# Supplementary material for: A Comprehensive Analysis of the T and B Lymphocytes Repertoire Shaped by HIV Vaccines
Source: Front Immunol. 2018 Sep 26;9:2194. doi: 10.3389/fimmu.2018.02194 (PMC6168627; doi:10.3389/fimmu.2018.02194)
Supplement: Supplementary file 3 [file Table_3.XLS]

Sample	Raw_seq_number(PE=1)	Clean_data(%)	PE_read_merged(%)	Merged_with_highquality(%)	V_alignment(%)	D_alignment(%)	J_alignment(%)	VJ_alignment(%)	PCR_Sequencing_correct(%)	CDR3_found_VJ(%)	CDR3_found_byconserve(%)	Effective_data(%)	Effective_data/rawdata(%)	Effective_data
5-Helix_01D303_W102_US-1468213	7577581	71.25	99.6	96.97	63.75	38.18	96.49	63.1	93.27	99.99	0.01	100	40.66	3081420
5-Helix_01D303_W103D07_US-1468219	7614140	82.12	98.98	96.28	65.65	36.05	95.17	65.25	92.93	99.99	0.01	100	47.95	3650858
5-Helix_01D303_W103D10_US-1468264	8419369	81.55	98.93	96.62	72.43	41.38	96	71.78	94.19	99.99	0.01	100	53.28	4485428
5-Helix_01D355_W102_US-1468210	8282921	82.03	99.66	97.32	72.37	34.25	94.48	71.92	94.46	99.99	0.01	100	54.24	4492612
5-Helix_01D355_W103D07_US-1468220	7572400	79.46	99.65	97.3	71.5	34.47	95.59	71.08	95.26	99.98	0.02	100	52.35	3964039
5-Helix_01D355_W103D10_US-1468207	8172845	83.03	99.14	96.76	74.89	36.78	94.86	74.53	95.31	99.98	0.02	100	57.07	4664411
5-Helix_02D283_W102_US-1468204	8481666	79.54	99.78	97.51	63.93	31.37	95.43	63.33	93.98	99.99	0.01	100	46.16	3915521
5-Helix_02D283_W103D07_US-1468221	8857366	82.48	99.66	97.39	60.91	29.94	96.79	60.35	94.7	99.99	0.01	100	45.91	4066221
5-Helix_02D283_W103D10_US-1468279	8985330	80.75	98.96	96.69	63.17	31.45	96	62.59	94.42	99.99	0.01	100	46.14	4145411
5-Helix_07D041_W102_US-1468284	7514655	75.99	99.51	97.16	56.98	29.14	92.81	56.55	93.8	99.99	0.01	100	39.17	2943313
5-Helix_07D041_W103D07_US-1471338	7403424	76.91	99.68	97.42	61.75	31.75	93.39	61.21	93.91	99.99	0.01	100	43.07	3188597
5-Helix_07D041_W103D10_US-1468214	8303512	77.53	99.53	96.78	55.79	28.91	88.67	55.44	93.27	99.99	0.01	100	38.8	3221987
5-Helix_07D047_W102_US-1468229	8552513	80.28	99.73	97.44	65.19	30.97	95.54	64.52	93.25	99.98	0.02	100	47.06	4024935
5-Helix_07D047_W103D07_US-1471254	8547129	75.67	99.71	97.43	55.84	26.26	96.12	55.29	93.67	99.98	0.02	100	38.19	3264004
5-Helix_07D047_W103D10_US-1468227	9465666	79.39	99.75	97.42	57.71	26.28	96.48	57.21	94.66	99.99	0.01	100	41.89	3965247
5-Helix_07D096_W102_US-1468218	7160729	79.74	99.22	96.93	62.62	32.52	94.14	61.82	92.82	99.97	0.03	100	44.36	3176607
5-Helix_07D096_W103D07_US-1468239	8700576	75.02	99.76	97.45	56.96	28.76	93.23	55.94	93.02	99.97	0.03	100	38.05	3310189
5-Helix_07D096_W103D10_US-1468226	6406362	81.67	99.69	97.4	57.12	29.82	93.98	56.25	93.33	99.97	0.03	100	41.77	2675824
N36_04D193_W102_US-1468201	7813995	78.13	99.7	97.39	46.26	22.4	94.08	45.61	93.52	99.98	0.02	100	32.45	2535566
N36_04D193_W103D07_US-1468262	9758714	82.32	99.02	96.32	59.52	29.91	94.11	58.89	92.51	99.99	0.01	100	43.19	4215171
N36_04D193_W103D10_US-1468278	8680066	80.56	98.96	96.23	53.27	27.54	91.94	52.67	92.8	99.98	0.02	100	37.89	3289258
N36_05D002_W102_US-1468231	7670266	81.07	99.48	97.2	65.33	35.31	94.77	64.61	93.85	99.86	0.14	100	47.84	3669638
N36_05D002_W103D07_US-1471256	6904004	76.45	99.78	97.57	58.93	32.76	96.25	58.37	94.78	99.84	0.16	100	41.33	2853415
N36_05D002_W103D10_US-1468217	8165580	79.83	99.35	96.64	55.91	31.16	93.67	55.38	93.83	99.75	0.25	100	40.18	3281104
N36_07D122_W102_US-1468238	7610637	79.79	99.66	97.41	70.1	32.83	95.39	69.29	93.67	99.98	0.02	100	50.45	3839547
N36_07D122_W103D07_US-1471283	7710891	75.78	99.69	97.05	67.21	30.85	96.34	66.44	92.7	99.99	0.01	100	45.29	3492224
N36_07D122_W103D10_US-1468257	8909417	79.87	99.65	96.96	61.99	27.42	91.25	61.48	93.24	99.99	0.01	100	44.39	3954784
N36_A2L097_W102_US-1468222	9215061	79.66	99.74	97.5	64.61	29.71	95.94	63.71	94.25	99.98	0.02	100	46.64	4297469
N36_A2L097_W103D07_US-1468259	9166645	82.54	99.23	96.97	66.56	31.5	95.91	65.84	94.73	99.99	0.01	100	49.92	4576177
N36_A2L097_W103D10_US-1468212	10036823	79.03	99.55	96.81	69.26	32.74	95.46	68.49	94.09	99.99	0.01	100	49.3	4948176
N36_A5R043_W102_US-1468271	7808703	83.32	99.35	96.55	49.96	22.73	91.03	49.39	92	99.98	0.02	100	36.55	2854247
N36_A5R043_W103D07_US-1468242	8702659	82.53	99.54	96.87	51.27	20.52	92.32	50.74	92.87	99.98	0.02	100	37.67	3278252
N36_A5R043_W103D10_US-1468197	8996763	81.9	99.42	96.76	40.14	14.3	89.64	39.73	93.44	99.98	0.02	100	29.42	2647159
N36_A6L108_W102_US-1468195	7576935	80.77	99.63	97.35	65.59	35.54	94.01	65.05	94.21	99.99	0.01	100	48.19	3651458
N36_A6L108_W103D07_US-1471272	7224106	83.1	98.82	96.6	71.62	40.9	95.9	71.24	94.73	99.99	0.01	100	54.18	3913909
N36_A6L108_W103D10_US-1468254	7272502	84.45	98.69	96.45	72.11	42.57	96.99	71.78	94.86	99.99	0.01	100	55.46	4033660
N51_04D323_W102_US-1468235	7992733	79.68	99.1	96.42	69.27	36.45	94.6	68.5	92.22	99.98	0.02	100	48.53	3878938
N51_04D323_W103D07_US-1468224	8303681	82.14	98.11	95.42	68.32	36.23	94.73	67.69	92.05	99.98	0.02	100	48.83	4054862
N51_04D323_W103D10_US-1468293	8391648	80.78	99.57	96.88	67.11	38	93.84	66.58	92.9	99.99	0.01	100	48.41	4062172
N51_05D131_W102_US-1468209	8074837	79.32	99.75	97.47	62.01	26.09	95.71	61.01	94.36	99.99	0.01	100	44.51	3594043
N51_05D131_W103D07_US-1468236	7459624	80.2	99.65	97.34	61.09	26.25	94.91	59.94	94.59	99.99	0.01	100	44.26	3301864
N51_05D131_W103D10_US-1468247	6943560	83.27	99.67	97.47	59.4	24.23	94.92	58.42	94.93	99.99	0.01	100	45.01	3125448
N51_07D075_W102_US-1468223	11098699	82.37	99.37	97.02	60.51	30.41	93.15	59.75	93.13	99.99	0.01	100	44.47	4935910
N51_07D075_W103D07_US-1468225	7233716	77.12	99.67	97.29	55.09	28.16	94.18	54.33	93.36	99.98	0.02	100	38.06	2752893
N51_07D075_W103D10_US-1468205	8345658	80.51	99.03	96.33	67.64	34.93	94.43	67.01	92.42	99.99	0.01	100	48.04	4009071
N51_07D098_W102_US-1468237	8038536	68.61	99.69	97.53	67.57	38.08	95.1	66.94	94.67	99.99	0.01	100	42.41	3409002
N51_07D098_W103D07_US-1471347	8988492	70.73	99.7	97.5	59.39	31.23	94.63	58.82	94.22	99.98	0.02	100	38.22	3435206
N51_07D098_W103D10_US-1468256	6564418	82.3	99.25	96.57	61.72	36.37	90.48	61.28	93.85	99.99	0.01	100	45.71	3000772
N51_A2L019_W102_US-1468244	7302802	82.17	98.96	96.66	67.24	35.96	95.48	66.69	93.84	99.99	0.01	100	49.71	3630233
N51_A2L019_W103D07_US-1468241	7675599	74.18	99.75	97.54	65.87	35.1	96.31	65.29	94.95	99.99	0.01	100	44.85	3442823
N51_A2L019_W103D10_US-1468286	7289544	82.68	99.12	96.41	63.06	33.91	93.26	62.76	94.6	99.99	0.01	100	47.33	3450024
N51_A5R069_W102_US-1468230	7381512	83.19	99.21	96.9	64.89	35.44	94.99	64.18	93.8	99.96	0.04	100	48.54	3583225
N51_A5R069_W103D07_US-1471213	8354163	84.74	99.43	97.09	61.98	36.99	95.17	61.52	94.7	99.98	0.02	100	47.94	4004750
N51_A5R069_W103D10_US-1468243	7922281	81.79	99.7	97.45	62.9	38.84	95.38	62.44	95.02	99.98	0.02	100	47.29	3746496
