# Supplementary material for: A Comprehensive Analysis of the T and B Lymphocytes Repertoire Shaped by HIV Vaccines
Source: Front Immunol. 2018 Sep 26;9:2194. doi: 10.3389/fimmu.2018.02194 (PMC6168627; doi:10.3389/fimmu.2018.02194)
Supplement: Supplementary file 4 [file Table_4.XLS]

Sample	Raw_seq_number(PE=1)	Clean_data(%)	PE_read_merged(%)	Merged_with_highquality(%)	V_alignment(%)	D_alignment(%)	J_alignment(%)	VJ_alignment(%)	PCR_Sequencing_correct(%)	CDR3_found_VJ(%)	CDR3_found_byconserve(%)	Effective_data(%)	Effective_data/rawdata(%)	Effective_data
5-Helix_01D303_W102_US-1468213	4351607	81.62	96.77	93.51	24.61	21.64	28.28	24.45	87.26	99.98	0.02	100.00	16.29	708727
5-Helix_01D303_W103D07_US-1468219	5020197	67.02	96.45	93.54	21.57	18.86	25.34	21.24	87.22	100.00	0.00	100.00	11.61	582878
5-Helix_01D303_W103D10_US-1468264	5218708	53.23	92.23	88.93	48.53	41.25	52.01	47.20	81.71	99.99	0.01	100.00	18.25	952387
5-Helix_01D355_W102_US-1468210	6256310	47.95	93.59	90.02	35.27	29.88	37.95	34.87	80.78	100.00	0.00	100.00	12.16	760523
5-Helix_01D355_W103D07_US-1468220	4810856	60.56	94.76	91.13	16.66	14.32	18.98	16.57	81.00	100.00	0.00	100.00	7.40	356199
5-Helix_01D355_W103D10_US-1468207	8878036	43.66	92.49	88.39	22.37	18.77	24.43	21.79	77.92	99.99	0.01	100.00	6.55	581522
5-Helix_02D283_W102_US-1468204	7526747	54.44	93.72	89.62	31.01	26.67	33.20	30.74	77.82	100.00	0.00	100.00	11.67	878576
5-Helix_02D283_W103D07_US-1468221	7329879	54.76	93.60	89.49	12.08	10.46	17.29	11.98	76.56	100.00	0.00	100.00	4.49	329325
5-Helix_02D283_W103D10_US-1468279	6953529	61.16	97.93	94.49	2.54	2.18	4.63	2.48	79.07	99.97	0.03	100.00	1.13	78661
5-Helix_07D041_W102_US-1468284	5550224	58.93	96.11	92.95	26.27	22.76	29.63	26.02	87.37	99.99	0.01	100.00	12.45	691190
5-Helix_07D041_W103D07_US-1471338	7429270	58.86	95.59	92.46	27.20	23.21	30.16	26.91	86.83	99.99	0.01	100.00	12.71	944514
5-Helix_07D041_W103D10_US-1468214	5491775	62.73	96.30	92.65	53.59	45.17	59.46	51.83	87.14	99.99	0.01	100.00	26.24	1441237
5-Helix_07D047_W102_US-1468229	9122581	46.90	95.14	91.08	38.72	34.17	41.01	38.33	79.88	100.00	0.00	100.00	13.08	1192980
5-Helix_07D047_W103D07_US-1471254	8237695	42.58	96.17	92.65	19.99	17.03	22.53	19.47	78.64	99.96	0.04	100.00	6.04	497543
5-Helix_07D047_W103D10_US-1468227	8074679	50.01	90.90	86.89	50.61	41.67	53.08	49.39	77.53	99.99	0.01	100.00	16.63	1342900
5-Helix_07D096_W102_US-1468218	8860888	64.39	96.15	92.60	33.14	28.60	36.90	32.43	78.21	99.99	0.01	100.00	15.12	1340068
5-Helix_07D096_W103D07_US-1468239	5229415	65.59	94.86	91.63	52.30	44.99	56.50	51.73	86.33	99.99	0.01	100.00	26.84	1403499
5-Helix_07D096_W103D10_US-1468226	7280507	47.89	94.83	91.03	27.96	24.33	37.63	27.58	79.52	100.00	0.00	100.00	9.56	696019
N36_04D193_W102_US-1468201	8102180	39.87	96.20	92.93	15.11	12.97	17.44	14.84	78.96	99.98	0.02	100.00	4.34	351441
N36_04D193_W103D07_US-1468262	5143690	62.49	97.12	94.18	19.31	16.60	22.37	18.95	87.64	99.98	0.02	100.00	9.77	502720
N36_04D193_W103D10_US-1468278	6057245	60.21	97.62	94.34	23.50	20.63	27.79	23.28	86.45	99.99	0.01	100.00	11.43	692080
N36_05D002_W102_US-1468231	4355220	64.27	93.80	90.34	56.92	48.43	61.00	55.94	80.87	100.00	0.00	100.00	26.26	1143573
N36_05D002_W103D07_US-1471256	5716806	61.61	96.38	93.24	48.03	41.44	53.09	47.48	89.16	100.00	0.00	100.00	24.31	1389924
N36_05D002_W103D10_US-1468217	4730332	63.90	97.93	94.61	8.58	7.26	11.08	8.39	85.64	99.99	0.01	100.00	4.35	205558
N36_07D122_W102_US-1468238	7955987	71.07	94.70	90.83	49.19	43.09	57.11	48.52	78.62	99.99	0.01	100.00	24.62	1958736
N36_07D122_W103D07_US-1471283	4640293	67.65	96.80	93.51	31.22	27.48	37.26	30.95	87.73	99.93	0.07	100.00	17.18	797320
N36_07D122_W103D10_US-1468257	7379476	51.21	96.74	92.97	17.79	15.41	21.09	17.53	79.18	99.96	0.04	100.00	6.61	487786
N36_A2L097_W102_US-1468222	7597105	57.38	95.45	91.55	28.45	25.17	32.75	28.25	78.16	99.99	0.01	100.00	11.59	880789
N36_A2L097_W103D07_US-1468259	5832333	52.91	96.38	93.34	28.97	25.17	33.99	28.43	87.90	100.00	0.00	100.00	12.34	719630
N36_A2L097_W103D10_US-1468212	6258866	69.50	96.02	92.75	40.69	35.73	47.98	40.36	88.31	100.00	0.00	100.00	22.96	1437286
N36_A5R043_W102_US-1468271	7590253	53.31	97.13	93.49	9.03	7.66	11.31	8.78	79.46	99.92	0.08	100.00	3.48	264199
N36_A5R043_W103D07_US-1468242	5738344	50.16	96.65	93.68	4.14	3.37	5.84	3.94	87.64	99.99	0.01	100.00	1.62	93074
N36_A5R043_W103D10_US-1468197	5264429	55.33	98.07	94.96	4.96	4.22	7.44	4.90	86.40	99.99	0.01	100.00	2.22	116990
N36_A6L108_W102_US-1468195	8838508	46.11	94.83	90.48	21.89	19.16	25.61	21.81	76.66	100.00	0.00	100.00	6.97	616186
N36_A6L108_W103D07_US-1471272	10764848	40.99	94.16	90.07	9.09	7.74	11.66	8.49	75.32	99.98	0.02	100.00	2.36	254267
N36_A6L108_W103D10_US-1468254	10539321	41.34	93.81	90.22	22.53	18.69	24.23	21.29	80.55	99.98	0.02	100.00	6.40	674081
N51_04D323_W102_US-1468235	4084942	69.55	96.07	92.91	54.67	47.29	63.56	54.21	90.27	99.99	0.01	100.00	31.62	1291735
N51_04D323_W103D07_US-1468224	4651826	57.97	97.31	94.43	6.97	5.94	9.47	6.77	87.10	99.98	0.02	100.00	3.23	150219
N51_04D323_W103D10_US-1468293	5534074	51.87	97.41	94.50	8.21	7.16	10.58	8.15	87.09	99.99	0.01	100.00	3.48	192412
N51_05D131_W102_US-1468209	5811024	58.76	94.54	91.00	37.18	32.40	40.83	36.72	81.66	99.99	0.01	100.00	16.03	931416
N51_05D131_W103D07_US-1468236	5198583	60.58	93.01	89.74	55.56	49.76	61.00	54.78	82.38	99.97	0.03	100.00	24.53	1275270
N51_05D131_W103D10_US-1468247	9332050	44.03	94.91	91.21	17.04	14.80	19.28	16.54	76.80	100.00	0.00	100.00	5.10	476072
N51_07D075_W102_US-1468223	9606826	43.64	92.72	88.79	32.49	27.15	35.33	31.18	77.04	99.98	0.02	100.00	9.31	894280
N51_07D075_W103D07_US-1468225	5526651	62.12	95.50	92.03	41.68	36.17	47.97	40.81	79.83	99.99	0.01	100.00	18.62	1029080
N51_07D075_W103D10_US-1468205	4613175	68.43	96.78	93.71	24.26	21.08	28.27	23.90	87.44	100.00	0.00	100.00	13.40	618134
N51_07D098_W102_US-1468237	8445095	68.04	96.64	92.55	39.97	34.94	46.51	39.56	80.04	99.98	0.02	100.00	19.94	1683564
N51_07D098_W103D07_US-1471347	8885147	48.49	96.09	92.53	12.16	10.41	14.67	11.92	79.89	99.99	0.01	100.00	4.27	379362
N51_07D098_W103D10_US-1468256	5789507	53.86	97.57	94.35	10.52	9.05	13.13	10.42	85.96	99.98	0.02	100.00	4.55	263607
N51_A2L019_W102_US-1468244	9746947	45.77	95.08	90.94	18.86	15.40	21.01	17.79	77.09	99.94	0.06	100.00	5.71	556604
N51_A2L019_W103D07_US-1468241	6816353	71.21	96.37	92.29	35.74	30.50	41.66	35.16	79.74	99.90	0.10	100.00	18.44	1256717
N51_A2L019_W103D10_US-1468286	7729243	49.52	97.40	93.98	10.23	8.39	12.45	9.85	81.59	99.95	0.05	100.00	3.74	289020
N51_A5R069_W102_US-1468230	9845153	45.34	93.79	89.70	28.91	23.91	34.71	28.20	77.12	99.88	0.12	100.00	8.85	871657
N51_A5R069_W103D07_US-1471213	6404966	62.55	95.99	92.55	33.25	28.39	40.98	33.02	87.61	99.98	0.02	100.00	16.75	1072837
N51_A5R069_W103D10_US-1468243	7902504	57.09	96.85	93.49	15.46	13.04	18.52	15.23	78.83	99.93	0.07	100.00	6.41	506639
