# Supplementary material for: A Comprehensive Analysis of the T and B Lymphocytes Repertoire Shaped by HIV Vaccines
Source: Front Immunol. 2018 Sep 26;9:2194. doi: 10.3389/fimmu.2018.02194 (PMC6168627; doi:10.3389/fimmu.2018.02194)
Supplement: Supplementary file 6 [file Table_6.XLSX]

## Sheet: expanded_IGH_review
group	sample	id	flag	D0_freq_sum	D0_div_sum	D07_freq_sum	D07_div_sum	freq_ratio	div_ratio	D0_isotyp	D0_div	D0_mut	D0_seq	D0_freq	D0_cdr3	D07	D07_isotyp	D07_div	D07_mut	D07_seq	D07_freq	D07_cdr3	All_uniq	cdr3_len	D07_freq_sum
Helix	01D303	IGHV4:IGHJ5-1:17:72332	expanded	0.0191906	2	0.255622	11	13.3202	5.5	IGHA:IGHM	01:01:00	5.52091801546468:4.09309685455469	4 days, 20:07:00	0.0180984461859865:0.0010921476146716	CARGLGGDYGSNWLDVW:CARGLGGDYGSNWLDVW	D07	IGHA:IGHM:IGHE:IGHG	8:1:1:1	5.71647293718347:5.60409070865224:5.98363020904684:5.44412549475292	1244:49:16:11	0.240904126354602:0.00948898889981952:0.00309844535504311:0.00213018118159214	CARGLGGDYGSNWLDVW|CARGLGGDYWSNWLDVW|CARGLGGDYGSNWPDVW|CARGLGGDYGPNWLDVW|CARGLGGDYGSNWLDAW|CARGLGGDYGSSWLDVW|CARGLGSDYGSNWLDVW|CTRGLGGDYGSNWLDVW:CARGLGGDYGSNWLDVW:CARGLGGDYGSNWLDVW:CARGLGGDYGSNWLDVW	11	17	0.255622
Helix	01D303	IGHV4:IGHJ5-1:18:62903	expanded	0.00312042	6	0.0730071	9	23.3966	1.5	IGHA:IGHM:IGHG	02:02:02	6.74822130399691:7.11101229656963:7.13150651093378	04:05:11	0.000624084351240914:0.000780105439051142:0.00171623196591251	CAGQSVVVGVAQRGFDVW|CAGHSIVVGVAQRGFDVW:CAGQSVVVGVAQRGFDVW|CAGHSIVVGVAQRGFDVW:CAGQSVVVGVAQRGFDVW|CAGHSIVVGVAQRGFDVW	D07	IGHA:IGHM:IGHE:IGHG	3:1:1:4	5.62741499001132:6.3915407796776:7.86313332020819:6.74412312188563	102:21:7:247	0.0197525891383998:0.00406670952849408:0.00135556984283136:0.047832250168478	CAGHFIVVGVAQRGFDVW|CAGHSIVVGVAQRGFDVW|CAGHSIVVGVAQRGFDAW:CAGHSIVVGVAQRGFDVW:CAGHSIVVGVAQRGFDVW:CAGHSIVVGVAQRGFDVW|CAGHSIVVGVAQRGFDAW|CAGHSIVVGVAQRGSDVW|CAGHPIVVGVAQRGFDVW	9	18	0.0730071
Helix	01D303	IGHV4:IGHJ4:13:57416	expanded	0.00967331	2	0.0660356	6	6.82658	3	IGHA:IGHM	01:01:00	9.22283536842163:9.47038926727914	2 days, 10:04:00	0.00904922309299325:0.000624084351240914	CARSSGSWNRHHW:CARSSGSWNRHHW	D07	IGHA:IGHM:IGHE:IGHG	2:2:1:1	8.83875330611112:8.0421237588137:5.09873381984004:6.13358272932741	321:14:4:2	0.0621625599355523:0.00271113968566272:0.000774611338760777:0.000387305669380388	CARSSGSWNRHHW|CARSSGSWNRHLW:CARSSGSWNRHLW|CARSSGSWNRHHW:CARSSGSWNRHHW:CARSSGSWNRHHW	6	13	0.0660356
Helix	01D303	IGHV1:IGHJ4:15:14451	expanded	0.0307362	3	0.250199	7	8.14023	2.33333	IGHA:IGHM:IGHG	01:01:01	10.6397078820714:9.53268518165261:9.43396226415094	7 days, 22:06:01	0.0296440066839434:0.000936126526861371:0.000156021087810228	CARVFSSGYNYFDYW:CARVFSSGYNYFDYW:CARVFSSGYNYFDYW	D07	IGHA:IGHM:IGHE:IGHG	4:1:1:1	11.1619606510699:10.4817440496742:11.2387746893215:10.1859117949521	1260:25:4:3	0.244002571709645:0.00484132086725485:0.000774611338760777:0.000580958504070583	CARVFSSGYNYFDYW|CARVLSSGYNYFDYW|CARVFSSGYNFFDYW|CARVSSSGYNYFDYW:CARVFSSGYNYFDYW:CARVFSSGYNYFDYW:CARVFSSGYNYFDYW	7	15	0.250199
Helix	01D303	IGHV4:IGHJ4:12:19109	expanded	0.0204388	3	0.208758	8	10.2138	2.66667	IGHA:IGHM	01:02:00	6.67611302004766:6.66960037602209	5 days, 1:10:00	0.0188785516250376:0.00156021087810228	CVRESNIPLDYW:CVRESNIPLDYW|CVRESNVPLDYW	D07	IGHA:IGHM:IGHE:IGHG	4:2:1:1	6.47995644261762:5.93472903419917:6.03481741676937:6.44674427716314	1023:36:11:8	0.198106849888069:0.00697150204884699:0.00213018118159214:0.00154922267752155	CVRESNIPLDYW|CARESNIPLDYW|CVRESNTPLDYW|CVSESNIPLDYW:CVRESNIPLDYW|CVSESNIPLDYW:CVRESNIPLDYW:CVRESNIPLDYW	8	12	0.208758
Helix	01D303	IGHV4:IGHJ4:12:19245	expanded	0.00124817	3	0.0782357	13	62.6804	4.33333	IGHM:IGHG	01:02:00	8.02919708029197:8.11917430878162	01:07:00	0.000156021087810228:0.0010921476146716	CARNTDFFFDPW:CARNTDFYFDPW|CARNTDFFFDPW	D07	IGHA:IGHM:IGHE:IGHG	4:3:1:5	7.31093404293205:7.98103728316251:7.10365853658537:7.78127932881742	136:16:2:250	0.0263367855178664:0.00309844535504311:0.000387305669380388:0.0484132086725486	CARNTDFYFDPW|CARNPDFYFDPW|CARNTDFFFDPW|CARNTDFHFDPW:CARNTDFHFDPW|CARNTDFYFDPW|CARNTDFFFDPW:CARNTDFYFDPW:CARNPDFYFDPW|CARNTDFFFDPW|CARNTDFHFDPW|CARNTDFYFDPW|CARNTDLHFDPW	13	12	0.0782357
Helix	01D303	IGHV4:IGHJ5-1:17:72401	expanded	0.00156021	1	0.0650674	11	41.7042	11	IGHA	1	7.33795	10	0.00156021	CAAYSGAWNTFNRFDVW	D07	IGHA:IGHM:IGHE:IGHD:IGHG	4:3:2:1:1	9.61398710208253:8.79199734621631:9.48312494240897:10.3448275862069:8.38672102504368	316:13:4:1:2	0.0611942957621014:0.00251748685097252:0.000774611338760777:0.000193652834690194:0.000387305669380388	CAAYTGAWNTYNRFDVW|CAAYSGAWNTFNRFDVW|CAAYTGAWNTFNRFDVW|CAAYSGAWNTFNRSDVW:CAAYTGAWNTYNRFDVW|CAAYTGAWNTFNRFDVW|CAAYSGAWNTFNRFDVW:CAAYSGAWNTFNRFDVW|CAAYTGAWNTFNRFDVW:CAAYSGAWNTFNRFDVW:CAAYSGAWNTFNRFDVW	11	17	0.0650674
Helix	01D303	IGHV4:IGHJ6:16:65020	expanded	0.000780105	2	0.0679721	9	87.132	4.5	IGHM	2	0.805143	5	0.000780105	CARDRGSGWYRGLDSW|CARDWGSGWIYGLDSW	D07	IGHA:IGHM:IGHE:IGHG	3:2:2:2	4.77692161306444:4.53917958970147:4.4141259298849:5.0150356046066	340:4:4:3	0.065841963794666:0.000774611338760777:0.000774611338760777:0.000580958504070583	CARDRGSGWYYGFDSW|CARDWGSGWYFGLDSW|CARDWGSGWYYGLDSW:CARDRGSGWYYGFDSW|CARDWGSGWYYGLDSW:CARDWGSGWYFGLDSW|CARDRGSGWYYGFDSW:CARDRGSGWYYGFDSW|CARDWGSGWYYGLDSW	9	16	0.0679721
Helix	01D355	IGHV7:IGHJ4:10:1447	expanded	0.000829127	2	0.898655	29	1083.86	14.5	IGHM	2	5.10925	6	0.000829127	CARRNYFDFW|CTRRAYFDYW	D07	IGHA:IGHM:IGHE:IGHD:IGHG	20:5:1:1:2	5.53034175277788:5.4446575074354:5.43345543345543:4:5.73266096251636	3039:149:2:1:10	0.853174770282904:0.0418305497769505:0.000561483889623497:0.000280741944811749:0.00280741944811749	CARRRYFDYW|CARRRYFDFW|CAGRRYFDYW|CARRRYFDDW|CTRRRYFDYW|CARRQYFDYW|CARRRYLDYW|CARRRHFDYW|CARRRCFDYW|CARHRYFDYW|CARRRYFDCW|RARRRYFDYW|CARRRYFDYR|CAIRRYFDYW|CARRRYFDHW|CARRLYFDYW|CSRRRYFDYW|CARRRYSDYW|CARRRYFGYW|GARRRYFDYW:CARRRYFDYW|CARRRCFDYW|CARRRYYDYW|CARRRYSDYW|CARRRYFDYC:CARRRYFDYW:CARRRYFDYW:CARRRYFDFW|CARRRYFDYW	29	10	0.898655
Helix	01D355	IGHV4:IGHJ4:16:7030	expanded	0.00124369	2	0.126615	19	101.806	9.5	IGHA:IGHM	01:01:00	5.75232579527193:1.27413374382757	04:05:00	0.000552751111375203:0.000690938889219004	CARRDYYSGSYFFDYW:CARRYYYSGSYPFDYW	D07	IGHA:IGHM	15:04:00	7.73250998358247:6.29125320839255	18 days, 11:08:00	0.124368681551605:0.00224593555849399	CARRDFYSGSYYFDYW|CARRDYYSGSYFFDYW|CARRDYYSGTYYFDYW|CARRDYCSGTYYFDYW|CARRDFYIGSYYFDYW|CVRRDYYSGTYYFDYW|CARRDYCSGSYSFDYW|CARRDYYSGTCYFDYW|RARRDFYSGSYYFDYW|CARRDYYSGSHFFDYW|CARRDFYSGSHYFDYW|CARRDHYSGSYFFDYW|CARRDYCSGSYSFDHW|CARRDYYSGSYFSDYW|CAGRDYYSGTYYFDYW:CARRDYYSGSYFFDYW|CARRDYYSGTYYFDYW|CARRDFYSGSYYFDYW|CARRDHYSGSYFFDYW	19	16	0.126615
Helix	01D355	IGHV3:IGHJ2:11:22569	expanded	0.000690939	1	0.0780463	8	112.957	8	IGHA	1	7.09694	5	0.000690939	CSRGTWFFDLW	D07	IGHA:IGHM	06:02:00	7.59937930730302:6.8613406795225	11 days, 12:02:00	0.0774847767680426:0.000561483889623497	CSRGTWFFDLW|CCRGTWFFDLW|CSRGTWFFDLR|CPRGTWFFDLW|CSRGTWLFDLW|CSGGTWFFDLW:CSRGTWFFDLW|CCRGTWFFDLW	8	11	0.0780463
Helix	01D355	IGHV4:IGHJ2:13:56816	expanded	0.000967314	1	0.212802	13	219.993	13	IGHA	1	8.99042	7	0.000967314	CANAVLPWYIEIW	D07	IGHA:IGHM	12:01:00	8.28743104108724:9.26518782010111	31 days, 11:03:00	0.21196016833287:0.000842225834435245	CANAVLPWYIEIW|CANAVLPWYIEVW|CANAALPWYIEIW|CANTVLPWYIEIW|CANAVLPWYTEIW|CANAVLPGYIEIW|CANAVPPWYIEIW|CASAVLPWYIEIW|SANAVLPWYIEIW|CANAVLLWYIEIW|RANAVLPWYIEIW|CANAVLPWYIGIW:CANAVLPWYIEIW	13	13	0.212802
Helix	02D283	IGHV4:IGHJ3:20:10791	expanded	0.0214403	7	0.135125	25	6.30237	3.57143	IGHA:IGHM	01:06:00	5.59440559440559:7.55914008615015	0.165278	0.000119778409941608:0.0213205569696062	CARGREVLPSGAGDDAFDFW:CARGREILPAGAGNDAFDFW|CARGREVLPAGAGNDAFEFW|CARGREVLPSGAGDDAFDFW|CARGREVLAAGAGNDAFDFW|CARGREILPSGLGNDAFDFW|CARGREVLAAGLGNDAFDFW	D07	IGHA:IGHM:IGHG	05:19:01	8.71043857497413:7.78171203786699:9.44444444444444	25:419:1	0.00759128520458514:0.127229940028847:0.000303651408183405	CARGREILPAGAGNDAFDFW|CARGREVLPAGAGDDAFDFW|CASGREILPAGAGNDAFDFW|CARGREILPAGLGNDAFDFW|CARGREILPSGAGNDAFDFW:CARGREVLPGGAGDDGFDFW|CARGREILPAGAGNDAFDFW|CARGREVLPAGLGNDAFDFW|CARGREILPSGAGNDAFDFW|CARGREILPAGLGNDAFDFW|CARGREVLPGGAGDDAFDFW|CARGREVLAAGAGNDAFDFW|CARGREILPSGLGNDAFDFW|CARGREVLAAGLGNDAFDFW|CARGREVLAAGAGNDGFDFW|CARGREVLPAGAGNDAFDFW|CARGREILPAGAGNGAFDFW|CARGREILAAGAGNDGFDFW|CARGREILPSGTGNDAFDFW|…	25	20	0.135125
Helix	02D283	IGHV4:IGHJ6:15:13519	expanded	0.000598892	1	0.134214	22	224.104	22	IGHM	1	5.65141	5	0.000598892	CAGVQYLDWNGLDSW	D07	IGHA:IGHM:IGHE	07:14:01	9.70675525591268:7.20336752953243:2.97619047619048	53:388:1	0.0160935246337205:0.117816746375161:0.000303651408183405	CARVQYLDWNGLDSW|CARVQYLDWNGLDVW|CARVQYFDWNGLDFW|CARVQYLDWNGLDFW|RARVQYFDWNGLDFW|CAGVQYLDWNGLDSW|CARVQYLDWSGLDSW:CARVQYLDWNGLDSW|CAGVQYLDWNGLDSW|CARVQYLDWNGLDVW|CARVQYRDWNGLDVW|CGRVQYLDWNGLDVW|CARVQYLDWNGLDFW|CARVQYSDWNGLDSW|CARVQYLDWNCLDSW|CARVQYFDWDGLDFW|CARVQYFDWNGLDSW|CARVQYLDWNGLASW|CARVRYLDWNGLDSW|CAGVQYLDWNGLDSG|CAGVRYLDWNGLDSW:CARVQYLDWNGLDSW	22	15	0.134214
Helix	02D283	IGHV2:IGHJ4:13:815	expanded	0.0126965	3	0.0786457	7	6.19428	2.33333	IGHA:IGHM:IGHD	01:01:01	2.4705762987013:3.49354278108038:2.63157894736842	0.154873	0.000239556819883216:0.0123371762239856:0.000119778409941608	CARRRSAAAVDFW:CARRRSAAAVDFW:CARRRSAAAVDFW	D07	IGHA:IGHM:IGHG	02:04:01	2.61360047171951:3.33678354064047:2.61437908496732	0.547928	0.00273286267365065:0.075609200637668:0.000303651408183405	CARRRSAAAVDYW|CARRRSAAAVDFW:CARRRSAAAVDYW|CARRRSAAAVDFW|YARRRSAAAVDFW|CARRRGAAAVDFW:CARRRSAAAVDFW	7	13	0.0786457
Helix	02D283	IGHV4:IGHJ5-1:17:11024	expanded	0.000479114	1	0.0583011	15	121.685	15	IGHM	1	8.12103	4	0.000479114	CARIKYSGNHQNRFDVW	D07	IGHA:IGHM:IGHE	04:09:02	6.82083747814041:8.43301582288644:6.69211637457343	33:157:2	0.0100204964700524:0.0476732710847947:0.000607302816366811	CARIKYSGSHQNRFDVW|CARVRYSGNHQNWFDVW|CARVRYSGNHQNWFDIW|CARIKYSGSRQNRFDVW:CARIKYSGSHQNRFDVW|CARVRYSGSHQNRFDIW|CARVRYSGNHQNWFDVW|CARVRYSGSHQNRFDVW|CARVKYSGNHQNRFDVW|CARIRYSGSHQNRFDVW|CARVRYSGYHQNWFDVW|CARIKYSGGHQNRFDVW|CARIKYSGSHQDRFDVW:CARVRYSGNHQNWFDVW|CARIKYSGSHQNRFDVW	15	17	0.0583011
Helix	02D283	IGHV3:IGHJ4:12:10474	expanded	0.0396467	4	0.160935	12	4.05924	3	IGHA:IGHM:IGHE:IGHD	1:1:1:1	6.75585371325629:6.71926089490699:6.59712230215827:5.34351145038168	316:12:2:1	0.0378499775415481:0.0014373409192993:0.000239556819883216:0.000119778409941608	CARVAAATRMYW:CARVAAATRMYW:CARVAAATRMYW:CARVAAATRMYW	D07	IGHA:IGHM:IGHE:IGHG	9:1:1:1	7.05778990608438:7.35789294419267:6.17283950617284:7.74603174603175	518:9:1:2	0.157291429439004:0.00273286267365065:0.000303651408183405:0.000607302816366811	CARVAAATRMYW|CARVAVATRMYW|CARVAAATRMCW|CARVAAATRVYW|CARAAAATRMYW|CARVAAATRMYS|CARVAAATRTYW|RARVAAATRMYW|CAGVAAATRMYW:CARVAAATRMYW:CARVAAATRMYW:CARVAAATRMYW	12	12	0.160935
Helix	07D041	IGHV3:IGHJ4:16:25398	expanded	0.019417	10	0.238173	55	12.2662	5.5	IGHA:IGHM	02:08:00	6.98697738024642:7.76376325730328	0.650694	0.00244898673173974:0.0169679794984825	CAREGEPTGTRYLDYW|CAREGEPSGTRYLDYW:CVREGAPTGTRYFDYW|CVREGAPVGTRYFDNW|CVREGMPTGTRYFDYW|CAREGEPSGTRYLDYW|CAREGAPRGTRYFDFW|CAREGEPSGTRYFDYW|CAREGKPTGTRYFDYW|CVREGAPIGTRYFDYW	D07	IGHA:IGHM:IGHE:IGHD:IGHG	13:31:1:1:9	6.04103917274501:7.42521334468867:6.5445753668297:7.22222222222222:6.64332572003461	123:1881:2:1:10	0.0145241567428102:0.222113323847366:0.000236165150289598:0.000118082575144799:0.00118082575144799	CAREGEPTGTRYLDYW|CVREGAPTGTRYFDFW|CVREGAPIGTRYFDFW|CAREGAPSGTRYFDYW|CAREGAASGTRYFDYW|CAREGAPTGTRYFDFW|CAREGAPTGTRYFDSW|CVREGAPTGTRYFDYW|CVREGAPSGTRYFDFW|CVREGAPIGTRYFDSW|CAREGAATGTRYFDYW|CAREGAPIGTRYFEYW|CVREGAPVGTRYFDSW:CVREGAPVGTRYFDSW|CVREGEPTGTRYFDYW|CVREGAPSGTRYFDFW|CAREGAPSGTRYFDYW|CVREGAPTGTRYFDFW|CAREGEPTGTRYFDYW|CVREGAPTGTRYFDYW|CAREGAPTGTRYFDYW|CAREGAPSGTRYFDFW|CVREGAPIGTRYFDSW|CAREGEPS…	55	16	0.238173
Helix	07D041	IGHV3:IGHJ3:15:55187	expanded	0.0297377	12	0.307487	73	10.34	6.08333	IGHA:IGHM	02:10:00	4.66443887496519:6.64633348043199	0.2	0.000349855247391392:0.0293878407808769	CTTDLGGTDDAFDFW|CTIDVGGTDDAFDFW:CTADLGGTDDALDFW|CTTDYSGTDDAFDFW|CITDLGGTDDAFDFW|CTTDLGGTDDAFDFW|CTADEGGTDDAFDFW|CTIDVGGTDDAFDFW|CTADIGGTDDAFDFW|CTTDIGGTDDAFDFW|CTADFGGTDDALDFW|CVTDIGGTDDAFDFW	D07	IGHA:IGHM:IGHE:IGHG	15:47:3:8	5.82108923925985:6.6568870663481:7.37600867897306:7.88233098129348	76:2501:3:24	0.00897427571100471:0.295324520437142:0.000354247725434396:0.00283398180347517	CTTDIAGTDDAFDFW|CITDIGGTDDAFDFW|CTTDLGGTDDAFDFW|CAADLGGTDDAFDFW|CSADIGGTDDAFDFW|CTADLAGTDDAFDFW|CTTDEAGTDDAFDFW|CSADLSGTDDAFDFW|CTTDLGSTDDAFDFW|CTADLGGTDDAFDFW|CTSDEAGTDDAFDFW|CAADIGGTDDALDFW|CSADLGGTDDAFDFW|CTTDMAGTDDAFDFW|CIIDIGGTDDAFDFW:CTADLGGTDDALDFW|CTTDEAGTDDAFDFW|CTADLAGTDDAFDFW|CTTDLGGTDDAFDFW|CTTDIAGTDDAFDFW|CSADLSGTDDAFDFW|CIADLGGTDDAFDLW|CITDLGGTDDAFDFW|CAADIGGTDDAFDFW|CTADLGGTDDAFDFW…	73	15	0.307487
Helix	07D041	IGHV3:IGHJ2:16:12476	expanded	0.0108455	6	0.119145	25	10.9857	4.16667	IGHA:IGHM	01:05:00	2.77777777777778:6.69783100885814	0.0840278	0.000174927623695696:0.0106705850454375	CAREGAPTGTRYFDLW:CAREGAPTGTRYFDLW|CAREGAPTGTRYFDFW|CVREGAPMGTRYFDLW|CAREGAPTGTRYFDVW|CVREGAPTGTRYFDLW	D07	IGHA:IGHM:IGHE:IGHG	4:19:1:1	6.38135545999226:7.54374119800478:7.14285714285714:6.0832700815555	24:978:1:6	0.00283398180347517:0.115484758491613:0.000118082575144799:0.000708495450868793	CAREGAPRGTRYFDLW|CAREGAPTGTRYFDLW|CVREGEPSGTRYFDLW|CVREGAPSGTRYFDLW:CVREGAPSGTRYFDLW|CVREGAPTGTRYFDVW|CAREGAPTGTRYFDVW|CAREGAPRGTRYFDLW|CVREGEPSGTRYFDLW|CVREGEPSGTRYFDVW|CAREGAPMGTRYFDLW|CAREGAPTGTRYFDLW|CAREGAPSGTRYLDLW|CAREGAPTGTRYLDLW|CAREGAPSGTRYFDLW|CVREGAPTGTRYFDFW|CVREGAPAGTRYFDVW|CAREGAPIGTRYFDLW|CVREGAPMGTRYFDFW|CVREGAPTGTRYFDLW|CAREGAPSGTRCFDLW|CVREGEPTGTRYFDLW|CAREGAPSGTRYFDFW:CVREGEPS…	25	16	0.119145
Helix	07D041	IGHV4:IGHJ5-1:17:62845	expanded	0.00209913	1	0.122806	12	58.5032	12	IGHA	1	12.561	12	0.00209913	CAKDLESWNYLERFDVW	D07	IGHA:IGHM:IGHE:IGHD:IGHG	4:4:1:1:2	11.4332686616773:10.6575123822139:9.39226519337017:8.10810810810811:8.71196292243715	992:42:1:1:4	0.11713791454364:0.00495946815608155:0.000118082575144799:0.000118082575144799:0.000472330300579195	CAKDLESWNYIERFDVW|CAKDLESWNHLERFDVW|CAKDLESWNYLERFDVW|CAEDLESWNHLERFDVW:CAEDLESWNHLERFDVW|CAKDLESWNHLERFDVW|CAKDLESWNYIERFDVW|CAKDLESWNYLERFDVW:CAKDLESWNYIERFDVW:CAKDLESWNHLERFDVW:CAKDLESWNHLERFDVW|CAKDLESWNYIERFDVW	12	17	0.122806
Helix	07D041	IGHV3:IGHJ2:16:12512	expanded	0.00174928	1	0.13733	15	78.5068	15	IGHM	1	7.52828	10	0.00174928	CVREAMAAGHRYFDFW	D07	IGHA:IGHM:IGHE:IGHG	4:8:2:1	5.50700484634409:7.20924837076302:5.58734965746924:5.75539568345324	67:1091:4:1	0.00791153253470152:0.128828089482975:0.000472330300579195:0.000118082575144799	CVREAMATGHRYFDFW|CVREGMATGHRYFDFW|CVREAMPVGHRYCDFW|CAREGMAAGHRYIDFW:CVREAMATGHRYFDFW|CVREAMPVGHRYCDFW|CVREAMATGHRYIDFW|CVREGMATGHRYFDFW|CVREAMAAGHRYIDFW|CAREGMAAGHRYIDFW|CVREGVATGHRYFDFW|CVRKAMATGHRYFDFW:CVREAMATGHRYFDFW|CVREAMATGHRYIDFW:CVREAMATGHRYFDFW	15	16	0.13733
Helix	07D041	IGHV3:IGHJ4:16:25597	expanded	0.00542276	2	0.0640008	16	11.8023	8	IGHA:IGHM	01:01:00	8.06451612903226:7.32205652299693	01:30:00	0.000174927623695696:0.00524782871087088	CAREAYDSGHRYFQYW:CAREAYDSGHRYFQYW	D07	IGHA:IGHM:IGHE:IGHD:IGHG	4:9:1:1:1	9.21319341994904:7.80345382442246:8.42105263157895:7.33333333333333:8.94308943089431	249:290:1:1:1	0.0294025612110549:0.0342439467919916:0.000118082575144799:0.000118082575144799:0.000118082575144799	CAREAYDIGHRYFQYW|CAREAYDSGHRYFQYW|CAREAYETGHRYLQYW|CAREAYETGHRYFQYW:CAREAYDSGHRYFQYW|CAREAYETGHRYFQYW|CAREAYASGHRYFQYW|CAREAYDIGHRYFQYW|CAREAYDIGHRYLQYW|CAREAYAGGHRYFQYW|CAREAYDPGHRYFQYW|CAREAYDSGRRYFQYW|CAREAYETGHRYLQYW:CAREAYDIGHRYFQYW:CAREAYDIGHRYFQYW:CAREAYETGHRYFQYW	16	16	0.0640008
Helix	07D041	IGHV4:IGHJ6:16:35623	expanded	0.0125948	4	1.20775	50	95.8927	12.5	IGHA:IGHM	01:03:00	9.8640271718107:7.2521635102907	0.41875	0.00157434861326126:0.0110204402928288	CARDAASRGYNGFDPW:CARDAASRAYYGLDPW|CARDAASRGYNGLDPW|CAGDAASRAYYGLDPW	D07	IGHA:IGHM:IGHE:IGHD:IGHG	7:35:2:1:5	9.88803142913862:9.57194566001658:10.5103963896247:9.35672514619883:9.43818785998298	296:9903:11:1:17	0.0349524422428604:1.16937174165894:0.00129890832659279:0.000118082575144799:0.00200740377746158	CARDAASRGYNGFDPW|CARDAVSRGYNGFDPW|CVRDAASRGYNGFDPW|CARDAASRGYDGFDPW|CARDVASRGYNGFDPW|CARDAVSRGYYGFDPW|CAGDAASRGYNGFDPW:CAGDAASRGYNGFDPW|CARDAASRGYNGFDPW|CARDAVSRGYNGFDPW|CVRDAASRGYNGFDPW|CARDAVSRGYYGFDPW|CARDAVSRGYNSFDPW|CARDAASRGYDGFDPW|CARDAAPRGYNGFDPW|CARDAASRGYNGLDPW|RVRDAASRGYNGFDPW|CARDAVSGGYNGFDPW|CARDVASRGYNGFDPW|CARDAVSRGYNGFVPW|CARGAVSRGYNGFDPW|CARDAVSRGYNGSDPW|CARDAVSRGCNGFDPW|CARDAVSR…	50	16	1.20775
Helix	07D041	IGHV3:IGHJ1:16:49436	expanded	0.0069971	2	0.0802962	11	11.4756	5.5	IGHM	2	7.39971	40	0.0069971	CVRESMAVGTRYLDFW|CARESMARGTRYLDFW	D07	IGHA:IGHM:IGHE:IGHG	3:6:1:1	3.64259415094186:3.18079820007314:2.07217618982325:5.59440559440559	13:663:3:1	0.00153507347688238:0.0782887473210016:0.000354247725434396:0.000118082575144799	CARESMATGTRYLDFW|CARESLAAGTRYFEFW|CARESLAAGTRYLDFW:CARESLAAGTRYFEFW|CARESLAAGTRYLDFW|CARESMATGTRYLDFW|CAREALAAGTRYLDFW|CARESMAIGTRYLDFW|CARESMPTGTRYLDFW:CARESLAAGTRYFEFW:CARESMAIGTRYLDFW	11	16	0.0802962
Helix	07D041	IGHV4:IGHJ4:14:70968	expanded	0.00227406	1	0.744865	25	327.549	25	IGHM	1	10.1502	13	0.00227406	CARKRGGFYSFEWW	D07	IGHA:IGHM:IGHE:IGHG	4:18:1:2	9.05703080107492:9.27016358279188:9.01440160430294:8.81954975123104	259:5978:13:58	0.0305833869625029:0.705897634215607:0.00153507347688238:0.00684878935839833	CARKTGGSYAFEWW|CARKTCGSYAFEWW|CARRTGGSYAFEWW|CARKTGGSCAFEWW:CARKTGGSYAFEWW|CARKTGGFYAFEWW|CARRTGGSYAFEWW|CARKTGGSYSFEWW|CARKTGGFYSFEWW|CAGKTGGSYAFEWW|CARKTGGSYAFEWR|CARETGGSYAFEWW|CARKTGGSYALEWW|CARKTGGSYAFGWW|CARKTCGSYAFEWW|CARKTGGSYASEWW|CARKTGGPYAFEWW|CARKAGGSYAFEWW|CARKTGGSYAFERW|CVRKTGGSYAFEWW|CARKTGGSCAFEWW|CARKTGGSYVFEWW:CARKTGGSYAFEWW:CARKTGGSYAFEWW|CVRKTGGSYAFEWW	25	14	0.744865
Helix	07D041	IGHV3:IGHJ5-1:14:50035	expanded	0.000524783	1	0.0612849	6	116.781	6	IGHM	1	5.94792	3	0.000524783	CAGETSPFRRFDVW	D07	IGHA:IGHM:IGHE:IGHG	2:2:1:1	9.85907244818271:9.78153081216562:10.1796407185629:9.37259923175416	350:166:1:2	0.0413289013006796:0.0196017074740366:0.000118082575144799:0.000236165150289598	CAGESPPFRRFDIW|CAGENSPFRRFDVW:CAGENSPFRRFDVW|CAGESPPFRRFDIW:CAGESPPFRRFDIW:CAGESPPFRRFDIW	6	14	0.0612849
Helix	07D041	IGHV3:IGHJ6:16:50632	expanded	0.0222158	9	0.400182	78	18.0134	8.66667	IGHA:IGHM:IGHE	02:06:01	9.29630434237211:3.91183322982358:7.36196319018405	0.2514	0.000699710494782784:0.0213411700908749:0.000174927623695696	CVRETYDGGVYGLDSW|CARETYPVGYYGLDSW:CAREGYDSGYYGLDSW|CARETYSSGYYSLDSW|CARETYPVGYYGLDSW|CAKEGYNTGYYGLDSW|CAREGYDSGYYGLESW|CAREGYDSGYYGFESW:CARETYPVGYYGLDSW	D07	IGHA:IGHM:IGHE:IGHG	18:45:5:10	4.44156708529821:4.22557905987217:3.85853383273425:4.95258780250501	127:3243:6:13	0.0149964870433894:0.382941791194582:0.000708495450868793:0.00153507347688238	CARETYASGYYGLDSW|CAKEGYDSGYYGLDSW|CVKEGYDSGYHGLDSW|CARETYDSGYYGFESW|CARETYDGGYYGLDSW|CARETYESGYHGLDSW|CARETYDSGYYGLDSW|CARETYSSGYYGLDSW|CARETFDNGHHGLDSW|CARETYSSGYYGFDSW|CARETYSSGTHGLDSW|CAREGYDSGYYGLDSW|CAKEGYDAGYHGLDSW|CAKEGYDSGYHGLDSW|CARETYDSGTYGLDSW|CARETYSAGYYGLDSW|CAKEGYDNGYHGLDSW|CAREGYDAGYHGLDFW:CARETYDSGTYGLDSW|CARESYDSGYYGFESW|CARETYASGYYGLDSW|CAKEGYDSGYYGLDSW|CARETFDNGHHGLDSW|CAREGYDS…	78	16	0.400182
Helix	07D041	IGHV3:IGHJ4:19:52017	expanded	0.0166181	5	0.384005	24	23.1076	4.8	IGHA:IGHM:IGHG	02:02:01	5.67858678961843:6.39235931087823:7.14285714285714	24:70:1	0.0041982629686967:0.0122449336586987:0.000174927623695696	CVKDQFYHGSGYYTSFDSW|CVKDQFYHGSGYYTSFDYW:CVKDQFYHGSGYYTSFDSW|CVKDQFYHGSGYYTSFDHW:CVKDQFYHGSGYYTSFDSW	D07	IGHA:IGHM:IGHE:IGHD:IGHG	6:10:3:2:3	6.52044831820654:6.71649477994114:6.86319302079274:5.43858226068383:7.36999282672912	440:2743:8:3:58	0.0519563330637114:0.323900503622183:0.00094466060115839:0.000354247725434396:0.00684878935839833	CVKDQFYHGSGYYTSFDFW|CVKDQFYHGSGYYTSFDSW|CVKDQFYHGSGYYTSFDHW|CVKDQFYHGSGYYTSFDYW|CVKDQFYHGSGYYASFDSW|CVKDQFYHGSGYYTPFDSW:CVKDQFYHGSGYYTSFDSW|CVKDQFYHGSGYYTSFDYW|CVKDQFYHGSGYYTSFDHW|CAKDQFYHGSGYYTSFDYW|CVKDQFYHGSGYYASFDSW|CVKDQFYHGSGYYTSLDSW|CVKDQFYHGSGYYASFDYW|CVKDQFYHGSGYYTSFGSW|CVKDRFYHGSGYYTSFDYW|CVKDQFYHGSGYYTPFDSW:CVKDQFYHGSGYYTSFDSW|CVKDQFYHGSGYYTSFDYW|CVKDQFYHGSGYYTSFDFW:CVKDQFYHGSGYYTSFDYW…	24	19	0.384005
Helix	07D041	IGHV4:IGHJ4:15:7810	expanded	0.0181925	5	0.103322	24	5.6794	4.8	IGHA:IGHM	02:03:00	7.74764099889199:6.2205482929428	3 days, 3:29:00	0.0131195717771772:0.00507290108717518	CAREVPGPLLPFDYW|CAREVPGPLLPFDSW:CAREVPGPLLPFDYW|CAREVPGPLLPFDSW|CAREVPGPLLPFDTW	D07	IGHA:IGHM:IGHE:IGHG	10:9:2:3	8.6835884574184:9.06690115582779:9.47888092883067:6.44107999167654	722:146:3:4	0.0852556192545447:0.0172400559711406:0.000354247725434396:0.000472330300579195	CAREVPGPLLPFDSW|CAREVPGPLLPFDNW|CAREVPGPTLPFDYW|CAREVPGPLLPFDFW|CAREVPGPLIPFDYW|CAREVPGPYLPFDIW|CAREVPGPYLPFDYW|CAREVPGPFLPFDYW|CAREVPGPLLPFDYW|CAREAPGPLLPFDNW:CAREVPGPLLPFDYW|CAREVPGPYLPFDIW|CAREVPGPLLPFDNW|CAREVPGPLLPFDFW|CAREVPGPYLPFDYW|CAREVPGPLLPFDSW|CAREVPGPLIPFDSW|CAREVPGPTLPFDYW|CAREVPGPLIPFDYW:CAREVPGPYLPFDIW|CAREVPGPLLPFDSW:CAREVPGPLLPFDSW|CAREVPGPLIPFDSW|CAREVPGPLLPFDNW	24	15	0.103322
Helix	07D041	IGHV3:IGHJ1:16:49408	expanded	0.00437319	2	0.234158	27	53.5439	13.5	IGHM:IGHG	01:01:00	4.86784469788339:7.29166666666667	1 day, 0:01:00	0.0041982629686967:0.000174927623695696	CVREAEAVGHRYLEFW:CVREAEAVGHRYLEFW	D07	IGHA:IGHM:IGHE	08:17:02	5.26266581299252:5.87586563969335:6.6492474916388	59:1922:2	0.00696687193354313:0.226954709428303:0.000236165150289598	CVREALAAGLRYFEFW|CAREAEAAGHRYLEFW|CVREALAVGHRYFEFW|CAREAEAVGHRYLEFW|CVREALPAGLRYFEFW|CVREALAAGRRYFEFW|CVREAIAAGHRYFEFW|CAREAIAAGHRYFEFW:CAREAIAAGHRYFEFW|CVREALAVGHRYFEFW|CVREAIAAGHRYFEFW|CVREALAAGLRYFEFW|CAREAEAAGHRYLEFW|CVREALPAGLRYFEFW|CVREALAAGRRYFEFW|CVREAEAVGHRYLEFW|CAREAEAAGLRYLEFW|CVREALPAGLRYFESW|CVRESLAAGLRYFEFW|CATEAEAAGHRYLEFW|CVREAIAVGHRYFEFW|CAREAEAAGHRYFEFW|CVRGAIAAGHRYFEFW|CVREALAV…	27	16	0.234158
Helix	07D041	IGHV1:IGHJ4:8:10510	expanded	0.00157435	3	0.1404	17	89.1799	5.66667	IGHM	3	0.577335	9	0.00157435	CTTLGDYW|CATDLNYW|CATLGDYW	D07	IGHA:IGHM:IGHE:IGHG	3:12:1:1	3.60269749901657:2.69966458401754:5.41010895883777:1.91695354986778	172:1012:2:3	0.0203102029249054:0.119499566046536:0.000236165150289598:0.000354247725434396	CAADLDYW|CAAGLDYW|CATLTDYW:CATLTDYW|CAADLDYW|CATDHDYW|CATELDYW|CATDLDYW|CATALDYW|CAAGLDYW|CTTDLDYW|CATLLDYW|CATGNDYW|CATDLLYW|CTTQLDYW:CAADLDYW:CAADLDYW	17	8	0.1404
Helix	07D041	IGHV4:IGHJ5-1:18:34694	expanded	0.000524783	1	0.0544361	5	103.731	5	IGHA	1	8.18226	3	0.000524783	CARDDDYGSKWFGRLDVW	D07	IGHA:IGHM:IGHE:IGHG	2:1:1:1	9.90827434353304:9.54514797596804:8.28940066592675:9.32262569832402	445:12:2:2	0.0525467459394354:0.00141699090173759:0.000236165150289598:0.000236165150289598	CARDDDYGSKWFGRLDVW|CARDDHYGSKWFGRLDVW:CARDDDYGSKWFGRLDVW:CARDDDYGSKWFGRLDVW:CARDDDYGSKWFGRLDVW	5	18	0.0544361
Helix	07D041	IGHV2:IGHJ4:21:844	expanded	0.0082216	5	0.261081	66	31.7555	13.2	IGHM	5	5.53742	47	0.0082216	CVRVPYVQYSGNYWDSYFDFW|CVRVPYVQYSGSYWDSYFDSW|CVRVPYVQYSGNYWDSYFDYW|CVRVPFVQYSGNYWDSYFDYW|CVRAPYVQYSGNYWDSYFDHW	D07	IGHA:IGHM:IGHE:IGHG	19:33:6:8	7.32690251612226:7.70328101182547:7.72029526254917:10.5409211284934	39:2148:8:16	0.00460522043064715:0.253641371411028:0.00094466060115839:0.00188932120231678	CVRVPYVQYSGNYWDSYFDYW|CVRVPFVQYSGNYWDSYFDYW|CVRAPYVLYAANYWDSYFDYW|CVRVPFVQYNGNYWDSYFDFW|CARVPYVQYSGNYWDSYFDSW|CVRVPYVVYSGNYWDSYFAQW|CVRTPYVVYAGNYWDSYFEYW|CVRVPYVVYSGNYWDSYFDQW|CVRVPYVQYSGNYWDSYFDSW|CVRVPFVWYSGNYWDSYFDYW|CVRVPLVWYSGNYWDSYFDNW|CVRAPYVQYTGNYWDSYFDSW|CVRVPYVQYSGNYWDSYFDHW|CVRVPFVQYSGNYWDSYFDSW|CVRVPYVQYGGSYWDSYFDSW|CVRVPFVQYSGSYWDSYFDYW|CVRVPYVVYSGNYWDSYFAHW|CVRVPFVQYSGNYWDSYFDHW|CVR…	66	21	0.261081
Helix	07D041	IGHV1:IGHJ4:11:4835	expanded	0.00804667	21	0.312092	54	38.7853	2.57143	IGHA:IGHM:IGHG	01:19:01	1.10497237569061:0.997871128631361:4.12371134020619	01:44:01	0.000174927623695696:0.00769681544261062:0.000174927623695696	CATLGATFDYW:CARGRYYFDYW|CTRGQGYFDYW|CARGQEYFDYW|CARGGGDFDYW|CATLGATFDYW|CARGRSIFDYW|CATGAAAVDYW|CARGRSSFAYW|CAREYSMFDYW|CARGFYYFDYW|CARGRSSFDYW|CARGGNYADYW|CAREGVGFDYW|CARGGDYFDYW|CTRGRGYFDYW|CATGEDDFDYW|CARGGSSFDYW|CARGGGSFDYW|CARGGGSVDYW:CATGEDDFDYW	D07	IGHA:IGHM:IGHE:IGHG	18:23:4:9	6.63025145758988:2.64668938559054:5.18754909021382:1.90936817767174	816:1799:8:20	0.0963553813181558:0.212430552685493:0.00094466060115839:0.00236165150289598	CATGDGHFDYW|CARGGEYFDFW|CATGDGNFDYW|CARGGEYFDYW|CATGSSDFDYW|CATGPSDFDYW|CATGGSDFDYW|CTTGSATFDYW|CATGGTDFDYW|CARVNYYFDYW|CATGSSDFDFW|CARGGEYLDFW|CATGEDDFDYW|CATGDGNLDYW|CATGNSDFDYW|CARGRSSFDYW|CATGASDFDSW|CARPGSGFDYW:CATGPSDFDYW|CATGGSDFDYW|CATGDGNFDYW|CTTGSATFDYW|CATGSSDFDYW|CATGGTDFDYW|CATGASDFDSW|CARPGSGFDYW|CATGNSDFDYW|CATGESDFDYW|CATGASDFDYW|CATGSSDFDFW|CATGSVDFDYW|CARGRSSFAYW|CARGGEYFDYW|CAT…	54	11	0.312092
Helix	07D047	IGHV4:IGHJ4:12:15775	expanded	0.00677155	3	0.0751694	15	11.1008	5	IGHA:IGHM	02:01:00	6.82167276487084:1.85185185185185	3 days, 4:01:00	0.00668360432710615:8.79421621987651e-05	CAREIESAAFDW|FAREIESAAFDW:CAREIESAAFDW	D07	IGHA:IGHM:IGHE:IGHG	6:7:1:1	5.83068955491951:3.5371902269652:3.70938007673569:6.86274509803922	147:223:3:1	0.029545185039283:0.0448202466922457:0.000602962959985368:0.000200987653328456	CAREVESAAFDW|CAREIESAAYDW|CAREIESATYDW|CAREVGSAAFDW|CAREVESAALDW|CARVIESAAYDW:CAREIESAAYDW|CAREVESAAFDW|CAREVESAAFGW|CVREVESAAFDW|CAGEVESAAFDW|CAREVESAALDW|CAREVESAVFDW:CAREVESAAFDW:CAREVESAAFDW	15	12	0.0751694
Helix	07D047	IGHV5:IGHJ4:9:2179	expanded	0.00237444	1	0.0617032	9	25.9864	9	IGHM	1	8.83178	27	0.00237444	CARPWEGYW	D07	IGHA:IGHM:IGHE	05:03:01	8.09331994610405:6.98266673935865:6.25232255667038	12 days, 8:09:02	0.059492345385223:0.0018088888799561:0.000401975306656912	CARPWEGDW|CAQPWEGYW|CARPWEGYW|CARPWGGDW|CAQPWGGYW:CAQPWEGYW|CARPWEGDW|CARPWEGYW:CARPWEGDW	9	9	0.0617032
Helix	07D047	IGHV4:IGHJ4:14:3529	expanded	0.0299883	5	0.155966	16	5.20091	3.2	IGHA:IGHM	01:04:00	14.6326940217582:13.2883624822071	71:270	0.00624389351611232:0.0237443837936666	CARCIMGTTGWDYW:CAKCIMGTTGWDYW|CARCIMGTTGWDYW|CAKCIMGTTGWDFW|CAKCIMGTTGWDSW	D07	IGHA:IGHM:IGHE:IGHG	7:7:1:1	10.8017553956948:12.0393441796515:12.5:14.2857142857143	290:484:1:1	0.0582864194652523:0.0972780242109727:0.000200987653328456:0.000200987653328456	CARCILGTTGWDYW|CARCIMGTTGWDYW|CAGCIMGTTGWDYW|CAKCIMGTTGWDFW|CAKCIMGTTGWDYW|CARCIMGTTGWDYR|SARCIMGTTGWDYW:CARCIMGTTGWDYW|CAKCIMGTTGWDFW|CARCILGTTGWDYW|CARCIMGTMGWDYW|CARCIMGTTGWDHW|CAKCIMGTTGWNFW|CAKCIMGTTDWDFW:CARCIMGTTGWDYW:CARCIMGTTGWDYW	16	14	0.155966
Helix	07D047	IGHV1:IGHJ4:15:3849	expanded	0.0142466	5	0.0866257	12	6.08043	2.4	IGHA:IGHM	02:03:00	6.39363916408238:6.6195048360218	0.317361	0.000439710810993826:0.0138069194652061	CSRRDGSNRGGFDYW|CTRRDGSNRGGFDQW:CTRRDGSNRGGFDQW|CSRRDGSNRGGFDYW|CTRRDGSNRGGFDFW	D07	IGHA:IGHM	01:11:00	4.4462087731825:4.65951365646242	0.75	0.00221086418661302:0.0844148143979515	CTRRDGSNRGGFDYW:CTRRDGSNRGGFDYW|RTRRDGSNRGGFDYW|CTRRDGSNRGGFDYL|CTRRDGSNRVGFDYW|CARRDGSNRGGFDYW|CTRRDGDNRGGFDFW|CTRRDGSSRGGFDYW|CTRRDDSNRGGFDYW|CPRRDGSNRGGFDYW|CTRRDSSNRGGFDYW|CTRRDGSNREGFDYW	12	15	0.0866257
Helix	07D047	IGHV4:IGHJ4:13:33435	expanded	0.000527653	1	0.0613012	9	116.177	9	IGHM	1	5.54935	6	0.000527653	CARNPTHLQVTSW	D07	IGHA:IGHM	04:05:00	5.33503751867233:5.86575409991333	44:261	0.00884345674645207:0.052457777518727	CARNPTHLQVTSW|CVRNPTHLQVTYW|CARNPTHLQVTSR|CARNPTHLQVTYW:CARNPTHLQVTYW|CARNPTHLQVTSW|CVRNPTHLQVTYW|RARNPTHLQVTYW|CARNPTHPQVTSW	9	13	0.0613012
Helix	07D047	IGHV4:IGHJ4:12:15698	expanded	0.00940981	5	0.120794	11	12.837	2.2	IGHA:IGHM:IGHG	02:02:01	6.22588126246147:5.94723845172539:6.85714285714286	4 days, 6:04:01	0.00897010054427404:0.00035176864879506:8.79421621987651e-05	CARDPTTAFDFW|CARDPTTVFDFW:CARDPTTVFDFW|CARDPTTAFDFW:CARDPTTAFDFW	D07	IGHA:IGHM:IGHE:IGHG	6:3:1:1	5.02323943561051:5.30686873802793:3.93700787401575:5.00793267572601	582:16:1:2	0.116974814237161:0.0032158024532553:0.000200987653328456:0.000401975306656912	CARDPTTAFDFW|CARDPTTAFDLW|CARDPTTAFGFW|CARDPTTAFDYW|CARGPTTAFDFW|CARDPTTASDFW:CARDPTTAFDFW|CARDPTTAFDYW|CARDPTTAFDLW:CARDPTTAFDFW:CARDPTTVFDFW	11	12	0.120794
Helix	07D047	IGHV3:IGHJ6:18:75	expanded	0.0175884	9	0.305099	52	17.3466	5.77778	IGHA:IGHM	05:04:00	3.69266737107589:3.86089742353956	121:79	0.0106410016260506:0.00694743081370244	CARDGDGTTLYYNGMDSW|CARDGDGTTLYYNGLDSW|CARDGDGTALYYNGMDSW|CARDGDGTSLYYNGMDSW|CVRDGDGTTLYYDGMDSW:CARDGDGTTLYYNGLDSW|CARDGDGSTLYYNGLDSW|CARDGDGTSLYYNGMDSW|CARDGDGTALYYNGMDSW	D07	IGHA:IGHM:IGHG	1 day, 10:17:01	4.76420098189922:3.55892001908518:4.8780487804878	1253:264:1	0.251837529620555:0.0530607404787124:0.000200987653328456	CARDGDGTTLYYNGMDSW|CARDGDGTTLYYNGLDSW|CARDGDGSSLYYNGLDSW|CARDGDGTTLYYNAMDSW|CVRDGDGSSLYYNGMDSW|CARDGDGTTLYYNGMDLW|CARDGDGSSLYYNGMDSW|CARGGDGTTLYYNGMDSW|CARDGDGTSLYYNGMDSW|CARDGDGSALYYNGMDSW|CARDGDGTALYYNGMDSW|CVRDGDGTTLYYNAMDSW|CARDGDGTTLYYSGMDSW|CARDGDGTSLYYNGLDSW|CVRDGDGTTLYYDGMDSW|CARDGDGSSLYYNGLDYW|CARDGDGSSLYYDGMDSW|CARDGDGTSLYYNGLDPW|CARDGDGSTLYYNGLDSW|CARDGDGTTLYYNGMDSR|CARDGDGTALYYNGTDSW|…	52	18	0.305099
Helix	07D047	IGHV4:IGHJ4:8:21816	expanded	0.00193473	1	0.109538	13	56.6169	13	IGHA	1	6.8481	22	0.00193473	CIVNFDYW	D07	IGHA:IGHM:IGHE:IGHG	5:6:1:1	9.14036966563172:9.68371116634925:8.75912408759124:7.54266087083424	438:103:1:3	0.0880325921578637:0.020701728292831:0.000200987653328456:0.000602962959985368	CLVNFDYW|CLANFDYW|CLVNFDYG|CLVNFDYR|CLVSFDYW:CLSNFAHW|CLVNFDYW|CLSNFESW|CLVSFDYW|CIGNFDYW|CLVNFDCW:CLVNFDYW:CIVNFDFW	13	8	0.109538
Helix	07D047	IGHV4:IGHJ5-1:16:32427	expanded	0.00659566	4	0.0572815	11	8.68472	2.75	IGHA:IGHM	02:02:00	6.49746133663926:3.79769248548978	1 day, 4:47:00	0.00246238054156542:0.00413328162334196	CARDFYINPFNRFDVW|CARDVYNNPYNRFDVW:CARDVYNNPYNRFDVW|CARDFYINPFNRFDVW	D07	IGHA:IGHM:IGHG	04:06:01	5.93135523452036:4.90359922881337:11.0344827586207	46:238:1	0.00924543205310898:0.0478350614921725:0.000200987653328456	CARDFYINPFNRFDVW|CARDFYSNPFNRFDVW|CARDFYTNPFNRFDVW|CVRDFYSNPFNRFDVW:CARDFYSNPFNRFDVW|CARDFYINPFNRFDVW|CARDFYTNPFNRFDVW|CARDEYNNPYNRFDVW|CARDFYSNPFNRFGVW|CARDFYSNPFSRFDVW:CARDFYSNPFNRFDVW	11	16	0.0572815
Helix	07D047	IGHV4:IGHJ4:11:12871	expanded	0.0216338	4	0.166619	21	7.70179	5.25	IGHA:IGHM	02:02:00	5.0672616717777:5.06713606573985	184:62	0.0161813578445728:0.00545241405632344	CARDSPGFDYW|CARDYPGFDYW:CARDSPGFDYW|CARDYPGFDYW	D07	IGHA:IGHM:IGHE:IGHG	11:7:2:1	5.84814090691403:6.85704218276575:5.89756217680374:4.58715596330275	709:117:2:1	0.142500246209875:0.0235155554394294:0.000401975306656912:0.000200987653328456	CARDSPGFDYW|CARDYPGFDYW|CARDSPGSDYW|CARDSPGFDFW|CARGSPGFDYW|RARDSPGFDYW|CARDSPGFDCW|CARDSPGFGYW|CARDSPVFDYW|CARDSPGLDYW|CARDSPGFDHW:CARDSPGFDFW|CARDSPGFDYW|CTRDSPGFDYW|CARDSPVFDYW|CARDYPGFDYW|CARDSPGFGYW|CARDSPGFDSW:CARDYPGFDYW|CARDYPGFGYW:CARDSPGFDYW	21	11	0.166619
Helix	07D047	IGHV4:IGHJ5-2:9:21198	expanded	0.0127516	5	0.0669289	9	5.24866	1.8	IGHA:IGHM:IGHE	02:02:01	6.75046059343225:6.18987220319523:8.83720930232558	0.919456	0.0017588432439753:0.0109048281126469:8.79421621987651e-05	CATPKAGVW|CASPKAGVW:CASPKAGVW|CATPKAGVW:CATPKAGVW	D07	IGHA:IGHM:IGHG	02:06:01	8.22304027461584:6.29294369450962:7.41758241758242	46:285:2	0.00924543205310898:0.05728148119861:0.000401975306656912	CASPKAGVW|CATPKAGVW:CASPKAGVW|CASPRAGVW|CATPKAGVW|CASPEAGVW|RASPKAGVW|CAGPKAGVW:CASPKAGVW	9	9	0.0669289
Helix	07D047	IGHV4:IGHJ4:14:3245	expanded	0.0130154	7	0.253445	46	19.4727	6.57143	IGHA:IGHM	04:03:00	2.69629206562691:2.46913048383104	0.635417	0.00114324810858395:0.0118721918968333	CARNPSSSSLNTYW|CARNPSSSSLNTNW|CARNPGSTSLNTYW|CARNPGLSSLTTYW:CARNPGLSSLTTYW|CARNPSSSSLNTYW|CARNPGSTSLNTYW	D07	IGHA:IGHM:IGHE:IGHG	12:29:2:3	2.88451048931474:2.48140334764168:1.90387322289163:2.1904438342994	106:1149:3:3	0.0213046912528163:0.230934813674396:0.000602962959985368:0.000602962959985368	CARNPSSSSLNAYW|CARNPGSNSLNTYW|CARNPSSSSLNTNW|CARNPGSSSFNTYW|CARNPSSSSLNTYW|CARNPGSNSLNTYL|CARNPGSTSLNAYW|CARNPGSSSLNTYW|CAGNPSSSSLNTNW|CARNPGSTSLNTYW|CARNPGSSSLTTYW|CAKNPSSSSLNTYW:CARNPSSSSLNTYW|CARNPGSSSFNTYW|CARNPGSNSLNTYW|CARNPGSSSSNTYW|CARNPGSTSLNAYW|CARNPGSTSLNTYW|CARNPSSSSLNTNW|CARNPGSSSLNTYW|CARNPSSSSSNTCW|CARNPGSNSLKTYW|CARNPSSSSLNTDW|CARNPGSSSLTTYW|CAKNPSSSSLNTYW|CARNPSSSSLNAYW|CARNPSSSS…	46	14	0.253445
Helix	07D047	IGHV4:IGHJ4:16:24775	expanded	0.012136	4	0.286005	27	23.5667	6.75	IGHA:IGHM	02:02:00	7.14836661730232:6.62382451856136	5 days, 15:03:00	0.0118721918968333:0.000263826486596295	CARTFTYGDTYGFDFW|CSRIFTYGDTYGLDYW:CARTFTYGDTYGFDFW|CSRIFTYGDTYGLDYW	D07	IGHA:IGHM:IGHG	18:07:02	6.86693011177158:4.88377326721264:4.08923884514436	56 days, 21:56:02	0.274348146793343:0.0112553085863935:0.000401975306656912	CARTFTYGDFYGLDYW|CARLFTYGDTYGLDYW|CSRIFTYGDTYGLDYW|CARTFTYGDFYGLDYR|CARIFTYGDTYGLDYW|CARLFAYGDTYGLDYW|CARTFTYGNFYGLDYW|RARTFTYGDFYGLDYR|CARTFAYGDFYGLDYW|CTRTFTYGDFYGLDYR|CARTFTYSDFYGLDYR|CARTFTYGDLYGLDYW|CARTFTYGDFYGLGYW|CARTFTYGDFYALDYW|CARLFTYGDTYGVDYW|CARTFTCGDFYGLDYW|CVRTFTYGDFYGLDYW|RARTFTYGDFYGLDYW:CARTFTYGGTYGFDYW|CARTFTYGDFYGLDYW|CARIFTYGDTYGLDYW|CSRIFTYGDTYGLDYW|CARLFTYGDTYGLDYW|CARTFTYG…	27	16	0.286005
Helix	07D047	IGHV3:IGHJ4:19:11264	expanded	0.00263826	2	0.0854198	29	32.3772	14.5	IGHA:IGHM	01:01:00	7.46907948094079:6.61141304545851	02:28:00	0.00017588432439753:0.00246238054156542	CASIYHPIHTGYTYLGDFW:CASIYHPIHTGYTYLGDFW	D07	IGHA:IGHM:IGHE:IGHG	17:9:2:1	5.91375387929273:3.02188728122897:3.58326429163215:13.1034482758621	311:111:2:1	0.0625071601851498:0.0223096295194586:0.000401975306656912:0.000200987653328456	CASIYHPIHTGYTYLGDFW|CASIYHPIHSGYTYLGDFW|CASIYHPIHPGYSYLGDFW|CASIYHPIHSGYSYLGDFW|CASVYHPIHSGYSYLGDFW|CASIYHPIHTGYSYLGDFW|RASIYHPIHSGYSYLGDFW|CASIYHPIHSGCTYLGDFW|CASIYHPIHTGYNYLGDFW|CASIYHPIHSGYTYLSDFW|CASIYHPIHPGYTYLGDFW|CTSVYHPIHSGYSYLGDFW|YASIYHPIHSGYTYLGDFW|CASIYHPIHTGYIYLGDFW|CASTYHPIHSGYSYLGDFW|CASIYRPIHTGYSYLGDFW|CASIYHPIHYGYTYLGDFW:CASIYHPIHIGYTYLGDFW|CASIYHPIHSGYSYLGDFW|CASVYHPIHSGYSYLGDFW…	29	19	0.0854198
Helix	07D047	IGHV3:IGHJ4:13:18209	expanded	0.0143346	5	0.15677	19	10.9365	3.8	IGHA:IGHM	02:03:00	11.3007302789232:11.4895257050113	35:128	0.00307797567695678:0.0112565967614419	CAKDLFSNNYSPW|CAKDLFYNNYSPW:CAKDLFYNNHSPW|CAKDLFYNNYSPW|CAKDLFNNNYSPW	D07	IGHA:IGHM:IGHE	03:15:01	10.783458111945:10.5448528414521:13.2075471698113	99:680:1	0.0198977776795171:0.13667160426335:0.000200987653328456	CAKDLFSNNYSPW|CAKDLFNNNYSPW|CAKDLFYNNHSPW:CAKDLFYNNHSPW|CAKDLFNNNYSPW|CAKDLFYNNYSPW|CTKDLFYNNHSPR|CAKDLFNNSYSPW|CAKDLFNINYSPW|CAKDLFYNNHPPW|CAKDLFYSNHSPW|CAKDLFSNNYSPW|CAKGLFYNNHSPW|CAKDPFYNNHSPW|CAKDLFYNSHSPW|CAKDLFYNNPSPW|CAKDLLYNNHSPW|CAKDLFYNNHSPR:CAKDLFYNNHSPW	19	13	0.15677
Helix	07D047	IGHV3:IGHJ4:15:8025	expanded	0.0166211	3	0.080596	17	4.84903	5.66667	IGHA:IGHM:IGHG	01:01:01	5.36932580535581:4.76618064235979:4.57142857142857	66:122:1	0.0058041827051185:0.0107289437882493:8.79421621987651e-05	CAKDGVGVLHSGSYW:CAKDGVGVLHSGSYW:CAKDGVGVLHSGSYW	D07	IGHA:IGHM	04:13:00	9.77994045450504:5.77671315028141	61:340	0.0122602468530358:0.068335802131675	CAKDGVGVLRSGSYW|CAKDGVGVLESGSYW|CAKDGVGILHSGSYW|CAKDGVGILESGSYW:CAKDGVGVLRSGSYW|CAKDGVGVLHSGSYW|CAKDGVGILESGSYW|CAKDGVGILHSGSYW|CAKDGVGVLNSGSYW|CAKGGVGVLHSGSYW|CAKDGVGVLESGSYW|CAKDGVGVLHSGSYR|CAKDGVGILGSGSYW|CAKDGVGILEGGSYW|CAKDGVGVLHSSSYW|CAEDGVGVLRSGSYW|CAKDGVGVLHSGSCW	17	15	0.080596
Helix	07D047	IGHV4:IGHJ4:16:24819	expanded	0.00448505	5	0.129637	30	28.9043	6	IGHA:IGHM	01:04:00	4.89510489510489:4.10650067018354	01:50:00	8.79421621987651e-05:0.00439710810993826	CARDSYYGSGFSLGYW:CARDSYYNSGFSLGYW|CARDSYYDNGFSLGYW|CARDSYYGSGFSLGYW|CARDSYYSSGFSLGYW	D07	IGHA:IGHM:IGHE	08:21:01	5.11262931127345:4.60857947283894:5.0314465408805	162:482:1	0.0325599998392099:0.0968760489043158:0.000200987653328456	CARDSYNDNGFSLGYW|CARDSYSPNGFSLGYW|CARDSYYSSGFSLGYW|CARDSYYGGAFSLGYW|CARDSYHDNGFSLGYW|CARDSYSPNGSSLGYW|CARDAYYSSGFSLGYW|CARDSYNDNDFSLGYW:CARDSYNSGGFSLGYW|CARDSYYSSGFSLGYW|CARDAYYSSGFSLGYW|CARDSYYGGAFSLGYW|CARDSYSPNGFSLGYW|CARNSYNSGGFSLGYW|CARDSYSPNGFFLGYW|CARDSYNDNGFSLGYW|CARDSYYDSGYSLGYW|CARDSYNGGAFSLGYW|CTRDSYNSGGFSLGYW|CARDSYYSSGFSLGHW|CVRDSYYSSGFSLGYW|CARGSYYGGAFSLGYW|CARDAYYSSGFSLVYW|CARDSYNS…	30	16	0.129637
Helix	07D047	IGHV4:IGHJ4:16:24835	expanded	0.0245359	6	0.0986849	13	4.02207	2.16667	IGHA:IGHM	03:03:00	5.47373755468147:6.30403635448404	10 days, 23:16:00	0.0231287886582752:0.00140707459518024	CARRPCSGVGCPFDSW|CARRPCSGVGCPFDYW|CARRPCSGVGCPFDNW:CARRPCSGVGCPFDSW|CARRPCSGVGCPFDYW|CARRPCSGVGCPFDNW	D07	IGHA:IGHM:IGHE:IGHG	9:2:1:1	6.21071774795192:5.8396514994456:4.95867768595041:8.33333333333333	467:22:1:1	0.093861234104389:0.00442172837322603:0.000200987653328456:0.000200987653328456	CARRPCSGVGCPFDYW|CARRPCSGVGCPFDSW|CARRPCSGVDCPFDYW|RARRPCSGVGCPFDYW|CARRPCSGAGCPFDSW|CARRPRSGVGCPFDSW|CAGRPCSGVGCPFDSW|CARRPCSGVGGPFDSW|CARRPCSGVGCSFDYW:CARRPCSGVGCPFDYW|CARRPCSGVGCPFDSW:CARRPCSGVGCPFDYW:CARRPCSGVGCPFDYW	13	16	0.0986849
Helix	07D047	IGHV2:IGHJ4:12:2124	expanded	0.00817862	3	0.597938	40	73.1099	13.3333	IGHA:IGHM:IGHE	01:01:01	2.35527838860906:1.5221374071681:4.79041916167665	2 days, 10:34:01	0.00510064540752838:0.00299003351475801:8.79421621987651e-05	CARDYNWTFDYW:CARDYNWTFDYW:CARDYNWTFDYW	D07	IGHA:IGHM:IGHE:IGHD:IGHG	18:19:1:1:1	1.98487363231204:1.782655887703:1.95041915219092:1.03092783505155:1.33210665376037	1141:1784:5:1:44	0.229326912447768:0.358561973537966:0.00100493826664228:0.000200987653328456:0.00884345674645207	CARDYNWTFEYW|CARDYNWTFDYW|CARYYNWTFDYW|CARDYDWTFDYW|CARDYYWTFDYW|CVRDYNWTFDYW|CARDYNWTLDYW|RARDYNWTFDYW|CARDYNWTFDHW|CARDYNWTFEYR|CARDYNWIFDYW|CARDYSWTFEYW|CARDYNWTFGYW|CARDYNWTFNYW|CARDYNWTLEYW|CARDYNWTFDSW|YARDYNWTFDYW|CARDYNWTFDFW:CARDYNWTFDYW|CARDYNWTLDYW|CARDYNWTFDFW|CARDYNWTFDHW|CARDYSWTFDYW|CARDYSWTLDYW|CVRDYNWTFDYW|CAQDYNWTFDYW|CARDYNWTFDYR|CARDYNWAFDYW|CVRDYNWAFDYW|RARDYNWTFDYW|YARDYNWTF…	40	12	0.597938
Helix	07D047	IGHV3:IGHJ4:10:11968	expanded	0.0247117	7	0.102303	13	4.13984	1.85714	IGHA:IGHM	05:02:00	8.50944887488647:8.10893034788413	11 days, 12:05:00	0.0242720367668592:0.000439710810993826	CAKDILLDYW|CVKDILLDFW|CVKDILLDYW|CAKDILMDYW|CAKDILLNYW:CAKDILLDYW|CVKDILLDFW	D07	IGHA:IGHM	09:04:00	7.2554255595988:7.12625375817867	20 days, 12:17:00	0.0988859254376004:0.00341679010658375	CAKDILMDYW|CVKDILMDYW|CVKDILLDYW|CVKDILLDFW|CAKDILMDYR|CAKDVLMDYW|CVKDILLVFW|CAKDTLMDYW|CVKDVLLDFW:CAKDILMDYW|CVKDILLDYW|CVKDILLDFW|CVKDILMDYW	13	10	0.102303
Helix	07D047	IGHV4:IGHJ6:13:19920	expanded	0.00123119	1	0.0544677	9	44.2398	9	IGHM	1	0.905593	14	0.00123119	CARYGLSYGLDSW	D07	IGHA:IGHM:IGHE:IGHG	3:4:1:1	2.67625574130739:2.30130634662861:0.662251655629139:4	4:265:1:1	0.000803950613313824:0.0532617281320408:0.000200987653328456:0.000200987653328456	CASYTSSYGLDSW|CASYSSSYGLDSW|CASYTSRYGLDSW:CASYSSSYGLDSW|CASYTSRYGLDSW|CASYTSSYGLDSW|CASYSSSYGLDFW:CASYSSSYGLDSW:CASYTSSYGLDSW	9	13	0.0544677
Helix	07D047	IGHV4:IGHJ4:15:7226	expanded	0.00342974	3	0.209831	39	61.1798	13	IGHA:IGHM	02:01:00	5.66914525081941:9.48275862068965	1 day, 14:01:00	0.00334180216355307:8.79421621987651e-05	CARRFSGSTVFFDYW|CSRQFPGSTIFFDFW:CSRQFPGSTIFFDFW	D07	IGHA:IGHM:IGHE:IGHG	19:18:1:1	4.05481464470116:5.60226093916503:4.42265795206972:2.24719101123596	630:411:2:1	0.126622221596927:0.0826059255179954:0.000401975306656912:0.000200987653328456	CTRRFSGSTVFFDYW|CARRFSGSTVFFDYW|CAGRFSGSTVFFDYW|CTRRFTGSTLFFDYW|CSRQFPGSTIFFDFW|CTRRFVGSVLFFDYW|CTGRFSGSTVFFDYW|CARRFVGSTLFFDYW|CARRFYGSTVFFDYW|CARRFGGSTLFFDYW|CTRRFSGGTVFFDYW|CARRVSGSTVFFDYW|CARRFAGSTVFFDYW|CARRFVGSTLFFDSW|CSRQFPGSTVFFDFW|CARRFSGGTVFFDYW|CARRFFGSTIFFDFW|CSRRFFGSTIFFDFW|CTGRFTGSTLFFDYW:CTRRFVGSVLFFDYW|CARRFAGSTVFFDYW|CARRFYGSTVFFDYW|CARRFVGSTLFFDYW|CSRRFFGSTIFFDFW|CARRFSGSTVFFDYW…	39	15	0.209831
Helix	07D047	IGHV4:IGHJ4:13:33479	expanded	0.0470491	7	0.373837	29	7.94569	4.14286	IGHA:IGHM	04:03:00	9.4342802974105:8.24944985184629	21 days, 18:13:00	0.0459058086677554:0.00114324810858395	CARGILAATVDHW|CARGILAATVDSW|CARGILATTVDYW|CARGILATTVDSW:CARGILATTVDYW|CARGILATTVDSW|CARGILAATVDSW	D07	IGHA:IGHM:IGHE:IGHG	21:5:1:2	8.62702943510589:7.7422308285452:7.10872663257608:8.54316706974341	1811:44:2:3	0.363988640177834:0.00884345674645207:0.000401975306656912:0.000602962959985368	CARGILAATVDYW|CARGILAATVDSW|CARGILAATVDFW|CARGILAATVDHW|CARDILAATVDYW|CARGILTATVDSW|CARGILAAAVDSW|CARGILAATVDPW|CARSILAATVDFW|CAGGILAATVDSW|CAGGILAATVDYW|CARGILSATVDSW|YARGILAATVDSW|CGRGILAATVDYW|CTRGILAATVDSW|CARGILASTVDYW|CARGILAATADYW|CARGILAATFDYW|RARGILAATVDFW|CVRGILAATVDSW|CARGILAATADFW:CARGILAATVDSW|CARGILAATVDYW|RARGILAATVDFW|CARGILAATVDFW|CVRGILAATVDYW:CARGILAATVDYW:CARGILAATVDYW|CARGILA…	29	13	0.373837
Helix	07D047	IGHV4:IGHJ4:17:22772	expanded	0.00439711	4	0.18732	28	42.6008	7	IGHA:IGHM	02:02:00	6.51912688514531:5.82813918960587	1 day, 7:19:00	0.00272620702816172:0.00167090108177654	CASDWAALAVDSGFDYW|CASDWAALAVDSGFDFW:CASDWAALAADSGFDYW|CASDWAALAVDSGFDFW	D07	IGHA:IGHM:IGHE:IGHG	12:13:2:1	6.30773389919378:5.25953943038115:6.42424242424242:4.6875	438:491:2:1	0.0880325921578637:0.0986849377842719:0.000401975306656912:0.000200987653328456	CASDWAALAVDSGFDYW|CASDWAALAADSGFDYW|CASDWAALAVDSGFDFW|CASDWTALAADSGFDYW|CASDWAALATDSGFDYW|CASDWAALAVDSGLDFW|CSNDWAAVAADSGFDYW|CASDWAALAVGSGFDYW|CASDWAALAADSGFDYR|CASDWAALAVDSGFDSW|CVSDWAALAADSGFDYW|CASDWATLAVDSGFDFW:CVSDWAALAADSGFDYW|CASDWAALAVDSGFDYW|CASDWAALATDSGFDYW|CASDWAALAADSGFDYW|CASDWAAVAVDSGFDYW|CSNDWAAVAADSGFDYW|CASDWAAVAADSGFDYW|CANDWAAVAADSGFDYW|CASDGAALAADSGFDYW|CASDWAALAVDSGFDFW|CAS…	28	17	0.18732
Helix	07D096	IGHV3:IGHJ3:16:30134	expanded	0.0113009	3	0.0689721	5	6.10326	1.66667	IGHA:IGHM:IGHG	01:01:01	4.47373512736565:3.68868901086658:4.44567854146748	3 days, 10:05:04	0.0101831855736549:0.000620925949613101:0.000496740759690481	CAKGQQRLVLGAFDFW:CAKGQQRLVLGAFDFW:CAKGQQRLVLGAFDFW	D07	IGHA:IGHM:IGHE:IGHD	2:1:1:1	4.40780905764562:3.68797131190779:9:6.77083333333333	598:23:2:1	0.0660982365697889:0.0025422398680688:0.000221064336353809:0.000110532168176905	CAKGQQRLVLGAFDFW|CAEGQQRLVLGAFDFW:CAKGQQRLVLGAFDFW:CAKGQQRLVLGAFDFW:CAKGQQRLVLGAFDFW	5	16	0.0689721
Helix	07D096	IGHV4:IGHJ5-2:12:41497	expanded	0.000620926	2	0.474183	18	763.671	9	IGHA:IGHM	01:01:00	1.96078431372549:2.43442861691719	01:04:00	0.00012418518992262:0.000496740759690481	CARDDYVSLDVW:CARDDYVSLDVW	D07	IGHA:IGHM:IGHE:IGHD:IGHG	11:4:1:1:1	10.2807302665901:8.95705598817886:11.1465862459295:7.42150592872494:9.32268466661809	3982:268:6:6:28	0.440139093680434:0.0296226210714104:0.000663193009061427:0.000663193009061427:0.00309490070895333	CARDDYGALDVW|CARDDYGAMDVW|CARDDYGALDAW|CARDDYVALDVW|CARDDYGAPDVW|CARDGYGALDVW|CARNDYGALDVW|CARGDYGALDVW|CARDDCGALDVW|CARDDYGALYVW|CARDDYGALGVW:CARDDYGALDVW|CARDDYGALYVW|CARDDYGAMDVW|CARDDYGALDAW:CARDDYGALDVW:CARDDYGALDVW:CARDDYGALDVW	18	12	0.474183
Helix	07D096	IGHV4:IGHJ3:18:10704	expanded	0.0252096	3	0.104453	7	4.14338	2.33333	IGHA:IGHM	02:01:00	6.88380426490891:7.9492463836976	8 days, 7:04:00	0.0247128527946014:0.000496740759690481	CARASDGSWSMWAGFDFW|CARASDGSWNMWAGFDFW:CARASDGSWSMWAGFDFW	D07	IGHA:IGHM:IGHE:IGHD:IGHG	2:2:1:1:1	6.42141472224336:6.20735620773313:8.08823529411765:5:9.09090909090909	900:41:2:1:1	0.0994789513592141:0.00453181889525309:0.000221064336353809:0.000110532168176905:0.000110532168176905	CARASDGSWNMWAGFDFW|CARASDGSWSMWAGFDFW:CARASDGSWSMWAGFDFW|CARASDGSWNMWAGFDFW:CARASDGSWSMWAGFDFW:CARASDGSWSMWAGFDFW:CARASDGSWSMWAGFDFW	7	18	0.104453
Helix	07D096	IGHV4:IGHJ4:14:65630	expanded	0.00347718	6	0.154856	38	44.5347	6.33333	IGHM	6	1.79425	28	0.00347718	CAREGYSGYSFGYW|CAREGYSGYSFDYW|CARVGYSGYSLDYW|CARGGYSGYSLDYW|CARRGYSGYYFDYW|CAREAYSGYSFDYW	D07	IGHA:IGHM:IGHD:IGHG	10:17:2:9	2.5612289983559:2.21482059912858:1.36924931463688:2.47435440330858	45:1185:3:168	0.0049739475679607:0.130980619289632:0.000331596504530714:0.01856940425372	CACRGYSGYYFDYW|CASRGYSGYYFDYW|CAGRGYSGYYFDYW|CAIRGYSGYSFDYW|CARRGYSGYSFDYW|CARRGYSGYNFDYW|CARRIYSGYSFDYW|CARRGYSGYSFDSW|CASRGYSGYHFDYW|CARRGYSGFSFDYW:CARRGYSGYSFDYW|CACRGYSGYYFDYW|CARRGYSGYNFDYW|CASRGYSGYYFDYW|CARRIYSGYSFDYW|CAGRGYSGYYFDYW|CARGGYSGYSYDYW|CASRGYSGYSFDYW|CARRGYSGYSFDSW|CARRGYSGYSYDYW|CARRGYSGYYFDYW|CAKRGYSGYSYDYW|CARRGYSGFSFDYW|CASRGYSGYHFDYW|CAKRGYSGYNFDYW|CAIRGYSGYSFDYW|CVRRGYSGY…	38	14	0.154856
Helix	07D096	IGHV4:IGHJ4:16:1010	expanded	0.00620926	3	0.11838	13	19.0651	4.33333	IGHA:IGHM:IGHG	01:01:01	5.83212416976515:5.40540540540541:6.30630630630631	2 days, 0:01:01	0.00596088911628577:0.00012418518992262:0.00012418518992262	CATSRGHDHTYAFDFW:CATSRGHDHTYAFDFW:CATSRGHDHTYAFDFW	D07	IGHA:IGHM:IGHE:IGHD:IGHG	4:4:2:1:2	5.85298048032959:5.33228934479236:5.26098967631226:7.38916256157635:5.31601599088034	956:82:4:1:28	0.105668752777121:0.00906363779050617:0.000442128672707618:0.000110532168176905:0.00309490070895333	CATSRGHDHTYAFDFW|CATSRGHDHSYAFDYW|CATSRGHDHTYAFDYW|CAASRGHDHTYAFDFW:CATSRGHDHTYAFDFW|CATSRGHDHTYAFDYW|CATSRGHDHSYAFDYW|CAASRGHDHTYAFDFW:CATSRGHDHTYAFDYW|CATSRGHDHTYAFDFW:CATSRGHDHTYAFDFW:CATSRGHDHTYAFDFW|CATSRGHDHTYAFDYW	13	16	0.11838
N36	04D193	IGHV4:IGHJ4:13:21502	expanded	0.0110972	2	0.2453	9	22.1047	4.5	IGHA:IGHM	01:01:00	7.21464951051549:8.19111472301232	1 day, 13:02:00	0.0105280829499119:0.000569085564860105	CARDSGFSGLNYW:CARDSGFSGLNYW	D07	IGHA:IGHM:IGHE:IGHG	6:1:1:1	7.9365372538396:7.79856941821504:8.8:8.45202303863266	1107:22:1:4	0.239459043202132:0.00475889697420678:0.000216313498827581:0.000865253995310323	CARDSGFSGLNYW|CAGDSGFSGLNYW|CARDSGFSGLDYW|CARDSGFRGLNYW|CVRDSGFSGLNYW|CARDPGFSGLNYW:CARDSGFSGLNYW:CARDSGFSGLNYW:CARDSGFSGLNYW	9	13	0.2453
N36	04D193	IGHV3:IGHJ4:16:5992	expanded	0.0586158	18	1.1218	76	19.1382	4.22222	IGHA:IGHM	12:06:00	5.33931933236136:5.19606929776163	8 days, 6:08:00	0.0563394709211503:0.00227634225944042	CTRATIAEAVALFDYW|CTRATIAAAVALFDYW|CTRSTIAAAVALFDYW|CTRSTIADAVALFDYW|CTRATIAAAVALFDFW|CTRATIADAVALFDYW|CTRATISEAVALFDYW|CTRATVADAVALFDYW|CTRSTIAAAVALFDFW|CTRSTIAEAVALFDSW|CTRSTIAEAVALFDYW|RTRATIAAAVALFDYW:CTRATIADAVALFDYW|CTRSTIADAVALFDYW|CTRATIAEAVALFDYW|CTRATIAAAVALFDYW|CTRATIAAAVALFDFW|CTRSTIAAAVALFDYW	D07	IGHA:IGHM:IGHE:IGHD:IGHG	49:15:3:1:8	5.77889620731789:5.65877891254917:6.54297449018305:4.59770114942529:5.2499240647994	5052:107:5:1:21	1.09281579607694:0.0231455443745511:0.0010815674941379:0.000216313498827581:0.0045425834753792	CTRSTIAAAVALFDFW|CTRSTIAAAVALFDYW|CTRATIADAVALFDYW|CTRSTIADAVALFDYW|CTRATIAEAVALFDYW|CTRATIAAAVALFDFW|CTRATIAAAVALFDYW|CTRSTITAAVALFDFW|CTRSTIGDAVALFDYW|CTRSTIGGAVALFDYW|CTRATIAAAVALLDFW|CTRATISAAVALFDYW|CTRATIGAAVALFDFW|CTRSTVAAAVALFDFW|CARATIADAVALFDYW|CTRSTIGGAVALFDFW|CTRATISEAVALFDYW|CTRATIGGAVALFDFW|CTRATIASAVALFDFW|CTRATVADAVALFDYW|CTRSTVGAAVALFDFW|CTRSTVEAAVALFDYW|CTRSAIAAAVALFDYW|CTRSTIAE…	76	16	1.1218
N36	04D193	IGHV4:IGHJ4:15:17479	expanded	0.0221943	2	0.221938	16	9.99974	8	IGHA:IGHM	01:01:00	10.4663588470651:11.1111111111111	3 days, 5:01:00	0.021909794247114:0.000284542782430052	CASGSGWTWGLFDFW:CASGSGWTWGLFDFW	D07	IGHA:IGHM:IGHD:IGHG	12:2:1:1	9.87455760915501:10.0715987785472:10.848496835443:9.44624482302993	1002:16:2:6	0.216746125825236:0.00346101598124129:0.000432626997655162:0.00129788099296548	CASGSGWTWGLFDFW|CASGSGWTWGLFDLW|CAIGSGWTWGLFDFW|CAGGSGWTWGLFDFW|CASGSGWSWDLFDFW|CASGSGWTWDLFDFW|CASGSGWTWGLFDYW|CASGSDWTWGLFDFW|CASGGGWTWGLFDFW|CASGSSWTWGLFDFW|CASGSGWTWSLFDFW|CASGSGWTWGPFDFW:CASGSGWTWGLFDFW|CASGSGWTWGLFDYW:CASGSGWTWGLFDFW:CASGSGWTWGLFDFW	16	15	0.221938
N36	04D193	IGHV4:IGHJ4:12:27314	expanded	0.00483723	2	0.217828	10	45.0315	5	IGHA	2	7.53329	17	0.00483723	CARGFHWSSDYW|CARGSHWSSDYW	D07	IGHA:IGHM:IGHE:IGHD:IGHG	4:2:1:1:2	7.58189706662421:7.37573324477064:6.77966101694915:9.44444444444444:7.06308875933622	987:14:1:1:4	0.213501423342822:0.00302838898358613:0.000216313498827581:0.000216313498827581:0.000865253995310323	CARGFHWSSDYW|CARGSHWSSDYW|CARGSHRSSDYW|CARGFHWSSDYL:CARGSHWSSDYW|CARGFHWSSDYW:CARGSHWSSDYW:CARGFHWSSDYW:CARGSHWSSDYW|CARGFHWSSDYW	10	12	0.217828
N36	04D193	IGHV4:IGHJ4:9:1058	expanded	0.00341451	3	0.118972	9	34.8432	3	IGHA:IGHM	02:01:00	5.2091593637952:7.52212389380531	11:01:00	0.00312997060673058:0.000284542782430052	CARVELPIW|CGRLELPIW:CARVELPIW	D07	IGHA:IGHM:IGHE:IGHG	4:3:1:1	5.55450862558939:5.00757192154408:5.96026490066225:4.62962962962963	541:7:1:1	0.117025602865721:0.00151419449179307:0.000216313498827581:0.000216313498827581	CARLELPIW|CARVELPIW|CGRVELPIW|CARSELPIW:CARSELPIW|CARLELPIW|CARVELPIW:CARVELPIW:CARVELPIW	9	9	0.118972
N36	04D193	IGHV5:IGHJ4:17:2707	expanded	0.0147962	4	0.075926	11	5.13145	2.75	IGHA:IGHM	03:01:00	4.52865357207535:4.06091370558376	2 days, 3:01:00	0.0145116819039327:0.000284542782430052	CAIRSGGDNWIGYFDYW|CAIRSGGGNWIGYFAYW|CAIRSGGDNWIGYFKHW:CAIRSGGDNWIGYFDYW	D07	IGHA:IGHM	06:05:00	3.73551148388524:6.5517036748941	14 days, 0:15:00	0.0726813356060672:0.00324470248241371	CAIRSGGGNWIGYFAYW|CAIRSGGDNWIGYFDYW|CAIRSGGDNWIGYFAHW|CAIRSGGDNWIGYFAYW|CAIRSGGGNWIGYLAYW|CAIRSGGGNWIGYFDYW:CAIRSGGDNWIGYFAHW|CAIRSGGGNWIGYFHYW|CAIRSGGGNWIGYFAYW|CAIRSGGDNWIGYFDYW|CAIRSGGGNWIGYFDYW	11	17	0.075926
N36	04D193	IGHV4:IGHJ2:15:48404	expanded	0.016788	4	0.0715998	11	4.26493	2.75	IGHA:IGHM	02:02:00	9.67707787818345:8.24716123780245	2 days, 1:10:00	0.0139425963390726:0.00284542782430052	CVKEDGNIYGYFGLW|CVKEGGNTYGYFALW:CVKEDGNTYGYFALW|YVKEDGNTYGYFALW	D07	IGHA:IGHM	06:05:00	8.74504267905072:8.53134432794865	211:120	0.0456421482526196:0.0259576198593097	CVKEDGNIYGYFGLW|CVKEDGNTYGYFGLW|CVKEGGNINGYFALW|CVKEGGNIHGYFALW|CVKEDGNIYGYFGLC|CVKEGGDINGYFALW:CVKEGGNIYGYFALW|CVKEGGNTYGYFALW|CVKEDGNMYGYFALW|CVKEDGNTYGYFGLW|CVKEDGNIYGYFGLW	11	15	0.0715998
N36	04D193	IGHV3:IGHJ5-1:14:10917	expanded	0.042966	13	0.577124	77	13.4321	5.92308	IGHA:IGHM	03:10:00	8.98581891884461:9.58428072129328	0.596528	0.00341451338916063:0.0395514467577773	CTRDVDIENRFDVW|CCRDVGGENRLDVW|CTRDVGGENRLDVW:CCRDVGGENRLDVW|CTRDVDVENRLDVW|CTRDVGGENRFDVW|CTRDVGGENRLDVW|CVRDVGVENRFDVW|CCRDAGGENRLDVW|CVRDVGGENRFDVW|CARDVDTENRFDVW|CARDVDTEDRFDVW|CTRDVGGENRLDLW	D07	IGHA:IGHM:IGHE:IGHD:IGHG	27:36:2:1:11	8.33151171266708:8.2223505529944:7.34487661216614:28.695652173913:7.17551933352007	517:2133:2:1:15	0.111834078893859:0.46139669299923:0.000432626997655162:0.000216313498827581:0.00324470248241371	CTRDVDEENRFDVW|CTRDVGGENRFDVW|CVRDVDVENRLDVW|CSRDVDAENRLDVW|CTRDVDDENRLDVW|CTRDVDTENRFDVW|CTRDVDAENRLDVW|CARDVDDENRLDVW|CTRDVDTENRLDVW|CTRDVDEENRLDVW|CTRDVGAENRLDVW|CVRDVDEENRLDVW|CTRDVGGENRLDVW|CTRDVDGENRLDVW|CARDVGAENRLDLW|CCRDVGGENRLDVW|CTRDVDVENRLDVW|CVRDVGEENRLDVW|CTRDVGSENRLDVW|CVRDVGSENRLDVW|CVRDVDSENRFDVW|CARDVGGENRLDVW|CTRDVEGENRLDVW|CTRDVDAENRFDVW|CVRDVGRENRFDVW|CARDVDAENRLDVW|CTRDVEAEN…	77	14	0.577124
N36	04D193	IGHV4:IGHJ5-1:14:46309	expanded	0.00113817	1	0.28986	14	254.672	14	IGHA	1	4.98602	4	0.00113817	CARGLGSANWFDVW	D07	IGHA:IGHM:IGHE:IGHG	10:2:1:1	4.57734460261861:4.69148581481688:5.67380633645694:4.49829292970222	1299:35:2:4	0.280991234977027:0.00757097245896533:0.000432626997655162:0.000865253995310323	CARGLGSANWFDVW|CARGLGSSNWFDVW|CASGLGSANWFDVW|CARGLGSANWSDVW|CARGLGSANWFDAW|CARGLGSANWFDLW|CARGLGSANWFNVW|CARGLGSADWFDVW|CARGLGSANCFDVW|CARGLGSANWFDVR:CARGLGSANWFDVW|CARGLGSSNWFDVW:CARGLGSANWFDVW:CARGLGSANWFDVW	14	14	0.28986
N36	04D193	IGHV3:IGHJ4:16:5960	expanded	0.00483723	2	0.293321	29	60.6383	14.5	IGHA	2	3.86709	17	0.00483723	CTRDPEIQWITLFDYW|CTRDPEIQWITLFGYW	D07	IGHA:IGHM:IGHE:IGHG	19:8:1:1	3.71329759183623:3.34786013937789:4.08163265306122:4.15951972555746	1248:105:1:2	0.269959246536821:0.022712917376896:0.000216313498827581:0.000432626997655162	CTRDPEIQWITHFDYW|CTRDPEIQWVTHFDFW|CTRDPELQWITYFDYW|CTRDPEIQWITYFDYW|CTRGPEIQWITHFDYW|CTRDPEIQWITLFDYW|CARDPEIQWITLFDYW|RTRDPEIQWITHFDYW|CTRDPEIQRITHFDYW|CTGDPEIQWITHFDYW|CTRDPEIQWVTHFDYW|CTRDPEIQWITHFGYW|CTRDPEIQWITYFDFW|CTKDPEIQWITHFDYW|CTRDPKIQWITHFDYW|CTRDPGIQWITHFDYW|FTRDPEIQWITHFDYW|CARDPEIQWITHFDYW|CTRDPEVQWITHFDYW:CTRDPEIQWITLFDFW|CTRDPEIQWVTHFDFW|CTRDPEIQWITHFDYW|CTRDPEIQWITYFDFW|CTRDPEIQ…	29	16	0.293321
N36	04D193	IGHV3:IGHJ4:15:17965	expanded	0.016788	4	0.205714	11	12.2536	2.75	IGHA:IGHM	03:01:00	6.27600305496556:4.59826069245326	2 days, 7:04:00	0.0156498530336529:0.00113817112972021	CATDIWGAWAAAGYW|CATDIWGAWAAAGSW|CATDIWGAWAAADYW:CATDIWGAWAAAGYW	D07	IGHA:IGHM:IGHG	07:03:01	6.80263996997277:7.57735611490752:7.99932721226713	38 days, 18:16:05	0.20117155390965:0.00346101598124129:0.0010815674941379	CATDIWGAWAAAGYW|CATDIWGAWAAAGSW|CATDIWGAWAAAVSW|CATDIWGAWAAAGNW|CATDIWVAWAAAGNW|CATDIWGARAAAGSW|CATDIWGGWAAAGSW:CATDIWGAWAAAGSW|CATDIWGAWAAAGNW|CATDIWGAWAAAGYW:CATDIWGAWAAAGSW	11	15	0.205714
N36	04D193	IGHV3:IGHJ6:16:26393	expanded	0.000569086	1	0.22237	11	390.75	11	IGHM	1	6.59107	2	0.000569086	CAKDRGTTGTYGLDSW	D07	IGHA:IGHM:IGHE:IGHG	4:5:1:1	4.48515148507837:4.07583408336506:4.32432432432432:3.37084933773909	299:725:1:3	0.0646777361494467:0.156827286649996:0.000216313498827581:0.000648940496482742	CAKDRGTTGTYGLDSW|CAKDRGTTGTYGFDSW|CAKDRGTTGTYGFDCW|CAKDRGTTGTYGLDFW:CAKDRGTTGTYGLDSW|CAKDRGTTGTYGFDSW|CAKDRGTTGTYGLDFW|CAKDRGTTGTYGLDSR|CAKDRGTTGTYGLDPW:CAKDRGTTGTYGLDSW:CAKDRGTTGTYGLDSW	11	16	0.22237
N36	04D193	IGHV4:IGHJ4:15:17127	expanded	0.00625994	2	1.63382	49	260.995	24.5	IGHA:IGHM	01:01:00	8.44454997815285:6.4	21:01:00	0.0059753984310311:0.000284542782430052	CARDGDSSSPDYDYW:CARDGDSSSPDYDYW	D07	IGHA:IGHM:IGHE:IGHG	35:8:2:4	8.9851444156287:8.19910522966335:9.21443147217844:8.80185623340922	7387:148:4:14	1.59790781583934:0.032014397826482:0.000865253995310323:0.00302838898358613	CARDGDSSNPDYDYW|CARDGDSSSPDYDYW|CARDGDSDYPDYDYW|CARDGDSDNPDYDYW|CARDGDSTNPDYDYW|CARDGDSDSPDYDYW|RARDGDSDNPDYDYW|CARGGDSSSPDYDYW|CARDGDSVNPDYDYW|CAKDGDSSSPDYDYW|CARDGDSRSPDYDYW|CARDGDSSSPDYYYW|CARDGGSSSPDYDYW|CALDGDSDNPDYDYW|CARDGDGSSPDYDYW|CARDGDGDYPDYDYW|CARDGDSSGPDYDYW|CARDGDSSNLDYDYW|CARDGDSDYPDYDSW|CARDGDGDNPDYDYW|CARDGDSGNPDYDYW|CVRDGDSSSPDYDYW|CARDGDSDNLDYDYW|CARDGDSSNSDYDYW|CARDGDSDYLDYDYW…	49	15	1.63382
N36	04D193	IGHV3:IGHJ4:16:6048	expanded	0.0179262	3	0.380063	31	21.2015	10.3333	IGHA:IGHM	02:01:00	5.1345194115805:5.49967553536665	2 days, 13:02:00	0.0173571097282332:0.000569085564860105	CTRATLPGAVALFDRW|CTRSTLPGAVALFDRW:CTRATLPGAVALFDRW	D07	IGHA:IGHM:IGHE:IGHG	19:7:1:4	5.41410400202295:4.97558335805075:6.12244897959184:5.81569703983497	1718:33:1:5	0.371626590985784:0.00713834546131017:0.000216313498827581:0.0010815674941379	CARATLPDAVALFDRW|CTRSTLPGAVALFDRW|CTRATLPGAVALFDRW|CTRSTLPEAVALFDRW|CTRATLPEAVALFDRW|CTRATLSGAVALFDRW|CTRATLSEAVALFDRW|CAIATLPDAVALFDRW|CTRATLPGAVAIFDRW|CVRATLPEAVALFDRW|CTRSTLPGAVAPFDRW|CTRSTLPGAVALFGRW|CTRATLPGAVALFDYW|CTRATLPGAVALFARW|CTRATLPDAVALFDRW|CTRSALPGAVALFDRW|CTRSTLPRAVALFDRW|CTRATLPGAVTLFDRW|CARATLPEAVALFDRW:CTRATLPEAVALFDRW|CTRSTLPEAVALFDRW|CTRSTLPGAVALFDRW|CTRATLPGAVALFDRW|CARATLPD…	31	16	0.380063
N36	04D193	IGHV4:IGHJ4:15:17502	expanded	0.0244707	5	0.10794	14	4.41101	2.8	IGHA:IGHM	03:02:00	4.13028980288666:4.33194637078132	3 days, 12:02:00	0.0239015937241244:0.000569085564860105	CARDGIAAVGTGDSW|CARDGISAAGTGDYW|CARDGIAAAGTGDYW:CARDGIAAVGTGDSW|CARDGISAAGTGDYW	D07	IGHA:IGHM:IGHE	08:04:02	5.11800545918762:5.69937763863218:3.24066623752816	20 days, 7:10:02	0.105344673929032:0.00216313498827581:0.000432626997655162	CARDGIAAVGTGDSW|CVRDGISAAGTGDYW|CARDGIAAVGTGDYW|CARDGIAAAGTGDYW|CARDGISAAGTGDYW|CARDGIGAAGTGDYW|CARDGIVAVGTGDYW|CARDGIAAAGTGDSW:CVRDGISAAGTGDYW|CARDGIAAVGTGDYW|CARDGISAAGTGDYW|CARDGIAAVGTGDSW:CARDGISAAGTGDYW|CARDGIAAVGTGDYW	14	15	0.10794
N36	04D193	IGHV4:IGHJ3:23:36205	expanded	0.00739811	3	0.128274	9	17.3387	3	IGHA	3	2.57028	26	0.00739811	CARHNWRGYCSFTYCSGGAFDFW|CARHDWRGYCSFTYCSGGAFDFW|CARHDWRGYCSTTYCSGGAFDFW	D07	IGHA:IGHM:IGHG	05:02:02	1.9035348714217:1.89818014958094:2.91744840525328	24 days, 12:03:02	0.127192337310618:0.000648940496482742:0.000432626997655162	CARHDWRGYCSTTYCSGGAFDFW|CARHDWRGYCSFTYCSGGAFDFW|CARHDWRGYCSYTYCSGGAFDFW|CARHDWRGYCSSTYCSGGAFDFW|CARHDWRRYCSTTYCSGGAFDFW:CARHDWRGYCSTTYCSGGAFDFW|CARHDWRGYCSSTYCSGGAFDFW:CARHDWRGYCSTTYCSGGAFDFW|CARHDWRGYCSFTYCSGGAFDFW	9	23	0.128274
N36	04D193	IGHV3:IGHJ4:13:22998	expanded	0.00341451	1	0.084146	7	24.6436	7	IGHA	1	4.58269	12	0.00341451	CARDLFGTSYDYW	D07	IGHA:IGHM:IGHE:IGHG	3:2:1:1	5.57464957992096:5.72015077681833:4.16666666666667:4.34782608695652	381:6:1:1	0.0824154430533083:0.00129788099296548:0.000216313498827581:0.000216313498827581	CARDLFGTNYDYW|CARDLFGTSYDYW|CVRDLFGTSYDYW:CARDLFGTSYDYW|CARDLFGTNYDYW:CARDLFGTSYDYW:CARDLFGTSYDYW	7	13	0.084146
N36	04D193	IGHV4:IGHJ4:18:12913	expanded	0.00483723	3	0.0873907	11	18.0663	3.66667	IGHA	3	4.74797	17	0.00483723	CARHLPPYRGGWGHFDHW|CARHLPPYRGGWGDFDHW|CARHFPPYRGGWGDLDYW	D07	IGHA:IGHM:IGHG	07:03:01	6.42964883546454:8.20293444516263:3.89667803460907	16 days, 7:11:02	0.0845785780415841:0.00237944848710339:0.000432626997655162	CARHLPPYRGGWGHFDHW|CARHLPPYRGGWGDFDHW|CARHLSPYRGGWGHFDHW|CARHLPPYRGGWGDFDYW|CARHLPPYRGGWGRFDHW|CARHYPPYRGGWGDLDYW|CARHLSPYRGGWGDFDYW:CARHFPPYRGGWGDLDYW|CARHLPPYRGGWGDLDYW|CARHLPPYRGGWGHFDHW:CARHLPPYRGGWGHFDHW	11	18	0.0873907
N36	05D002	IGHV4:IGHJ4:12:42928	expanded	0.0145215	2	0.0767755	6	5.28703	3	IGHA:IGHM	01:01:00	4.42701407498407:4.42865042361044	5 days, 4:30:00	0.0116926198823572:0.00282885964895738	CARGEHSNYSPW:CARGEHSNYSPW	D07	IGHA:IGHM:IGHE:IGHD:IGHG	2:1:1:1:1	4.14963349274179:4.47126421858442:3.93636793055017:1.69491525423729:4.44679494745398	924:22:31:1:22	0.0709405535052234:0.00168906079774341:0.00238004021500208:7.67754908065188e-05:0.00168906079774341	CARGEHSNYSPW|CARGEHSNCSPW:CARGEHSNYSPW:CARGEHSNYSPW:CARGEHSNYSPW:CARGEHSNYSPW	6	12	0.0767755
N36	05D002	IGHV4:IGHJ3:12:57785	expanded	0.000282886	1	0.222111	31	785.163	31	IGHE	1	1.17994	3	0.000282886	CARDQGDAFDFW	D07	IGHA:IGHM:IGHE:IGHG	5:5:12:9	5.0781969562565:5.39285086378401:5.58256497072471:7.04109914852115	32:18:2634:209	0.0024568157058086:0.00138195883451734:0.202226642784371:0.0160460775785624	CARDQGDGFDFW|CVRDQGDGFDFW|CARDQGDGFDVW|CARDQGDAFDFW|CARDQGDGFDLW:CARDQGDGFDLW|CARDQGDGFDFW|CARDQGDAFDFW|CVRDQGDGFDFW|CVRDQGDGFDVW:CARDQGDGFDFW|CVRDQGDGFDFW|CVRDQGDGFDLW|CARDQGDAFDFW|CARDQGDGFDLW|CVRDQGDAFDFW|CARDQGDAFDIW|CVRDQGDGFDVW|CAGDQGDGFDFW|CARDQGDGFDVW|CVRDQGGGFDFW|CVRDQGDGFDIW:CARDQGDGFDVW|CARDQGDGFDFW|CVRDQGDGFDVW|CARDQGDGFDLW|CVRDQGDGFDFW|CVRDQGDGFDLW|CAGDQGDGFDFW|CVRDQGDGFDIW|CVRDQGDAF…	31	12	0.222111
N36	05D002	IGHV4:IGHJ3:11:11965	expanded	0.00924094	12	0.717006	27	77.5902	2.25	IGHA:IGHM:IGHG	02:09:01	3.36713928731909:1.10028817639121:5.26759602002542	03:57:38	0.000282885964895738:0.00537483333301902:0.00358322222201268	CARVEDAFDFW|CARLVDAFDFW:CARDYDAFDFW|CARVEDAFDFW|CAREQDAFDFW|CARGWYAFDFW|CARENDAFDFW|CARNKDAFDFW|CARGDDAFDFW|CARLVDAFDFW|CAREEDAFDFW:CARLVDAFDFW	D07	IGHA:IGHM:IGHE:IGHG	3:7:14:3	5.23650150392854:4.48348283047792:4.82029615227503:4.67565340618433	110:85:9121:23	0.00844530398871707:0.0065259167185541:0.700269251646259:0.00176583628854993	CAREDYAFDFW|CAREDDAFDFW|CARENDAFDFW:CAREDDAFDFW|CAREDYAFDFW|RAREDYAFDFW|CARKNDAFDFW|CARENYAFDFW|CARVKDAFDFW|CAREDDAFDFR:CAREDYAFDFW|CAREDDAFDFW|CARENDAFDFW|CAGEDYAFDFW|CAREDYAFDLW|CAREDDAFDLW|CARGDDAFDFW|CARGDYAFDFW|CARENYAFDFW|CAREDYAFDFR|CAREDDAFGFW|CAREDYVFDFW|RAREDYAFDFW|CAREDDAFDFR:CAREDYAFDFW|CAREDDAFDFW|CARENDAFDFW	27	11	0.717006
N36	07D122	IGHV4:IGHJ4:11:47559	expanded	0.00466934	6	0.0797862	23	17.0873	3.83333	IGHA:IGHM:IGHE	01:04:01	8.53372462105655:2.65213171132737:1.42857142857143	1 day, 20:24:01	0.0029775499500922:0.00162411815459575:6.76715897748228e-05	CARLRSPFDYW:CARLRSDFDYW|CARVRSPFDYW|CARDRSPFDYW|CARLRSPFDYW:CARVRSPFDYW	D07	IGHA:IGHM:IGHG	08:08:07	6.09708256399682:5.00227283756472:5.93594710831242	21 days, 7:34:58	0.0676131627346944:0.00449872315651587:0.00767429244346825	CAKVRSPFDFW|CVRVRSPFDLW|CARVRSPFDFW|CVRVRSPFDVW|CVKVRSPFDYW|CARARSPFDYW|CARVRSPFDYW|CTRVRSPFDFW:CARVRSPFDYW|CARVRNPFDYW|CARVRSPFDFW|CVKVRSPFDYW|CARARSPFDYW|CAKVRSPFDFW|CTRVRSPFDFW|CVRVRSPFDLW:CTRVRSPFDFW|CARVRSPFDYW|CAKVRSPFDFW|CARARSPFDYW|CVRVRSPFDVW|CARVRSPFDFW|CVKVRSPFDYW	23	11	0.0797862
N36	07D122	IGHV4:IGHJ4:14:88492	expanded	6.77e-05	1	0.0693333	6	1024.55	6	IGHG	1	2.53165	1	6.77e-05	CARGGGSWNSLDYW	D07	IGHA:IGHM:IGHG	04:01:01	4.27679953594628:4.19399682713443:3.99889574347024	19 days, 3:45:20	0.0607327626129643:0.00595419241303571:0.00264630773912698	CTRGGGSWNGLDYW|CARGGGSWNGLDYW|CTRGGGSWNGPDYW|CTRGGGSRNGLDYW:CTRGGGSWNGLDYW:CTRGGGSWNGLDYW	6	14	0.0693333
N36	07D122	IGHV4:IGHJ4:13:11234	expanded	0.000473701	2	1.04	64	2195.47	32	IGHA:IGHM	01:01:00	2.32558139534884:2.58812166748454	01:06:00	6.76715897748228e-05:0.000406029538648937	CARNYYSGTYDYW:CARNYYSGTYDYW	D07	IGHA:IGHM:IGHE:IGHD:IGHG	14:21:3:1:25	3.25719481426386:2.94321810050844:3.02520576858269:3.56561506859933:2.72216482224464	604:3690:7:2:3557	0.0799184937216349:0.488243777868928:0.000926207708694444:0.000264630773912698:0.470645831403734	CASSYYSGNYGYW|CARSYYSGSYGYW|CARIYYSGSYGYW|CARSYYSGSYDYW|CARTYYSGTYDYW|CASSYYNGNYGYW|CARSYYSGSCGYW|CARSYYSGSYDFW|CARSCYSGSYGYW|RARIYYSGSYGYW|CTRSYYSGSYGYW|CARSYYSGSYACW|CASSYYSGSYGYW|CARSYYSGNYGYW:CASSYYSGNYGYW|CARSYYSGSYGYW|CARIYYSGSYGYW|CARSYYSGSYACW|CVRNYYSGTYDYW|CASSYYNGNYGYW|CASSYYSGNYDYW|CARNYYSGTYDYW|CARNYYSGSYDYW|CARSYYSGSYDYW|CASSYYSGSYGYW|CARSHYSGSYGYW|CASSYYSGNYGHW|CARTYYSGTYDYW|CARSYYS…	64	13	1.04
N36	07D122	IGHV4:IGHJ5-2:17:13	expanded	0.00669949	3	0.0861373	12	12.8573	4	IGHA:IGHM:IGHE	01:01:01	2.68247506890894:1.44259465548595:0.840336134453782	0.354873	0.000473701128423759:0.00615811466950887:6.76715897748228e-05	CARGIGGYSNHNSLDVW:CARGIGGYSNHNSLDVW:CARGIGGYSNHNSLDVW	D07	IGHA:IGHM:IGHD:IGHG	5:3:1:3	2.00147952987693:1.62936442555759:0.78740157480315:2.16305717742238	396:241:1:13	0.0523968932347143:0.0318880082564801:0.000132315386956349:0.00172010003043254	CARGIGGYNNHNSLDVW|CVRGIGGYSNHNSLDVW|CARGIGGYSNHNSLDVW|CARGIGGYSNHNSLDAW|CVRGIGGYSNHNSLDAW:CARGIGGYSNHNSLDVW|CVRGIGGYSNHNSLDVW|CARGIGGYNNHNSLDVW:CARGIGGYSNHNSLDVW:CARGIGGYSNHNSLDVW|CVRGIGGYSNHNSLDVW|CARGIGGYNNHNSLDVW	12	17	0.0861373
N36	07D122	IGHV4:IGHJ5-1:19:25848	expanded	0.0255799	11	0.212499	27	8.30726	2.45455	IGHA:IGHM:IGHE:IGHG	3:4:2:2	5.53724055240037:4.87525488774247:6.46671844444899:5.75006459212414	327:23:4:24	0.0221286098563671:0.00155644656482092:0.000270686359099291:0.00162411815459575	CVRDLMLARKLAHNRLDVW|CARDFMLARKLAHNRFHVW|CARDLMLARKLAHNRLDVW:CARDFMLARKLAHNRFHVW|CVRDLMLARKLAHNRLDVW|CARDFMLARKLAHNRLHVW|CARDLMLARKLAHNRLDVW:CARDFMLARKLAHNRFHVW|CVRDLMLARKLAHNRLDVW:CVRDLMLARKLAHNRLDVW|CARDFMLARKLAHNRLHVW	D07	IGHA:IGHM:IGHE:IGHG	13:7:1:6	5.63182857599794:5.86432586797128:8.52650494159928:5.19378715473418	1429:123:2:52	0.189078687960623:0.0162747925956309:0.000264630773912698:0.00688040012173016	CVRDLMLARKLAHNRLDVW|CVRDLMLARKLAHNRLAVW|CARDFMLARKLAHNRLHVW|CARDFMLARKLAHNRFHVW|CARDFMLARKLPHNRFHVW|CVRDLMLARKLAHNWLDVW|CVRDLMLARKLARNRLDVW|CARDFMLARKLAHNRFHVR|RVRDLMLARKLAHNRLDVW|CVRDLMLARRLAHNRLDVW|CVRDLMLARKLAHNRFDVW|CARDFMLARKLAHNRPHVW|CARDFMSARKLAHNRFHVW:CVRDLMLARKLAHNRLDVW|CARDFMLARKLAHNRLHVW|CARDFMLARKLAHNRFHVW|CVRDLMLARKLAHNRLAVW|CARDFMLARKLPHNRFHVW|CVRDLMLARKLAHNRFDVW|CARDFMSARKLAHNRFHVW…	27	19	0.212499
N36	07D122	IGHV3:IGHJ4:11:28287	expanded	0.00757922	6	0.0660254	16	8.71137	2.66667	IGHA:IGHM:IGHE:IGHG	1:3:1:1	5.68871376570207:5.30706489768204:6.20689655172414:7.3394495412844	4:106:1:1	0.000270686359099291:0.00717318851613121:6.76715897748228e-05:6.76715897748228e-05	CALWPGVTFHW:CALWPGVTFHW|CALWPGVTYYW|CALWPGMTYYW:CALWPGVTFHW:CALWPGVTFHW	D07	IGHA:IGHM:IGHG	05:07:04	4.47658603234126:4.12255507598651:4.64208687720075	42:444:13	0.00555724625216666:0.058748031808619:0.00172010003043254	CALWPGVTFHW|CALWPGVISYW|CVLWPGVTFHW|CALWPGVTFYW|CALWPGVTYYW:CALWPGVISYW|CALWPGVTFYW|CALWPGVTFHW|CALWPGVTYYW|CALWPGMISYW|CALWPGAISYW|CVLWPGVTFHW:CALWPGVTYYW|CALWPGVTFHW|CALWPGVISYW|CALWPGVTFYW	16	11	0.0660254
N36	07D122	IGHV3:IGHJ5-2:20:9155	expanded	0.00446633	3	0.791908	27	177.306	9	IGHA:IGHM:IGHG	01:01:01	1.71124507925376:1.44128214423439:1.12359550561798	06:59:01	0.000406029538648937:0.00399262379671454:6.76715897748228e-05	CARPYYNFWSGYYTLSLDVW:CARPYYNFWSGYYTLSLDVW:CARPYYNFWSGYYTLSLDVW	D07	IGHA:IGHM:IGHE:IGHD:IGHG	3:20:1:1:2	1.78582300210893:1.53009007727118:1.61941458701827:1.25:1.67179206401807	223:5681:4:2:75	0.0295063312912659:0.75168371329902:0.000529261547825397:0.000264630773912698:0.00992365402172619	CARPYYNFWSGYYTLSLDVW|CARPYYNFWSGYYTLSLDIW|CARPYYNFWSGYYTLSSDVW:CARPYYNFWSGYYTLSLDVW|CARPYYNFWSGCYTLSLDVW|CARPHYNFWSGYYTLSLDVW|CARPYSNFWSGYYTLSLDVW|CARPYYNFWSGYCTLSLDVW|CARPYYNFWSGYYTPSLDVW|CAGPYYNFWSGYYTLSLDVW|CARPYYNFWSGYYTLSLDAW|CARPCYNFWSGYYTLSLDVW|RARPYYNFWSGYYTLSLDVW|CARPYYNFWSGYYTLSLDIW|CARPYCNFWSGYYTLSLDVW|CARPYYNFWSGYYTLPLDVW|CARPYYNFWSGHYTLSLDVW|CARPYYNFWGGYYTLSLDVW|CARPYYNFWSGYYTLLLDVW|…	27	20	0.791908
N36	07D122	IGHV4:IGHJ2:12:47071	expanded	0.0157675	18	0.0707887	30	4.48954	1.66667	IGHA:IGHM	04:14:00	6.78625954179254:1.6235895766961	132:101	0.00893264985027661:0.0068348305672571	CARNINWYFDLW|CARSGDWYFDLW|CARKSNWYFDLW|CAREQNWYFDLW:CARSNYWYFDLW|CARRGDWYFDLW|CARERDWYFDLW|CARSANWYFDLW|CAREQNWYFDLW|CAREFNWYFDLW|CARERNWYFDLW|CARDSNWYFDLW|CARKSNWYFDLW|CARRRDWYFDLW|CARGNYRYFDLW|CARGPLWYFDLW|CAREGNWYFDLW|CARNINWYFDLW	D07	IGHA:IGHM:IGHE:IGHG	5:19:2:4	5.10316364593421:2.26799840326346:4.26356589147287:5.7243171781314	89:429:2:15	0.0117760694391151:0.0567633010042738:0.000264630773912698:0.00198473080434524	CARNSNWYFDLW|CARQPYWYFDLW|CARQGRWYFDLW|CARSGDWFFDLW|CAVGNYWYFDLW:CARGIDWYFDLW|CARGNYWYFDLW|CARQPYWYFDLW|CVREQNWYFDLW|CARSNYWYFDLW|CARQGRWYFDLW|CARNSNWYFDLW|CARSNYWYFDVW|CARGGYWYFDLW|CAVGNYWYFDLW|CARIRDWYFDLW|CARGRNWYFDLW|CAGSNYWYFDLW|CARTANWYFDLW|CARYSNWYFDLW|CARQGYWYFDLW|CARTENWYFDLW|CARRNYWYFDLW|CARTRNWYFDLW:CARQPYWYFDLW|CARQGRWYFDLW:CARGIDWYFDLW|CVRGGYWYFDLW|CARQPYWYFDLW|CARTPLWYFDLW	30	12	0.0707887
N36	07D122	IGHV4:IGHJ4:15:28671	expanded	0.0159028	7	0.0793892	19	4.99215	2.71429	IGHA:IGHM:IGHE:IGHD:IGHG	2:2:1:1:1	5.93360192062691:4.3134623034063:4.27506775067751:13.0841121495327:6.19501967173557	115:85:2:1:32	0.00778223282410462:0.00575208513085994:0.000135343179549646:6.76715897748228e-05:0.00216549087279433	CARVHSGSWNYFDFW|CARVHSGSWNYFDYW:CARVHSGSWNYFDYW|CARVHSGSWNYFDFW:CARVHSGSWNYFDYW:CARVHSGSWNYFDFW:CARVHSGSWNYFDYW	D07	IGHA:IGHM:IGHE:IGHD:IGHG	6:5:1:2:5	6.10159241377796:4.1129312144719:20.6422018348624:1.32356348470806:7.21812577862668	526:43:1:2:28	0.0695978935390397:0.00568956163912301:0.000132315386956349:0.000264630773912698:0.00370483083477778	CARVHSGSWNYFDFW|CARVHSGSWNYFDYW|CAKVHSGSWNYFDYW|CARVHNGSWNYFDFW|CARAHSGSWNYFDFW|CARVHSGSWNYFDSW:CARGNSGSWNYFDYW|CARVHSGSWNYFDYW|CAKVHSGSWNYFDYW|CARVHSGSWNYFDFW|CARGYSGSWNYFDYW:CARVHSGSWNYFDYW:CAKVHSGSWNYFDYW|CARVHSGSWNYFDYW:CARVHSGSWNYFDYW|CARVHSGSWNYFDFW|CAKVHSGSWNYFDYW|CARVHSGSWNYFDLW|CARAHSGSWNYFDFW	19	15	0.0793892
N36	07D122	IGHV3:IGHJ5-2:15:10395	expanded	0.0166472	8	0.0775368	21	4.65765	2.625	IGHA:IGHM:IGHG	03:03:02	4.75152703294327:3.98218162340525:1.98582142736004	8 days, 6:18:30	0.0133989747754149:0.00121808861594681:0.00203014769324468	CANAGHYYGNILDVW|CTKGGHYYGNTLDVW|CAKAGHYYGNILDVW:CTKGGHYYGNTLDVW|CAKAGHYYGNILDVW|CANAGHYYGNILDVW:CAKAGHYYGNILDVW|CTKGGHYYGNTLDVW	D07	IGHA:IGHM:IGHE:IGHG	10:6:1:4	2.82318268545958:3.04132277902305:0.462962962962963:4.50648622929884	542:28:2:14	0.0717149397303412:0.00370483083477778:0.000264630773912698:0.00185241541738889	CARGGHYYGNILDVW|CAKAGHYYGNILDVW|CTKGGHYYGNTLDVW|CVRGGHYYGNTLDVW|CAKGGHYYGNTLDVW|CARAGHYYGNTLDVW|CTKGGHYYGNILDVW|CARGGHYYGNTLDVW|CANAGHYYGNILDVW|CTKGGHYHGNTLDVW:CAKAGHYYGNILDVW|CTKGGHYYGNTLDVW|CTKGGHYYGNILDVW|CVRGGHYYGNTLDVW|CARGGHYYGNTLDVW|CARAGHYYGNTLDVW:CAKAGHYYGNILDVW:CAKAGHYYGNILDVW|CARGGHYYGNTLDVW|CARAGHYYGNTLDVW|CARGGHYYGNILDVW	21	15	0.0775368
N36	07D122	IGHV4:IGHJ4:12:2808	expanded	0.00507537	3	0.0535877	8	10.5584	2.66667	IGHA:IGHM:IGHG	01:01:01	4.35567474540699:4.01456993498135:5.38461538461539	2 days, 22:04:01	0.00473701128423759:0.000270686359099291:6.76715897748228e-05	CARQTAYYFDYW:CARQTAYYFDYW:CARQTAYYFDYW	D07	IGHA:IGHM:IGHE:IGHG	3:3:1:1	6.75703389664269:4.57741396556461:8.88888888888889:3.5074809909247	378:24:1:2	0.0500152162695:0.00317556928695238:0.000132315386956349:0.000264630773912698	CARRNAYYFDYW|CARQTAYYFDYW|CARRTAYYFDYW:CARRNAYYFDYW|CARRNWYYFDYW|CARQTAYYFDYW:CARRNAYYFDYW:CARRNAYYFDYW	8	12	0.0535877
N36	07D122	IGHV3:IGHJ4:13:18244	expanded	0.00040603	1	0.344946	34	849.559	34	IGHM	1	1.23803	6	0.00040603	CARDKYSNYLDYW	D07	IGHA:IGHM:IGHE:IGHD:IGHG	19:7:2:1:5	3.48049040695559:3.42722726745529:4.00626435279601:3.92156862745098:3.82946249225777	2400:157:4:1:45	0.317556928695238:0.0207735157521468:0.000529261547825397:0.000132315386956349:0.00595419241303571	CARDAYSNYLDYW|CARDAYTDYLDYW|CARDAYTNYLDSW|CARDAYTNYLDYW|CARDAYTDSLDYW|CPRDAYTNYLDYW|RARDAYTNYLDSW|CARDAYTDYLDSW|CARDAYTSYLDYW|CARDAYTNYLGSW|CARDACTNYLDSW|SARDAYTNYLDYW|CARDAYANYLDYW|CARDAYSNYLGYW|CAKDAYTNYLDYW|CARDAYTNYLGYW|CARGAYTNYLDYW|CARDACTNYLDYW|CARDAYTNYFDYW:CARDAYSNYLDYW|CARDAYTNYLDSW|CARDAYTNYLDYW|CARDAYTSYLDYW|CARDAYTDYLDYW|CARDAYTDSLDYW|CARDAYTNYLGYW:CARDAYSNYLDYW|CARDAYTNYLDSW:CARDAYS…	34	13	0.344946
N36	07D122	IGHV1:IGHJ6:18:7333	expanded	0.00527838	5	0.61606	68	116.714	13.6	IGHA:IGHM:IGHE	02:02:01	8.25477899594706:8.90629996802047:7.18954248366013	3 days, 3:02:01	0.00507536923311171:0.000135343179549646:6.76715897748228e-05	CARPRNTVANPYYGFDSW|CARPRNTVVNPYYGFDSW:CARPRNTVANPYYGFDSW|CARPRNTVVNPYYGFDSW:CARPRNTVANPYYGFDSW	D07	IGHA:IGHM:IGHE:IGHD:IGHG	31:15:2:2:18	5.11628373212139:5.01018839939994:7.50226162695713:4.01083215060605:6.19846299028194	3864:200:3:3:586	0.511266655199333:0.0264630773912698:0.000396946160869047:0.000396946160869047:0.0775368167564206	CARPRNTVTTPYYGFDSW|CARPRNTVANPYYGFDSW|CARPRNTVVNPYYGFDSW|CARPRNTVSDPYYGFDTW|CARPRNTVANPYYGFDTW|CARPRNTVSNPYYGFDSW|CARPRNTVADPYYGFDTW|CARPRSTVSNPYYGFDSW|CARPRNTVSDPYYGFDAW|CVRPRNTVANPYYGFDSW|CARHRNTVANPYYGFDSW|CARPRNTAANPYYGFDSW|CARPRNTVSDPYYGFDSW|CARPRNTVANPCYGFDSW|CARPRNSVANPYYGFDSW|CARPRNTVSYPYYGFDTW|CARPRNTVANPYHGFDSW|CARPRSTVANPYYGFDSW|CARPGNTVSNPYYGFDSW|CARPRNTVVNLYYGFDSW|CARPLNTVANPYYGFDSW|…	68	18	0.61606
N36	07D122	IGHV4:IGHJ4:9:73564	expanded	0.00751155	4	0.581526	32	77.4176	8	IGHA:IGHM:IGHE	01:02:01	7.65416871788382:8.95700468571734:8.13721450967663	0.279896	0.000338357948874114:0.00697017374680675:0.000203014769324468	CAGERYESR:CAGERYESR|CARERYESW:CAGERYESR	D07	IGHA:IGHM:IGHE:IGHG	9:19:1:3	8.50790008764393:8.87662348374245:6.63489148337633:7.70917680788307	336:4015:3:41	0.0444579700173333:0.531246278629742:0.000396946160869047:0.00542493086521032	CAGERYESR|CARERYESW|CAGERDESR|CAGEQYESR|CAGERCESR|CAGGRYESR|CARERYESR|CLGERYESR|CAGERFESR:CAGERYESR|CARERYESR|CLGERYESR|CVGERYESR|CAGEQYESR|CAGERYESQ|CAGERYECR|CARERYESW|CAGERCESR|CAGERYGSR|CAGERHESR|CARERYEYW|CAGERFESR|RAGERYESR|CAGGRYESR|CAGERYEPR|CAGDRYESR|CAGERYESP|CAGARYESR:CAGERYESR:CAGERYESR|CARERYESW|CLGERYESR	32	9	0.581526
N36	07D122	IGHV4:IGHJ5-1:21:43052	expanded	0.0134666	4	0.0733027	12	5.44328	3	IGHA:IGHM:IGHE:IGHG	1:1:1:1	3.51196624929424:2.55355637671654:4.23280423280423:4.36160313181877	185:10:1:3	0.0125192441083422:0.000676715897748228:6.76715897748228e-05:0.000203014769324468	CARDRYDLYGNNYPYNRFDVW:CARDRYDLYGNNYPYNRFDVW:CARDRYDLYGNNYPYNRFDVW:CARDRYDLYGNNYPYNRFDVW	D07	IGHA:IGHM:IGHE:IGHG	6:4:1:1	3.68059635192934:2.70640466449482:2.27272727272727:3.04170250543623	496:49:1:8	0.0656284319303492:0.00648345396086111:0.000132315386956349:0.00105852309565079	CARDRYDLYGNNYPYNRFDVW|CARDRYDLYGSNFPYNRFDVW|CVRDRYDLYGNNYPYNRFDVW|CAGDRYDLYGNNYPYNRFDVW|CARDRYDLYGNNCPYNRFDVW|CARDRYDLYGSNYPYNRFDVW:CARDRYDLYGNNYPYNRFDVW|CARDRYDLYGNNCPYNRFDVW|CVRDRYDLYGNNYPYNRFDVW|CARDRYDLYGSNFPYNRFDVW:CARDRYDLYGNNYPYNRFDVW:CARDRYDLYGNNYPYNRFDVW	12	21	0.0733027
N36	A2L097	IGHV4:IGHJ4:16:39311	expanded	0.024915	6	0.182001	23	7.30489	3.83333	IGHA:IGHM:IGHG	03:02:01	1.06859232746505:0.75839133621837:0	8 days, 0:07:01	0.0239184083295857:0.000872025303682812:0.000124575043383259	CARDHYSIHDPYFDYW|CARDHYSVHDPYFDYW|CARDHYSIHDPYFGYW:CARDHYSIHDPYFDYW|CARDHYSVHDPYFDYW:CARDHYSVHDPYFDYW	D07	IGHA:IGHM:IGHE:IGHG	17:2:2:2	1.19706766212747:1.47854804098549:2.51488095238095:1.50234646487429	1201:41:2:8	0.17458755325938:0.00596010797971237:0.000290736974620116:0.00116294789848046	CARDHYSVHDPYFDYW|CARDHYSIHDPYFDYW|CARDHYSAHDPYFDYW|CARDHYSVHDPYLDYW|CARDHYSVHDLYFDYW|CARDRYSVHDPYFDYW|CAGDHYSVHDPYFDYW|CTRDHYSVHDPYFDYW|CARGHYSVHDPYFDYW|CARDHYSVHDPYFDYR|CARHHYSVHDPYFDYW|RARDHYSVHDPYFDYW|CARDHYSVYDPYFDYW|CVRDHYSVHDPYFDYW|CARDHYSVHDPYFGYW|CTRDHYSIHDPYFDYW|CARDHYSIHGPYFDYW:CARDHYSVHDPYFDYW|CARDHYSIHDPYFDYW:CARGHYSVHDPYFDYW|CARDHYSVHDPYFDYW:CARDHYSIHDPYFDYW|CARDHYSVHDPYFDYW	23	16	0.182001
N36	A2L097	IGHV4:IGHJ3:15:43785	expanded	0.0267836	4	0.15002	15	5.60119	3.75	IGHA:IGHM	02:02:00	7.45822580620605:8.42552120158719	0.313194	0.000498300173533035:0.0262853341538676	CASLEYSYYDAFDFW|CASLEYSYYEAFDFW:CASLEYSYYEAFDFW|CASLEYSYYDAFDFW	D07	IGHA:IGHM	04:11:00	8.15066579599772:7.13305538131305	143:889	0.0207876936853383:0.129232585218641	CASLEYNNYEAFDFW|CASLEYNNYDAFDFW|CASLEYNYYDAFDFW|CASLEYNNYDAFDSW:CASLEYNNYDAFDFW|CASLEYSSYEAFDFW|CASLEYSNYDAFDFW|CTSLEYNNYDAFDFW|CASLEYTYYDAFDFW|CASLEYSYYEAFDFW|CASLEYNNYEAFDFW|CASLEYNNYNAFDFW|CASLEYNYYEAFDFW|CANLEYNNYDAFDFW|CASLEYNNYDAFDSW	15	15	0.15002
N36	A2L097	IGHV3:IGHJ6:15:37368	expanded	0.0328878	6	0.14406	18	4.38035	3	IGHA:IGHM	04:02:00	3.14259249267723:3.11709036357288	10 days, 9:15:00	0.0310191858024315:0.00186862565074888	CVKGEYTNYYGLDSW|CAKGEYTNYYGLDSW|CVKGEYANYYGLDSW|CVKGEYTNYCGLDSW:CVKGEYTNYCGLDSW|CVKGEYTNYYGLDSW	D07	IGHA:IGHM:IGHE:IGHG	12:3:1:2	3.30873483061268:2.75408773222297:2.6950998185118:3.45251688931646	941:33:2:15	0.136791746558764:0.00479716008123191:0.000290736974620116:0.00218052730965087	CVKGEYTNYYGLDSW|CAKGEYTNYYGLDSW|CVKGGYTNYYGLDSW|CVKGEYTNHYGLDSW|CVKGEYANYYGLDSW|CVKGEYTNYYVLDSW|RVKGEYTNYYGLDSW|CVKGEYTNYYGLDSR|CVKGEYTYYYGLDSW|CVKGEYTNYCGLDSW|CVKVEYTNYYGLDSW|CVKGECTNYYGLDSW:CAKGEYTNYYGLDSW|CVKGEYTNYYGLDSW|CTRGEYTNYYGLDSW:CVKGEYTNYYGLDSW:CVKGEYTNYYGLDSW|CAKGEYTNYYGLDSW	18	15	0.14406
N36	A2L097	IGHV4:IGHJ4:11:11835	expanded	0.00124575	4	0.5681	41	456.03	10.25	IGHA:IGHG	02:02:00	6.10152176636694:7.03245028784582	03:07:00	0.000373725130149777:0.000872025303682812	CAREGNHFDYW|CAREGNHFDHW:CAREGNHFDHW|CAREGNHFDYW	D07	IGHA:IGHM:IGHE:IGHG	6:5:15:15	6.6130564260072:6.77870345356615:7.20679200952139:7.43495554712441	105:86:2204:1513	0.0152636911675561:0.012501689908665:0.320392146031368:0.219942521300118	CAREGGHVDPW|CAREGGHIDSW|CAREGGHIDPW|CAREGGHIDNW|CAREGGHIDYW|CAREGNHFDYW:CAREGGHIDPW|CAREGGHVDPW|CAREGGHIDYW|CAREGGHIDSW|CGREGGHIDYW:CAREGGHIDPW|CAREGGHIDSW|CAREGGHVDPW|CARGGGHVDPW|CAREGGRIDPW|CAREGGQVDPW|CAREGRHIDPW|CARDGGHIDPW|CAREGGHVVPW|SAREGGHIDPW|CAREGEHIDPW|CAREGGHVGPW|GAREGGHVDPW|CAGEGGHVDPW|RAREGGHVDPW:CAREGGHIDSW|CAREGGHIDPW|CAREGGHVDPW|CAREGGHIDNW|CAREGGHVVPW|RAREGGHVDPW|CAREGGHIDYW|CAR…	41	11	0.5681
N36	A2L097	IGHV4:IGHJ5-1:13:63327	expanded	0.000872025	2	0.109462	5	125.527	2.5	IGHA:IGHM	01:01:00	4.29954624132187:5.80893619976786	03:04:00	0.000373725130149777:0.000498300173533035	CATDITSTWFDVW:CATDITSTWFDVW	D07	IGHA:IGHM:IGHE:IGHG	2:1:1:1	4.80672260361943:5.16054843193561:4.43405360840555:6.32692005440758	708:32:4:9	0.102920889015521:0.00465179159392185:0.000581473949240232:0.00130831638579052	CATDITSTWFDVW|CATDITSAWFDVW:CATDITSTWFDVW:CATDITSTWFDVW:CATDITSTWFDVW	5	13	0.109462
N36	A2L097	IGHV4:IGHJ4:18:48959	expanded	0.0146999	6	0.14973	19	10.1858	3.16667	IGHA:IGHM:IGHG	03:02:01	6.1116652935053:5.01367064720777:5.37634408602151	4 days, 11:10:01	0.0133295296420087:0.00124575043383259:0.000124575043383259	CARRIIVTDAGRRRFDRW|CARRIIVTDAGRRRFDHW|CARRIIVADAGRRRFDHW:CARRIIVTDAGRRRFDHW|CARRIIVTDAGRRRFDRW:CARRIIVTDAGRRRFDHW	D07	IGHA:IGHM:IGHE:IGHG	10:4:2:3	8.09995236612807:7.84771418635337:8.09584003677316:5.04919489916892	977:26:2:25	0.142025012101927:0.00377958067006151:0.000290736974620116:0.00363421218275145	CARRIIVTDAGRRRFDRW|CARRIVVTDAGRRRFDQW|CARRIVVTDAGRRRFDRW|CARRIVVTDAGRRRFDHW|CARRIIVTDVGRRRFDRW|CARRIVVADAGRRRFDRW|CARRIVVADAGRRRFDQW|CARRIIVIDAGRRRFDRW|CARRIVVTDAGRRRFGRW|CARRIIVTDAGPRRFDRW:CARRIVVTDAGRRRFDRW|CARRIIVTDAGRRRFDRW|CARRIVVTDAGRRRFDQW|CARRIVVTDAGRRRFDHW:CARRIVVTDAGRRRFDRW|CARRIIVTDAGRRRFDRW:CARRIVVTDAGRRRFDRW|CARRIIVTDAGRRRFDRW|CARRIVVTDAGRRRFDQW	19	18	0.14973
N36	A2L097	IGHV4:IGHJ4:19:52688	expanded	0.0064779	2	0.0848952	9	13.1054	4.5	IGHA:IGHM	01:01:00	5.25829286282173:5.10290783887613	03:49:00	0.000373725130149777:0.00610417712577968	CARNSGAWDTFSSFRDDFW:CARNSGAWDTFSSFRDDFW	D07	IGHA:IGHM:IGHE:IGHG	1:6:1:1	4.84825197609951:5.0225211097819:5.06017108887922:4.94631871545865	25:551:2:6	0.00363421218275145:0.0800980365078419:0.000290736974620116:0.000872210923860347	CARNSGAWDTFSSFRDDFW:CARNSGAWDTFSSFRDDFW|CARNSGAWYTFSSFRDDFW|CARNSGAWDTSSSFRDDFW|CARNSGAWDTFSSSRDDFW|CARNSGAWDTFSSFRDDLW|RARNSGAWDTFSSFRDDFW:CARNSGAWDTFSSFRDDFW:CARNSGAWDTFSSFRDDFW	9	19	0.0848952
N36	A2L097	IGHV3:IGHJ6:12:37133	expanded	0.0245413	3	0.140281	8	5.71611	2.66667	IGHA:IGHM:IGHG	01:01:01	3.4324299430635:4.1336668933143:4.375	0.4639	0.000996600347066071:0.0234201081560527:0.000124575043383259	CVWTSGHGLDSW:CVWTSGHGLDSW:CVWTSGHGLDSW	D07	IGHA:IGHM:IGHE:IGHG	1:5:1:1	3.87585072363347:3.64097969468284:4.91803278688525:3.57965878646168	17:927:1:20	0.00247126428427098:0.134756587736424:0.000145368487310058:0.00290736974620116	CVWTSGHGLDSW:CVWTSGHGLDSW|CVWTSGHGLDPW|CVWTSGHGLDSR|CAWTSGHGLDSW|CVWASGHGLDSW:CVWTSGHGLDSW:CVWTSGHGLDSW	8	12	0.140281
N36	A2L097	IGHV4:IGHJ5-1:15:16580	expanded	0.0266591	4	0.167174	14	6.2708	3.5	IGHA:IGHM:IGHG	02:01:01	8.77234627650688:7.37465781194038:6.54205607476635	8 days, 9:12:01	0.025039583720035:0.00149490052059911:0.000124575043383259	CVREEGIAGNDNDVW|CVREEGIAGNDNYVW:CVREEGIAGNDNDVW:CVREEGIAGNDNDVW	D07	IGHA:IGHM:IGHE:IGHG	9:2:2:1	8.75521991101946:7.26327365352466:7.44538277578486:6.52492931255639	910:225:7:8	0.132285323452153:0.032707909644763:0.00101757941117041:0.00116294789848046	CVREEGIAGNDNDVW|CVREEGIAGNGNDVW|CAREEGIAGNDNDVW|CVREEGIAGKDNDVW|CVREEGVAGNDNDVW|CVREEGIAGNDDDVW|CDREEGIAGNDNDVW|CVREGGIAGNDNDVW|CVRGEGIAGNDNDVW:CVREEGIAGKDNDVW|CVREEGIAGNDNDVW:CVREEGIAGNDNDVW|CVREEGIAGKDNDVW:CVREEGIAGNDNDVW	14	15	0.167174
N36	A2L097	IGHV4:IGHJ2:12:61361	expanded	0.0186863	15	0.455439	39	24.373	2.6	IGHA:IGHM	02:13:00	0.821348462857897:2.81635352138085	0.186111	0.000249150086766518:0.0184371064207223	CAREGDWYFDLW|CARETNWYFDLW:CARGGIWYFDLW|CAREGDWYFDLW|CARDGGWYFDLW|CARDGNWYFDLW|CAREQNWYFDLW|CARETDWYFDLW|CARETNWYFDLW|CAREINWYFDLW|CARSTNWYFDLW|CARGGRWYFDLW|CARGGPWYFDLW|CARGGLWYFDLW|CARDRDWYFDLW	D07	IGHA:IGHM:IGHE:IGHG	4:13:14:8	4.12901041703252:2.30850353760549:5.27828248850158:4.22056031101243	268:403:830:1632	0.0389587545990955:0.0585835003859533:0.120655844467348:0.237241371290014	CARELNWYFDLW|CAREGDWYFDLW|CARETNWYFDLW|CAGELNWYFDLW:CARETNWYFDLW|CAREQNWYFDLW|CAREHDWYFDLW|CARDSYWYFDLW|CARDFNWYFDLW|CAREHNWYFDLW|CAREGDWYFDLW|CARDPYWYFDLW|CARDGYWYFDLW|CARDRHWYFDLW|CARVTNWYFDLW|CARERNWYFDLW|CARLGYWYFDLW:CAREGDWYFDLW|CAREGDWYFGLW|CARDGDWYFDLW|CAREQNWYFDLW|CAREGDWYFDLR|CAREGDWYFDLL|CAREGDWYFNLW|CAREGGWYFDLW|CAREGDWYLDLW|GAREGDWYFDLW|CAREGDWCFDLW|CARELNWYFDLW|CAREGDWHFDLW|CARETNWYF…	39	12	0.455439
N36	A5R043	IGHV4:IGHJ4:16:17418	expanded	0.0416353	6	0.174055	9	4.18047	1.5	IGHA:IGHM	05:01:00	2.84830983562868:2.6587687980093	4 days, 12:02:00	0.0408782773591119:0.00075700513627985	CARLSQILEWFYFDYW|CVRLSQILEWFYFDYW|CARLPQILEWFYFDYW|CARLSQILEWSYFDYW|CARPSQILEWFYFDYW:CARLSQILEWFYFDYW	D07	IGHA:IGHM:IGHG	05:02:02	2.98929604345409:3.32611832611833:1.68471390095092	6 days, 13:03:02	0.168682983432538:0.00322324172164084:0.00214882781442723	CARLSQFLEWFYFDSW|CARLSQILEWFYFDSW|CARPSQILEWFYFDSW|CVRLSQFLEWFYFDSW|CARLSQILEWFYSDSW:CARLSQFLEWFYFDSW|CARLSQILEWFYFDSW:CARLSQILEWFYFDSW|CARLSQFLEWFYFDSW	9	16	0.174055
N36	A5R043	IGHV3:IGHJ4:13:1250	expanded	0.0174111	3	2.69141	25	154.58	8.33333	IGHM	3	6.1624	46	0.0174111	CTATPTVASVDFW|CTGTPTVASVDYW|CAGTPTVASVDYW	D07	IGHA:IGHM:IGHE:IGHG	4:19:1:1	6.58958812230981:6.12236731252595:6.50070621468927:4.49362843729041	71:2429:3:2	0.0762833874121667:2.60975138062187:0.00322324172164084:0.00214882781442723	CTGTPTVASVDYW|CAGTPTVASVDYW|CTATPTVASVDFW|CTATPTVASVDHW:CTGTPTVASVDYW|CTATPTVASVDHW|CTATPTVASVDYW|CTTTPTVASVDYW|CTATPTVASVDFW|CAGTPTVASVDYW|CTGAPTVASVDYW|CAGTPTVAGVDYW|CTGTPTAASVDYW|CTGTPTVASVDHW|CMGTPTVASVDYW|CTATPTVASVDHR|CTGTPTVAGVDYW|CTGTPTVASADYW|CTGTPTVASVDCW|CTETPTVASVDYW|CTGTPTVASVDYR|YTGTPTVASVDYW|CTGTPTVVSVDYW:CTGTPTVASVDYW:CTGTPTVASVDYW	25	13	2.69141
N36	A5R043	IGHV4:IGHJ3:13:20690	expanded	0.0196821	2	0.106367	5	5.40424	2.5	IGHA	2	10.0851	52	0.0196821	CARIEALLDFDFW|CARIEALLAFDFW	D07	IGHA	5	10.2782	99	0.106367	CARIEALLAFDFW|CARIEALLDFDFW|CARIEALLAFDFR|CARIEALLSFDFW|CSRIEALLAFDFW	5	13	0.106367
N36	A5R043	IGHV4:IGHJ4:15:14356	expanded	0.000378503	1	0.110665	8	292.375	8	IGHA	1	4.48718	1	0.000378503	CVRPRYASPSFFDSW	D07	IGHA:IGHM	06:02:00	8.96320899075106:10.7307307307307	4 days, 5:02:00	0.108515804628575:0.00214882781442723	CVRPRYTSPSFFESW|CVRPRYTSPSFFDSW|CVRPRYASPSFFDSW|CVRPRYTSPSFFEYW|CVGPRYASPSFFDSW|CVRPRYTSPSFFGYW:CVRPRYTSPSFFDSW|CVRPRYTSPSFFESW	8	15	0.110665
N36	A5R043	IGHV2:IGHJ6:18:484	expanded	0.0230887	5	0.145046	5	6.28213	1	IGHA:IGHM	04:01:00	6.76461443641464:11.0552763819095	2 days, 12:01:00	0.0227101540883955:0.000378502568139925	CARVTDDTGYYYYAFDSW|CARVTDDTGYYYYGFDSW|CARVTDDTGHYYYGFDSW|CARVTDDTGYYYYGLDSW:CARVTDDTGYYYYGFDSW	D07	IGHA	5	7.61367	135	0.145046	CARVTDDTGYYYYAFDSW|CARVTDDTGYYYYGFDSW|CARATDDTGYYYYGFDSW|CARVTDDTGYYYHAFDSW|CARVTDDTGYYYYASDSW	5	18	0.145046
N36	A6L108	IGHV4:IGHJ1:16:1605	expanded	0.026572	2	0.208442	8	7.84443	4	IGHA:IGHM	01:01:00	6.81048727428353:7.37704918032787	6 days, 14:01:00	0.0264048905868236:0.000167119560676099	CARVSTIFGPGYFDFW:CARVSTIFGPGYFDFW	D07	IGHA:IGHM:IGHE	06:01:01	7.20236309260349:7.9295154185022:6.45604395604396	21 days, 23:01:02	0.207262444595642:0.000393287371149225:0.00078657474229845	CARVSTIFGPGYFDFW|CARVGTIFGPGYFDFW|CARVSTIFGLGYFDFW|CARVSTIFGPGYFEFW|RARVSTIFGPGYFDFW|CARVSTFFGPGYFDFW:CARVSTIFGPGYFDFW:CARVSTIFGPGYFDFW	8	16	0.208442
N36	A6L108	IGHV4:IGHJ4:12:14653	expanded	0.00133696	1	0.0530938	5	39.7124	5	IGHA	1	12.3527	8	0.00133696	CLYDNGYQTSFW	D07	IGHA:IGHM:IGHG	03:01:01	13.2060531586873:13.1768686370209:13.5338345864662	5 days, 11:03:01	0.0515206456205485:0.00117986211344768:0.000393287371149225	CLYDNGYQTSFW|RLYDNGYQTSFW|CLYDNGYQTCFW:CLYDNGYQTSFW:CLYDNGYQTSFW	5	12	0.0530938
N36	A6L108	IGHV4:IGHJ4:14:20003	expanded	0.0110299	2	0.0562401	15	5.09888	7.5	IGHA:IGHM	01:01:00	11.4998022691949:13.7654898293196	2 days, 16:02:00	0.0106956518832703:0.000334239121352198	CTRGGISAGLGDYW:CTRGGISAGLGDYW	D07	IGHA:IGHM:IGHE:IGHG	8:2:1:4	10.7157363013689:9.74677496416627:9.61538461538462:10.1643466924454	109:2:1:31	0.0428683234552655:0.00078657474229845:0.000393287371149225:0.012191908505626	CARGGISGGLGDYW|CTRGGISAGLGDYW|CVRGGISAGLGDYW|CIRGGISAGLGDYW|CSRGGISGGLGDYW|CTRGEISAGLGDYW|CTRGGISAGLGDFW|CTRGGVSAGLGDYW:CTRGGISAGLGDYW|CVRGGISAGLGDYW:CVRGGISAGLGDYW:CVRGGISAGLGDYW|CTRGGISAGLGDYW|CVRGGLSGGLGDYW|CVRGGISGGLGDYW	15	14	0.0562401
N36	A6L108	IGHV4:IGHJ5-1:14:29799	expanded	0.00451223	2	0.0786575	6	17.4321	3	IGHA:IGHM	01:01:00	2.56410256410256:2.70809628897318	01:26:00	0.000167119560676099:0.00434510857757857	CARDSGGSYRFDVW:CARDSGGSYRFDVW	D07	IGHA:IGHM:IGHE:IGHG	3:1:1:1	6.02973239437083:4.40446761200209:4.69798657718121:6.72268907563025	161:37:1:1	0.0633192667550252:0.0145516327325213:0.000393287371149225:0.000393287371149225	CARDASGSYRFDVW|CARDASGSYRFDVR|CARDASGSYRFDIW:CARDASGSYRFDVW:CARDASGSYRFDVW:CARDASGSYRFDVW	6	14	0.0786575
N36	A6L108	IGHV4:IGHJ1:20:10617	expanded	0.00618342	3	0.148269	14	23.9785	4.66667	IGHA:IGHM	02:01:00	10.6373302961133:5.71428571428571	1 day, 12:01:00	0.00601630418433956:0.000167119560676099	CARGGCSTISCYAGPYFEFW|CSRGGCSTVSCYAGPYFEFW:CARGGCSTISCYAGPYFEFW	D07	IGHA:IGHG	12:02:00	9.30241002499449:5.75263373487855	15 days, 5:12:00	0.143549890469467:0.0047194484537907	CSRGGCSTVSCYAGPYFEFW|CARGGCPTISCYAGPYFEFW|CARGGCSTINCYAGPYFEFW|CARGGCSSTICYAGPYFEFW|CARGGCSTIDCYAGPYFEFW|RSRGGCSTVSCYAGPYFEFW|CARGGCPTINCYAGPYFEFW|CARGGCSTISCYAGPYFEFW|CSRGGRSTVSCYAGPYFEFW|CARGGCPTISCYAGPCFEFW|CSRGDCSTVSCYAGPYFEFW|CARGGCSTINCYAGPYFELW:CARGGCPTISCYAGPYFEFW|CARGGCPTINCYAGPYFEFW	14	20	0.148269
N36	A6L108	IGHV4:IGHJ4:16:16959	expanded	0.0409443	6	0.25603	10	6.25313	1.66667	IGHA:IGHM	04:02:00	8.33561530107505:5.83001035532681	10 days, 2:03:00	0.0404429336836159:0.000501358682028297	CARRNLLTDYYVIDHW|CARRNILTDYYVIDHW|CARRDILTDYYVIDHW|CARRNILTDYYVIDQW:CARRNILTDYYVIDQW|CARRNILTDYYVIDHW	D07	IGHA:IGHM:IGHE	08:01:01	7.84394812698293:9.1739044611133:4.65116279069767	27 days, 0:02:01	0.254850216504698:0.00078657474229845:0.000393287371149225	CARRNILTDYYVIDHW|CARRNILTDYYVIDQW|CERRNILTDYYVIDQW|CARRNILTDYCVIDHW|CARRDILTDYYVIDHW|CARRNILTDYYAIDHW|CARRNILTDYYVIGQW|CARRNILTDYSVIDHW:CARRNILTDYYVIDHW:CARRNILTDYYVIDQW	10	16	0.25603
N36	A6L108	IGHV4:IGHJ4:15:31746	expanded	0.000501359	1	0.411379	11	820.528	11	IGHA	1	9.78094	3	0.000501359	CAREASRAAIYFESW	D07	IGHA:IGHM:IGHG	09:01:01	10.8414767243663:10.0864875864876:11.5959335624284	43 days, 8:03:03	0.409018865995194:0.00117986211344768:0.00117986211344768	CAREASRAAIYFESW|CARAASRAAIYFESW|CAREASLAAIYFESW|RAREASLAAIYFESW|CAREASRAAIYLESW|CAREASRAAIYFESR|CAREAPRAAIYFESW|CAREASRAATYFESW|CAREASRAAIYFESC:CAREASRAAIYFESW:CAREASRAAIYFESW	11	15	0.411379
N36	A6L108	IGHV4:IGHJ4:13:7377	expanded	0.13286	16	2.28815	62	17.2222	3.875	IGHA:IGHM:IGHG	12:03:01	5.70617574630715:5.69051608267027:6.1157177782118	32 days, 0:22:05	0.128347822599244:0.00367663033487418:0.000835597803380494	CVADGSWSNFDYW|CVGDGSWSNFDYW|YVADGSWSNFDYW|CVADGGWSNFDYW|RVADGSWSNFDYW|CVADGSWTNFDYW|CDADGSWSNFDYW|CVADGSWSNFDSW|CVADSSWSNFDYW|CVADGSWSDFDYW|CVADGSWSNFDYR|CVADDSWSNFDYW:CVADGSWSNFDYW|RVADGSWSNFDYW|CVGDGSWSNFDYW:CVADGSWSNFDYW	D07	IGHA:IGHM:IGHE:IGHD:IGHG	47:7:3:1:4	7.64795011906132:7.47326926844237:8.15017572970427:6.66666666666667:7.85245302321168	5722:63:5:1:27	2.25039033771587:0.0247771043824012:0.00196643685574613:0.000393287371149225:0.0106187590210291	CVADGSWSNFDHW|CVADGSWSNFDYW|CVGDGSWSNFDYW|CVADGSWFNFDYW|CVADGSWSNFDFW|CVADGGWSNFDYW|CVADGSWSNFDCW|CVADGSRSNFDFW|CVAGGSWSNFDYW|CVADGSWSNFDHG|YVADGSWSNFDYW|CVADGSRSNFDYW|CVADGSWPNFDYW|CVADGGWSNFDFW|CVAHGSWSNFDFW|CVADGSWSNFDVW|CVADGSWSSFDYW|CVADGGWSNFDHW|CVADGSWPSFDYW|CVADGSWSNFYYW|CVADGSWSDFDYW|CVADGSWSNFDSW|CVTDGSWSNFDYW|CVADSSWSNFDYW|CVVDGSWSNFDHW|CVGDGSWSNFDYR|CVADGSWSNLDYW|CVADGSWSNFDYL|CAADGSW…	62	13	2.28815
N36	A6L108	IGHV4:IGHJ4:13:7459	expanded	0.00618342	2	0.635159	15	102.72	7.5	IGHA:IGHM	01:01:00	7.60665914788995:7.17699266086363	1 day, 10:03:00	0.00568206506298736:0.000501358682028297	CARADQRLVFDFW:CARADQRLVFDFW	D07	IGHA:IGHM:IGHG	12:02:01	6.20440011294974:5.77911523733859:6.83232544545837	66 days, 3:22:06	0.62414705801382:0.00865232216528295:0.00235972422689535	CARADQRLVFDSW|CARDDQRLVFDSW|CARADRRLVFDSW|CARADQRLVLDSW|CARADQRLVFNSW|CARADQRLVFDFW|CARADQRLVFGSW|CARADQRPVFDSW|CARADQRLVFDYW|CVRADQRLVFDSW|CARTDQRLVFDSW|CERADQRLVFDSW:CARADQRLVFDSW|CARADQRLVLDSW:CARADQRLVFDSW	15	13	0.635159
N36	A6L108	IGHV4:IGHJ6:18:12639	expanded	0.0663465	8	0.301258	9	4.54068	1.125	IGHA:IGHM:IGHE	05:02:01	8.29443026143221:4.46256654207725:11.4285714285714	16 days, 10:02:01	0.065845106906383:0.000334239121352198:0.000167119560676099	CARNMAGTTRRYFGLDSW|CARNIAGTTRRYYGLDSW|CARNMAGTTRRYFGLDSR|CARNMAGTTRRHFGLDSW|CARNIARTTRRYYGLDSW:CARNMAGTTRRYFGLDSW|CARNIAGTTRRYYGLDSW:CARNMAGTTRRYFGLDSW	D07	IGHA:IGHM	08:01:00	10.3737945387014:10.3225806451613	31 days, 21:01:00	0.300864838929157:0.000393287371149225	CARNMAGTTRRYFGLDSW|CARSMAGTTRRYFGLDSW|CAGNMAGTTRRYFGLDSW|CARNVAGTTRRYFGLDSW|CARNIAGTTRRYYGLDSW|CARNMAVTTRRYFGLDSW|CGRNMAGTTRRYFGLDSW|CARNMAGTARRYFGLDSW:CARNMAGTTRRYFGLDSW	9	18	0.301258
N36	A6L108	IGHV4:IGHJ1:18:12327	expanded	0.00350951	2	0.222207	22	63.3158	11	IGHG	2	7.3503	21	0.00350951	CARRLTKSSSSADQYEIW|CARRLTKSSSSTDQYEIW	D07	IGHA:IGHM:IGHG	05:01:16	13.8543331774801:10.4477611940298:9.85275022307899	120:1:444	0.047194484537907:0.000393287371149225:0.174619592790256	CARRLTQSSSSADQIEIW|CSRRLTQSSSSADQIEIW|CARRLTKSSSSTDQYEIW|CARRLTQSSSSAGQIEIW|CARRLTQSSSSADQIGIW:CARRLTKSSSSADQNEIW:CARRLTKSSSSTDQYEIW|CARRLTKSSSSTDQCEIW|CARRLTQSSSSADQIEIW|CARRLTKSSSSADQFEIW|CARRLTKSSSSADQNEIW|CARRLTKFSSSTDQYEIW|CARRLTKSPSSTDQYEIW|YARRLTQSSSSADQIEIW|CARRLTKSSSSADQYEIW|CARRLTQSSTSADQIEIW|CARRLTKSPSSADQNEIW|CARRLTQSPSSADQIEIW|CAKRLTKSSSSADQNEIW|CARRLTQSSSSTDQYEIW|CARRPTKSSSSTDQYEIW|…	22	18	0.222207
N36	A6L108	IGHV4:IGHJ4:15:32125	expanded	0.00467935	3	0.973386	23	208.018	7.66667	IGHA:IGHM:IGHG	01:01:01	5.33502860511892:5.74162679425837:9.27835051546392	1 day, 2:01:01	0.00434510857757857:0.000167119560676099:0.000167119560676099	CARHYTSGWMDWGYW:CARHYTSGWMDWGYW:CARHYTSGWMDWGYW	D07	IGHA:IGHM:IGHE:IGHG	20:1:1:1	4.92568023181016:5.14661627304159:7.25875779067268:4.78741114730928	2417:23:2:33	0.950575576067677:0.00904560953643218:0.00078657474229845:0.0129784832479244	CARHYTSGWMDWGYW|CARHCTSGWMDWGYW|CARHNTSGWMDWGYW|CARHYTSGWMDWGHW|CARHYTGGWMDWGYW|CARHYTSGRMDWGYW|WARHYTSGWMDWGYW|CAGHYTSGWMDWGYW|CARHYASGWMDWGYW|CARHYTSGWVDWGYW|CARHHTSGWMDWGYW|CARHCTSDWMDWGYW|RARHYTSGWMDWGYW|CARHYTSGWMDRGYW|CARHYTSDWMDWGYW|CARHYTSGWMDWVYW|CARHFTSGWMDWGYW|CARHYTSCWMGWGYW|CARRYTSGWMDWGYW|CARHYTSGWMDWRYW:CARHYTSGWMDWGYW:CARHYTSGWMDWGYW:CARHYTSGWMDWGYW	23	15	0.973386
N36	A6L108	IGHV4:IGHJ4:14:19913	expanded	0.00217255	2	0.0995017	8	45.7994	4	IGHA:IGHG	01:01:00	4.5045045045045:5.57820246972671	01:12:00	0.000167119560676099:0.00200543472811319	CARDPYHGSNFDLW:CARDPYHGSNFDLW	D07	IGHA:IGHM:IGHG	02:05:01	6.39315868590903:4.96337201845643:6.51253918495298	8 days, 12:47:02	0.0802306237144419:0.0184845064440136:0.00078657474229845	CARDPYYGSNFDFW|CARDPYYGSNFDLW:CARDPYYGSNFDLW|CARDPYYGSNFDFW|CARDPYYGNNFDLW|CAGDPYYGSNFDLW|CARDPYYGSNFDPW:CARDPYYGSNFDFW	8	14	0.0995017
N36	A6L108	IGHV4:IGHJ3:15:23706	expanded	0.0379361	4	1.30768	32	34.4706	8	IGHA:IGHD	03:01:00	7.37417866522885:6.93069306930693	9 days, 10:01:00	0.0377690207127983:0.000167119560676099	CARAHRSWSSAFDIW|RARAHRSWSSAFDIW|CARAHGSWSSAFDIW:CARAHRSWSSAFDIW	D07	IGHA:IGHM:IGHE:IGHG	29:1:1:1	7.93540483057607:11.9047619047619:6.52173913043478:8.17444761225944	3321:1:1:2	1.30610735958658:0.000393287371149225:0.000393287371149225:0.00078657474229845	CARAHRSWSSAFDIW|CARAYSGWSSAFDIW|CARAHRSWSSALDIW|CARAHRSWSSASDIW|CARAHRGWSSAFDIW|CARAYRSWSSAFDIW|CARAYSGWASAFDIW|CARAYSSWSSAFDIW|CARAHRSWSSAFDVW|CARAHRSWSSAFDIR|CAGAHRSWSSAFDIW|CARAHRSWSSAFDTW|FARAYSGWSSAFDIW|CARAHRSWSGAFDIW|CARAHRSWSSAFEIW|CARAHRIWSSAFDIW|CARAHRSCSSAFDIW|CARAHRSWSSAFGIW|CARAHGSWSSAFDIW|CARAHRSWSSASYIW|RARAHRSWSSAFDIW|CARAHRSWSSPFDIW|CARAYSGWSSAFGIW|CARAHRSWSSAFDIC|CARAHRGWSSAFDIR…	32	15	1.30768
N36	A6L108	IGHV4:IGHJ1:11:31446	expanded	0.00133696	1	0.0511274	5	38.2416	5	IGHG	1	9.65204	8	0.00133696	CARGVALMNFW	D07	IGHA:IGHM:IGHG	01:01:03	7.33814774550914:6.04026845637584:9.53506291530482	0.127153	0.00117986211344768:0.000393287371149225:0.0495542087648024	CARGVALMNFW:CARGVALMNFW:CARGVALMNFW|RARGVALMNFW|CARGVAFMNFW	5	11	0.0511274
N36	A6L108	IGHV3:IGHJ2:18:9706	expanded	0.000668478	1	0.0743313	7	111.195	7	IGHG	1	12.7408	4	0.000668478	CARDLGTSGWQFWFFDLW	D07	IGHA:IGHG	06:01:00	10.2408142795718:5.37175026741673	6 days, 17:28:00	0.0633192667550252:0.0110120463921783	CTRDLGSSGWQFWFFDLW|CTRDLGISGWQFWFFDLW|CARDLGTSGWQFWFFDLW|CARDLGSSGWQFWFFDLW|CARDLGTSGWQFWFFGLW|CARDLGTSGWQFRFFDLW:CARDLGSSGWQFWFFDLW	7	18	0.0743313
N51	04D323	IGHV3:IGHJ4:8:13823	expanded	0.00726984	3	0.0772206	7	10.622	2.33333	IGHA:IGHM:IGHG	01:01:01	10.1269291938158:8.87351581600309:9.04255319148936	3 days, 7:03:01	0.00691948781775996:0.0002627653601681:8.75884533893666e-05	CSRALGYW:CSRALGYW:CSRALGYW	D07	IGHA:IGHM	04:03:00	8.21509462178272:8.81662192777854	4 days, 7:13:00	0.0685665594898115:0.00865403178026748	CVRALDYW|CVRALDFW|CSRALGYW|CVRALGYW:CSRALGYW|CVRALNFW|CVRALDYW	7	8	0.0772206
N51	04D323	IGHV4:IGHJ4:13:5144	expanded	0.0181308	7	0.132473	9	7.30653	1.28571	IGHA:IGHM:IGHG	03:03:01	6.5101506278926:6.42537083467984:7.96370328066502	8 days, 5:08:02	0.0172549253177052:0.000700707627114933:0.000175176906778733	CTRAPYGNYIDYW|CTRAPYGNYMDYW|CTRAPYGNYIDSW:CTRAPYGNYMDYW|CTRAPYGNYIDSW|CTRAPYGNYIDYW:CTRAPYGNYIDYW	D07	IGHA:IGHM:IGHG	06:02:01	6.6876217002783:6.32722783838788:8.24175824175824	8 days, 3:03:01	0.129810476704012:0.0019970842569848:0.000665694752328267	CTRAPYGNYIDYW|CARAPYGNYMDYW|CTRAPYGNYMDYW|CARAPYGDYMDYW|CTRAPFGNYIDYW|CMRAPYGNYIDYW:CTRAPYGNYIDYW|CARAPYGNYMDYW:CARAPYGNYMDYW	9	13	0.132473
N51	04D323	IGHV4:IGHJ4:16:23388	expanded	0.0124376	9	0.0712293	13	5.72695	1.44444	IGHA:IGHM:IGHG	04:03:02	6.98911745849781:6.90960329436088:5.92105263157895	5 days, 15:05:02	0.0118244412075645:0.000437942266946833:0.000175176906778733	CARDMLRRRDRSGPKW|CARDILRRRDRGGPAW|CVRDILRRRDRGGPAW|CARDILRRRDRSGPKW:CARDILRRRDRSGPKW|CARDMLRRRDRSGPKW|CARDILRRRDRGGPAW:CARDILRRRDRSGPKW|CARDILRRRDRGGPAW	D07	IGHA:IGHM:IGHG	10:02:01	4.56752691917271:3.51163740302164:2.40963855421687	4 days, 8:02:01	0.0692322542421398:0.00133138950465653:0.000665694752328267	CARDILRRRDRSGPNW|CARDILRRRDRSGPTW|CARDILRRRDRSGPKW|CARDILRRRDRSGPRW|CARDMLRRRDRSGPKW|CARDILRRRDRGGPAW|CGRDILRRRDRSGPKW|CVRDILRRRDRGGPAW|CARGILRRRDRSGPRW|CVRGILRRRDRGGPAW:CARDILRRRDRSGPRW|CARDILRRRDRSGPNW:CARDILRRRDRSGPNW	13	16	0.0712293
N51	04D323	IGHV3:IGHJ4:12:2714	expanded	0.0037663	3	0.0532556	6	14.14	2	IGHA:IGHM:IGHG	01:01:01	6.75279844474148:7.96780813133256:5.31914893617021	1 day, 16:02:01	0.00350353813557466:0.000175176906778733:8.75884533893666e-05	CVKASPKGFEHW:CVKASPKGFEHW:CVKASPKGFEHW	D07	IGHA:IGHM:IGHD	04:01:01	8.86579953061189:9.41483803552769:8.65384615384615	3 days, 5:02:01	0.0512584959292766:0.00133138950465653:0.000665694752328267	CVRASPKGFEYW|CVRASPKGFEHW|CVRASPKGLEYW|CVRASPRGFEYW:CVRASPKGFEYW:CVRASPKGFEYW	6	12	0.0532556
N51	04D323	IGHV4:IGHJ4:16:23061	expanded	0.00210212	2	0.226336	8	107.67	4	IGHA:IGHM	01:01:00	8.24751370899007:7.17249327698809	22:02:00	0.00192694597456606:0.000175176906778733	CVRGSDTGHPYYFDLW:CVRGSDTGHPYYFDLW	D07	IGHA:IGHM:IGHG	03:03:02	6.82538125681761:7.01057257249728:3.51163740302164	13 days, 17:09:02	0.219013573516:0.00599125277095441:0.00133138950465653	CARGSDTGHPYYFDVW|CARGSDTGHPYFFDSW|CARGSDTGHPHYFDVW:CARGSDTGHPYYFDVW|CARGSDTGHPYFFDSW|CARGSDTGHPYFFDYW:CARGSDTGHPYYFDVW|CARGSDTGHPYFFDSW	8	16	0.226336
N51	04D323	IGHV5:IGHJ6:16:745	expanded	0.00140142	1	0.054587	5	38.9513	5	IGHA	1	7.08892	16	0.00140142	CAKTYNSGWFYGLDSW	D07	IGHA:IGHM	03:02:00	7.72101276278127:8.2007396576933	3 days, 8:02:00	0.0532555801862614:0.00133138950465653	CAKTYNSGWFYGLDVW|CAKTYNSGWFYGLDSW|CAKTYNSGWFYDLDSW:CAKTYNSGWFYDLDSW|CAKTYNSGWFYGLDSW	5	16	0.054587
N51	04D323	IGHV4:IGHJ4:19:58	expanded	0.0144521	7	0.0599125	10	4.14559	1.42857	IGHA:IGHM:IGHG	04:02:01	5.98082665062242:5.58687260176207:6.2015503875969	45:119:1	0.0039414804025215:0.0104230259533346:8.75884533893666e-05	CARDLNSGSYYYQFVLGHW|CARDLNSGSYYYQFVLGYW|CARDLHSGSYYYQFLLGSW|CARDLHSGSYYYQFLLGYW:CARDLHSGSYYYQFLLGYW|CARDLNSGSYYYQFVLGYW:CARDLHSGSYYYQFLLGYW	D07	IGHA:IGHM:IGHG	02:07:01	7.51710528688463:5.58901792391243:5.63380281690141	2 days, 6:35:01	0.0359475166257264:0.0232993163314894:0.000665694752328267	CARDLHSGSYYYQFLLGSW|CARDLHSGSYYNQFLLGSW:CARDLHSGSYYNQFLLGSW|CARDLHSGSYYYQFLLGYW|CARDLNSGSYYYQFVLGYW|CVRDLHSGSYYNQFLLGSW|CARDLHSGSYYYQFLLGSW|CARDLHSGSYYYQFVLGYW|CVRDLHSGSYYYQFLLGYW:CARDLHSGSYYYQFLLGSW	10	19	0.0599125
N51	04D323	IGHV4:IGHJ1:17:27024	expanded	0.00122624	2	0.321531	16	262.209	8	IGHA:IGHM	01:01:00	4.99899020271713:5.83333333333333	13:01:00	0.00113864989406177:8.75884533893666e-05	CVRHGQYSWNTGFFDFW:CVRHGQYSWNTGFFDFW	D07	IGHA:IGHM:IGHG	12:03:01	4.97201254198487:6.43356167032941:2.75229357798165	19 days, 13:13:01	0.312210838841957:0.00865403178026748:0.000665694752328267	CARHGQYSWNTGFFDFW|CARHGQYSRNTGFFDFW|CARHGQYSWHNGFFDFW|CARHGQYSWKNGFFDFW|CARHGQYSWHNGFFGFW|CVRHGQYSWNTGFFDFW|CARHGQYSWKNGFSDFW|CARHGQHSWHNGFFDFW|CARHGQCSWNTGFFDFW|CARHGQYSWHNGFFDFR|CARHGQYSWHTGFFDFW|CARHGQYSWNTGFLDFW:CARHGQYSWNTGFFDFW|CARHGQYSWHNGFFDFW|CTRHGQYSWNTGFFDFW:CARHGQYSWNTGFFDFW	16	17	0.321531
N51	05D131	IGHV4:IGHJ3:18:34279	expanded	0.0135262	2	0.0724492	6	5.35621	3	IGHA:IGHM	01:01:00	3.56973903257834:3.98230088495575	4 days, 21:01:00	0.0134115866938719:0.00011462894610147	CARVGGDYGNRHDAFDFW:CARVGGDYGNRHDAFDFW	D07	IGHA:IGHM:IGHE:IGHG	2:1:2:1	5.8280775204926:5.52147239263804:5.4023444959729:5.95226661544372	839:1:8:2	0.0715116140316185:8.52343433034786e-05:0.000681874746427829:0.000170468686606957	CARIGGDYGNRHDAFDFW|CARVGGDYGNRHDAFDFW:CARIGGDYGNRHDAFDFW:CARIGGDYGNRHDAFDFW|CARVGGDYGNRHDAFDFW:CARIGGDYGNRHDAFDFW	6	18	0.0724492
N51	05D131	IGHV4:IGHJ5-1:16:16425	expanded	0.0157042	6	0.137739	20	8.77084	3.33333	IGHA:IGHM	05:01:00	8.61742773012409:6.8820026362866	5 days, 13:04:00	0.0152456498314954:0.000458515784405878	CARDQLWPAYNWFDVW|CVRDQLWPAYNWFDVW|CARDQLWPAYNWFDIW|CARDQMWPAYNWFDVW|CVRDQLWPAHNWFDVW:CARDQLWPAYNWFDVW	D07	IGHA:IGHM:IGHE:IGHG	6:5:6:3	8.44645295168052:5.66955943806561:7.09543530283427:6.36596649777186	1517:22:64:13	0.129300498791377:0.00187515555267653:0.00545499797142263:0.00110804646294522	CVRDQLWPAYNWFDVW|CARDQLWPAYNWFDIW|CARDQLWPAYNWFDVW|CARDQMWPAYNWFDVW|CTRDQLWPAYNWFDVW|CARDQFWPAYNWFDVW:CARDQLWPAYNWFDVW|CVRDQLWPAYNWFDVW|CARDQLWPAYNWFDIW|CARDQMWPAYNWFDVW|CTRDQLWPAYNWFDVW:CARDQLWPAYNWFDIW|CVRDQLWPAYNWFDVW|CARDQFWPAYNWFDVW|CARDQMWPAYNWFDVW|CARDQLWPAYNWFDVW|CTRDQLWPAYNWFDVW:CVRDQLWPAYNWFDVW|CARDQLWPAYNWFDVW|CARDQLWPAYNWFDIW	20	16	0.137739
N51	05D131	IGHV4:IGHJ5-1:20:28159	expanded	0.0139847	3	0.143705	8	10.2759	2.66667	IGHA:IGHM	02:01:00	9.08255823999585:6.2992125984252	5 days, 1:01:00	0.0138701024782778:0.00011462894610147	CTKDRPYGSDFVYGFRFDVW|CTKDRPYGSDFVYGYRFDVW:CTKDRPYGSDFVYGFRFDVW	D07	IGHA:IGHM:IGHE:IGHG	3:2:2:1	8.1200976442876:5.2760989200779:5.91244988910302:5.95003354255002	1613:16:51:6	0.137482995748511:0.00136374949285566:0.00434695150847741:0.000511406059820872	CTRDRPYGSDFVYGFRFDVW|CTKDRPYGSDFVYGFRFDVW|CARDRPYGSDFVYGFRFDVW:CTRDRPYGSDFVYGFRFDVW|CTKDRPYGSDFVYGFRFDVW:CTRDRPYGSDFVYGFRFDVW|CTKDRPYGSDFVYGFRFDVW:CTRDRPYGSDFVYGFRFDVW	8	20	0.143705
N51	05D131	IGHV4:IGHJ4:11:13289	expanded	0.0163919	6	0.0893256	12	5.44936	2	IGHA:IGHM:IGHD:IGHG	3:1:1:1	8.7711738819408:8.75912408759124:5.98290598290598:5.18518518518519	140:1:1:1	0.0160480524542057:0.00011462894610147:0.00011462894610147:0.00011462894610147	CARRGTGFDSW|CTRRGTGFDSW|CARRGTGFDYW:CARRGTGFDSW:CARRGTGFDYW:CARRGTGFDSW	D07	IGHA:IGHM:IGHE:IGHG	5:2:3:2	9.19190471096065:8.67826071328592:8.63747764523537:9.09719292780336	963:22:55:8	0.0820806726012499:0.00187515555267653:0.00468788888169132:0.000681874746427829	CARRGTGFDYW|CARRGTGFDSW|CTRRGTGFDSW|CARRGTGLDSW|CARRGAGFDYW:CARRGTGFDSW|CARRGTGFDYW:CARRGTGFDSW|CARRGTGFDYW|CTRRGTGFDSW:CARRGTGFDSW|CARRGTGFDYW	12	11	0.0893256
N51	05D131	IGHV3:IGHJ4:12:5706	expanded	0.0225819	3	0.119072	12	5.27291	4	IGHA:IGHM	02:01:00	7.05072423692658:7.40194764959447	7 days, 22:07:00	0.0217794997592792:0.000802402622710287	CTRVIGRYFDSW|CTKVIGRYFDSW:CTRVIGRYFDSW	D07	IGHA:IGHM:IGHE:IGHD:IGHG	5:1:2:1:3	7.77466843628187:7.58863698815743:7.54870766953846:6.2111801242236:7.39486161144129	1290:30:58:1:18	0.109952302861487:0.00255703029910436:0.00494359191160176:8.52343433034786e-05:0.00153421817946261	CTRVTGRYFDSW|CTRVIGRYFDSW|CTRVTGRHFDSW|CTRVTGRYFDYW|RTRVTGRYFDSW:CTRVTGRYFDSW:CTRVTGRYFDSW|CTRVIGRYFDSW:CTRVTGRYFDSW:CTRVTGRYFDSW|CTRVIGRYFDSW|CTRVTGRYFDYW	12	12	0.119072
N51	05D131	IGHV4:IGHJ4:17:780	expanded	0.0112336	4	0.0731311	11	6.51001	2.75	IGHA:IGHM	02:02:00	9.91325924806083:6.95933056539651	3 days, 22:04:00	0.0107751209335381:0.000458515784405878	CVRYCSGGVCYGFLDLW|CVRYCSGGVCYGYLDLW:CVRYCSGGVCYGYLDLW|CVRYCSGGVCYGFLDLW	D07	IGHA:IGHM:IGHE:IGHG	4:3:3:1	8.82879461674005:8.78524508063551:7.92237697975248:6.27981514609422	829:8:19:2	0.0706592705985837:0.000681874746427829:0.00161945252276609:0.000170468686606957	CVRYCSGGVCYGFLDLW|CARYCSGGVCYGYLDLW|CVRYCSGGVCYGYLDLW|CVRYCSGGLCYGFLDLW:CVRYCSGGVCYGYLDLW|CARYCSGGVCYGYLDLW|CVRYCSGGVCYGFLDLW:CARYCSGGVCYGYLDLW|CVRYCSGGVCYGFLDLW|CVRYCSGGVCYGYLDLW:CARYCSGGVCYGYLDLW	11	17	0.0731311
N51	05D131	IGHV4:IGHJ5-1:18:15653	expanded	0.0754258	11	0.41279	60	5.47279	5.45455	IGHA:IGHM:IGHD:IGHG	5:4:1:1	8.06358605755398:8.05173466784221:6.4:6.25	634:22:1:1	0.0726747518283317:0.00252183681423233:0.00011462894610147:0.00011462894610147	CVRRASGHWELWYWFDVW|CARRASGSWRLWYFFDVW|CVRRASGSWNLWYWFDVW|CVGRASGSWNLWYWFDVW|CVRRASGSWNLWDWFDVW:CVRRASGHWELWYWFDVW|CVRRASGSWNLWYWFDVW|CARRASGSWRLWYFFDVW|CVGRASGSWNLWYWFDVW:CVRRASGSWNLWYWFDVW:CVRRASGSWNLWYWFDVW	D07	IGHA:IGHM:IGHE:IGHG	20:11:18:11	8.61422425470665:7.25683051623999:8.27859889433452:7.82020071020027	4494:70:228:51	0.383043138805833:0.0059664040312435:0.0194334302731931:0.00434695150847741	CVRRASGHWELWYWFDVW|CARRASGSWRLWYFFDVW|CARRASGSWRLWWFFDVW|CVRRASGSWRLWYFFDVW|CARRASGSWRLWYWFDVW|CVRRASGSWNLWYWFDVW|CARRASGSWPLWYWFDVW|CARRASGSWKLWYWFDVW|CARRASGNWRLWNWFDVW|CARRASGSWRLWHWFDVW|CVRRASGSWKLWNWFDVW|CTRRASGSWRLWYFFDVW|CARRASGSWRLWNWFDVW|CARRASGSWKLWDWFDVW|CVRRASGHWKLWYWFDVW|CVRRASGSWKLWYWFDVW|CARRASGSWRLWHWLDVW|CARRASGSWRSWYFFDVW|CARRASGSWRLWCFFDVW|CVRRASGSWNLWCWFDVW:CVRRASGHWELWYWFDVW|…	60	18	0.41279
N51	05D131	IGHV4:IGHJ5-1:18:15677	expanded	0.0160481	5	0.0678465	14	4.22771	2.8	IGHA:IGHM	03:02:00	5.45860961230645:5.36351406679534	5 days, 18:02:00	0.0158187945620028:0.000229257892202939	CARDWAENGFSSGRFDVW|CARDWVENGYSSGRFDVW|CARDWAENGYSSGRFDVW:CARDWAENGYSSGRFDVW|CARDWAENGFSSGRFDVW	D07	IGHA:IGHM:IGHE:IGHG	6:3:3:2	5.64424785130336:4.84744696194967:5.21105542990944:4.398552225758	736:10:41:9	0.0627324766713602:0.000852343433034786:0.00349460807544262:0.000767109089731307	CARDWAENGFSSGRFDVW|CARDWAENGYSSGRFDVW|CARDWAESGFSSGRFDVW|CARDWAENGFSSGRSDVW|CAGDWAENGFSSGRFDVW|CARDWAENGFSSGRFGVW:CARDWAENGFSSGRFDVW|CARDWAENGFSSGRFGVW|CARDWAENGYSSGRFDVW:CARDWAENGFSSGRFDVW|CARDWAENGYSSGRFDVW|CAGDWAENGFSSGRFDVW:CARDWAENGFSSGRFDVW|CARDWAENGYSSGRFDVW	14	18	0.0678465
N51	07D075	IGHV4:IGHJ4:14:1903	expanded	0.00652585	1	0.0673687	8	10.3234	8	IGHA	1	18.454	52	0.00652585	CARDRDSGYTYGHW	D07	IGHA:IGHM:IGHD:IGHG	3:2:1:2	14.1268633185195:11.7501364954703:9.70873786407767:11.0770279481936	518:14:1:2	0.0652280399981363:0.00176291999994963:0.000125922857139259:0.000251845714278519	CARDRDSGFTYGHW|CARDRDSGYTYGHW|CARDRDSGSTYGHW:CARDRDSGFTYGHW|CARDRDSGYTYGHW:CARDRDSGFTYGHW:CARDRDSGFTYGHW|CARDRDSGYTYGHW	8	14	0.0673687
N51	07D075	IGHV5:IGHJ6:14:975	expanded	0.00338842	3	0.103005	13	30.3991	4.33333	IGHA:IGHM	02:01:00	8.20260601974377:7.78443113772455	1 day, 2:01:00	0.00326292526269686:0.000125497125488341	CASSNFVGYGLASW|CAASNFVGYGLASW:CASSNFVGYGLASW	D07	IGHA:IGHM:IGHD:IGHG	7:3:1:2	8.86373086921063:9.11773573834048:9.375:6.26887837293596	784:29:1:4	0.0987235199971793:0.00365176285703852:0.000125922857139259:0.000503691428557037	CAASNLVGYGLASW|CAASNFVGYGLASW|CAASDFVGYGLASW|CASSNFVGYGLASW|CASSNFVGYGLDSW|CASSNYVGYGLASW|CAASTFVGYGLASW:CAASNFVGYGLASW|CASSNFVGYGLASW|CAASNLVGYGLASW:CASSNFVGYGLASW:CAASNFVGYGLASW|CAASNLVGYGLASW	13	14	0.103005
N51	07D075	IGHV6:IGHJ6:14:338	expanded	0.00665135	3	0.0763093	11	11.4728	3.66667	IGHA:IGHM:IGHG	01:01:01	6.50224080567122:5.42953348680903:6.61491209556028	1 day, 14:03:12	0.00476889076855695:0.000376491376465022:0.00150596550586009	CASESNLFYGLDFW:CAAESNVFYGLDFW:CASESNFFYGLDFW	D07	IGHA:IGHM	08:03:00	6.15622479815351:6.09210348227802	24 days, 3:27:00	0.0729093342836312:0.00339991714276	CASESNFFYGLDFW|CAAESNVFYGLDSW|CAAESNVFYGLDFW|CASESNFFYGLGFW|CASESNLFYGLDFW|RASESNFFYGLDFW|CASESSFFYGLDFW|CAAESNVFYRLDFW:CASESNFFYGLDFW|CAAESNVFYGLDFW|CASESNLFYGLDFW	11	14	0.0763093
N51	07D075	IGHV4:IGHJ3:18:44998	expanded	0.00401591	3	0.231068	28	57.5383	9.33333	IGHA	3	12.5295	32	0.00401591	CAKDYCTIRGCYGAFDFW|CAKDFCTSRGCYAAFDFW|CARDFCTSRGCYGAFDFW	D07	IGHA:IGHM:IGHD:IGHG	18:6:2:2	10.3413634224262:10.3133823652066:8.21056305796013:10.7782223198988	1797:28:4:6	0.226283374279249:0.00352583999989926:0.000503691428557037:0.000755537142835556	CARDFCTSRGCYGAFDFW|CARDFCTSRGCYSAFDFW|CAKDFCTSRGCYGAFDFW|CAKDYCTYRGCYGAFDFW|CAKDFCTSGGCYAAFDFW|CAKDYCTSRGCYAGFDFW|CAKDFCTSRGCYSAFDFW|CAKDFCTSRGCYAAFDFW|CARDFRTSRGCYGAFDFW|CAKDYCTIRGCYGAFDFW|CSKDFCTSRGCYAAFDFW|CARDYCTYRGCYSAFDFW|CARDFCTSRGCCGAFDFW|CAKDYCTSRGCYGAFDFW|CAGDFCTSRGCYGAFDFW|CARDFCASRGCYGAFDFW|CAKDYCTSRGCYAAFDFW|CARDFCTSRGCYGASDFW:CAKDYCTSRGCYAGFDFW|CARDFCTSRGCYGAFDFW|CAKDFCTSRGCYGAFDFW|…	28	18	0.231068
N51	07D075	IGHV3:IGHJ6:16:39457	expanded	0.00640035	1	0.0599393	5	9.365	5	IGHM	1	5.41402	51	0.00640035	CAKDLGGKFVSGLDSW	D07	IGHA:IGHM:IGHG	02:02:01	4.40958709978302:4.76842159082648:3.97429392863183	1.06669	0.00226661142850667:0.0574208228555023:0.000251845714278519	CAKDLGGKFVSGLDSW|CAKDLGSKFVSGLDSW:CAKDLGSKFVSGLDSW|CAKDLGGKFVSGLDSW:CAKDLGSKFVSGLDSW	5	16	0.0599393
N51	07D075	IGHV4:IGHJ4:14:2352	expanded	0.00589837	5	0.0565394	12	9.5856	2.4	IGHA:IGHM:IGHG	02:02:01	7.48273059731816:6.35512653053282:6.87022900763359	02:44:01	0.000250994250976681:0.00552187352148699:0.000125497125488341	CARGSHYDGAYYYW|CARGSHYDGAYYHW:CARGSHYDGAYYHW|CARGSHYDGAYYYW:CARGSHYDGAYYHW	D07	IGHA:IGHM:IGHE:IGHG	4:4:1:3	6.22774563883972:6.15165558867233:6.81818181818182:6.06583267266313	35:408:1:5	0.00440729999987408:0.0513765257128178:0.000125922857139259:0.000629614285696297	CARGSHYDGAYYSW|CARGSHYDGAYYYW|CARGSHYDGAYYHW|CATGSHYDGAYYYW:CARGSHYDGAYYHW|CARGSHYDGAYYSW|CATGSHYDGAYYYW|CARGSHYDGAYYYW:CARGSHYDGAYYHW:CARGSHYDGAYYHW|CATGSHYDGAYYYW|CARGSHYDGAYYSW	12	14	0.0565394
N51	07D075	IGHV3:IGHJ5-1:13:31316	expanded	0.00313743	2	0.179062	18	57.073	9	IGHA:IGHM	01:01:00	9.10531993541869:8.77268922314109	22:03:00	0.0027609367607435:0.000376491376465022	CFASHKESGFDVW:CFASHKESGFDVW	D07	IGHA:IGHM:IGHD:IGHG	5:5:4:4	7.56512315353146:7.16797010116495:12.7269477321205:7.13922621556842	807:589:5:21	0.101619745711382:0.0741685628550238:0.000629614285696297:0.00264437999992445	CFASHKESGFDVW|CFGSQKESGFDVW|CFASQKESGFDVW|CFASQKETGFDVW|CFASQKESGFDAW:CFASQKESGFDVW|CFGSQKESGFDVW|CFASQKETGFDVW|CFASHKESGFDVW|CFASQKESGFDAW:CFASQKESGFDVW|CFGSQKESGFDVW|CFASQKETGFDVW|CFASHKESGFDVW:CFASHKESGFDVW|CFASQKESGFDVW|CFGSQKESGFDVW|CFASQKETGFDVW	18	13	0.179062
N51	07D075	IGHV4:IGHJ3:13:20997	expanded	0.0337587	2	0.167351	5	4.95728	2.5	IGHA:IGHM	01:01:00	12.614835772331:13.0434782608696	11 days, 4:01:00	0.0336332296308753:0.000125497125488341	CARSDSAGTFDFW:CARSDSAGTFDFW	D07	IGHA:IGHM:IGHG	03:01:01	12.5609887061846:12.367239735619:9.97621050673723	53 days, 2:45:10	0.160425719995416:0.00566652857126667:0.00125922857139259	CARSDSAGTFDFW|CARSDSAGTFDLW|CARSDSAGTLDFW:CARSDSAGTFDFW:CARSDSAGTFDFW	5	13	0.167351
N51	07D075	IGHV4:IGHJ3:14:28910	expanded	0.00150597	1	0.0790796	6	52.5109	6	IGHA	1	3.82782	12	0.00150597	CARQDRVIDAFDFW	D07	IGHA:IGHM:IGHG	03:02:01	3.48074803821116:3.31784801141642:5.3424223208624	25 days, 9:17:02	0.0766870199978089:0.00214068857136741:0.000251845714278519	CVRQDTVIDAFDFW|CARQDTVTDAFDFW|CARQDTVIDAFDFW:CARQDTVIDAFDFW|CARQDTVTDAFDFW:CARQDTVTDAFDFW	6	14	0.0790796
N51	07D075	IGHV4:IGHJ5-2:16:52590	expanded	0.0138047	9	0.0804647	28	5.8288	3.11111	IGHA:IGHM	04:05:00	7.13226636261428:6.90307957925949	26:84	0.00326292526269686:0.0105417585410206	CAIHHPTISNVLGTVW|CAIHHPTIGNVLGSVW|CAIHHPTIPNVLGYIW|CAIHHPTISNVLGSVW:CAIHHPTIGNVLGSVW|CAIHHPTISNVLGSVW|CAIHRPTISNVLGSVW|CAIHHPTISNVLGTVW|CAIHHPTIPNVLGHIW	D07	IGHA:IGHM:IGHD:IGHG	13:13:1:1	7.94642774787143:7.28156957149068:9.27835051546392:7.13546007931096	286:349:1:3	0.0360139371418282:0.0439470771416015:0.000125922857139259:0.000377768571417778	CAIHHPTIPNVLGSLW|CAIHHPTISNVLGSVW|CAIHHPTISNVLGTVW|CALHHPTIPNVLGHIW|CAIHHPIISNVLGTVW|CAIHHPTISNVLGYFW|CAIHHPTITNVLGIVW|CAIHHPTISNVLGYVW|CAIHHPTISNVLGYIW|CAIHHPTINNVLGTVW|CAIHHPTIPNVLGSVW|CAIHHPTIGNVLGSLW|CAIHHPAIPNVLGHIW:CAIHHPTINNVLGSVW|CAIHHPTIPNVLGSVW|CAIHHPTISNVLGYFW|CAIHHPTISNVLGYVW|CAIHHPTIGNVLGSLW|CAIHHPTISNVLGTVW|CAIHHPTIPNVLGYVW|CAIHHPAIPNVLGHIW|CAIHHPTISNVLGSVW|CAIHHPTIPNVLGSLW|CAIHHPTI…	28	16	0.0804647
N51	07D075	IGHV4:IGHJ4:16:40320	expanded	0.000627486	1	0.0923015	6	147.097	6	IGHG	1	10.2921	5	0.000627486	CASTKIGSVPNYFYFW	D07	IGHA:IGHM:IGHD:IGHG	3:1:1:1	8.86809576094936:8.04437713986148:9.09090909090909:9.82078218009386	704:25:1:3	0.0886496914260386:0.00314807142848148:0.000125922857139259:0.000377768571417778	CASTKIGSVPNYFYFW|CASTKIGSVPNYFYFC|CAGTKIGSVPNYFYFW:CASTKIGSVPNYFYFW:CASTKIGSVPNYFYFW:CASTKIGSVPNYFYFW	6	16	0.0923015
N51	07D098	IGHV4:IGHJ4:18:22105	expanded	0.0115622	6	0.0511385	8	4.42289	1.33333	IGHA:IGHM:IGHG	02:02:02	10.2975287119263:9.06228251697343:8.36860670194004	6 days, 1:09:03	0.0106784891042589:0.000662802771988482:0.000220934257329494	CAREGCSGGVCPSFFDFW|CAREGCRGGVCPSFFDFW:CAREGCRGGVCPSFFDFW|CAREGCSGGVCPSFFDFW:CAREGCRGGVCPSFFDFW|CAREGCSGGVCPSFFDFW	D07	IGHA:IGHM:IGHE:IGHG	4:2:1:1	10.2306170716765:7.8874396631406:9.88815548221489:9.41176470588235	189:2:2:1	0.0498204880826229:0.000527200932091248:0.000527200932091248:0.000263600466045624	CAREGCSGGVCPSFFDFW|CAREGCRGGVCPSFFDLW|CVREGCRGGVCPSFFDFW|CVREGCRGGVCPSFLDFW:CAREGCSGGVCPSFFDFW|CAREGCRGGVCPSFFDLW:CAREGCSGGVCPSFFDFW:CAREGCSGGVCPSFFDFW	8	18	0.0511385
N51	07D098	IGHV3:IGHJ6:17:59602	expanded	0.0141398	7	0.0801345	25	5.66731	3.57143	IGHA:IGHM:IGHD:IGHG	3:2:1:1	5.60580047258639:6.49470495473899:4.34782608695652:5.84415584415584	175:15:1:1	0.0128878316775538:0.00110467128664747:7.36447524431647e-05:7.36447524431647e-05	CTSWYSDSRYYYGLNSW|CTSWYSDSLHYYGLNSW|CASWYSDSRYYYGLNSW:CASWYSDSRYYYGLNSW|CTSWYSDSLHYYGLNSW:CTSWYSDSRYYYGLNSW:CTSWYSDSLHYYGLNSW	D07	IGHA:IGHM:IGHE	15:07:03	5.51682458590812:4.87491091244957:6.6712230876144	11 days, 5:32:03	0.0709085253662728:0.00843521491345997:0.000790801398136872	CTSWYSDSLYYYGLNSW|CTSWYSDSLHYYGLNSW|CTTWYSDSLHYYGLNSW|CTSWYSDSRYYYGLNFW|CTSWYSDSRYYYGLNSW|CTTWLSDSLHYYGLNSW|CASWYSDSRHYYGLNSW|CTSWYSDSRYYYGLDSW|CTSWFSDSLHYYGLNSW|CSSWYSDSLHYYGLNSW|CSSWYSDSRYYYGLNSW|CASWYSDSRYYYGLNSW|CTSWFSDSLHYYGFNSW|CTSWYSDSLYYYVLNSW|CSSWYSDSLHYYGFNSW:CASWYSDSRYYYGLNSW|CTSWYSDSLYYYGLNSW|CTSWYSDSRYYYGLNFW|CTSWYSDSRYYYGLNSW|CTSWYSDSLYYYVLNSW|CAGWYSDSRYYYGLNSW|CASWYSDSRYYYGSNSW:CTS…	25	17	0.0801345
N51	07D098	IGHV4:IGHJ4:12:55390	expanded	0.000662803	1	0.211144	37	318.562	37	IGHM	1	0.0566893	9	0.000662803	CARAGSYYFDYW	D07	IGHA:IGHM:IGHE:IGHG	7:6:15:9	5.44113058630822:5.37327668214566:5.61972373234517:5.68831892987028	23:16:646:116	0.00606281071904935:0.00421760745672998:0.170285901065473:0.0305776540612924	CVRAGVYYFDYW|CAKAYIYYFDFW|CAKAYVYYFDYW|CAKAGVYHFDYW|CARAYVYYFDYW|CARAGVYYFDYW|CARAGVYYFDFW:CAKAYIYYFDFW|CARAYVYYFDYW|CARAGVYYFDFW|CAKAGVYHFDYW|CARSGVYYFDYW|CVRAGVYYFDYW:CAKAYIYYFDFW|CAKAGVYHFDYW|CARAGVYYFDFW|CARAGVYYFDYW|CAKAYIYCFDFW|CVKAGVYHFDYW|CVRAGVYYFDFW|CAKAGVYHFYYW|CARAGVYYFGFW|CVRAGVYYFDYW|CARAYVYYFDYW|CAKAYIYYFDFR|CAKAGVHHFDYW|CARVGVYYFDFW|CAKAYVYYFDFW:CAKAGVYHFDYW|CVRAGVYYFDYW|CARAGVYYF…	37	12	0.211144
N51	07D098	IGHV4:IGHJ6:24:43300	expanded	0.0184112	8	0.368777	31	20.0301	3.875	IGHA:IGHM:IGHE:IGHG	3:3:1:1	6.3838428829564:5.73759720278496:2.10526315789474:3.65853658536585	232:16:1:1	0.0170855825668142:0.00117831603909063:7.36447524431647e-05:7.36447524431647e-05	CARHGLPIREDDNGYYYTYALDSW|CARHGLPIREADNDYFYTYALDSW|CARHGLPIREDDSGYYYTYALDSW:CARHGLPIREDDNGYYYTYALDSW|CARHGLPIREDDSGYYYTYALDSW|CARHGLPIREADNDYFYTYALDSW:CARHGLPIREDDNGYYYTYALDSW:CARHGLPIREDDNGYYYTYALDSW	D07	IGHA:IGHM:IGHE:IGHG	25:2:2:2	12.7394321312771:8.11581138059832:8.33589237405864:9.96894219996223	1388:3:5:3	0.365877446871326:0.000790801398136872:0.00131800233022812:0.000790801398136872	CARHGLPIREDDNGYYYTYALDSW|CARHGLPIREPDNDYFYTYALDSW|CARHGLPIREDDNGYFYTYALDSW|CARHGPPIREPDNDYFYTYALDSW|CARHGLPIREPDDDYFYTYALDSW|CARHGLLIREPDNDYFYTYALDSW|CARHGLPIREPDNDYLYTYALDSW|CARHGLPIREPDNDYVYTYALDSW|CARHGLPIREADNDYLYTYALDSW|CARHGLPIREDDSGYYYTYALDSW|CARHGLPIREDDNGHYYTYALDSW|CVRHGLPIREPDNDYFYTYALDSW|CARHGLPIREPDNNYFYTYALDSW|CARHGLPIREPDNDYFYAYALDSW|CARHGLPIREDDNGYYYAYALDSW|CARHGLPIREDDNGYYYTYALDSR…	31	24	0.368777
N51	07D098	IGHV4:IGHJ1:15:16742	expanded	0.00103103	1	0.581766	86	564.259	86	IGHM	1	7.56463	14	0.00103103	CTRGYSGKYVYFEFW	D07	IGHA:IGHM:IGHE:IGHG	18:39:13:16	6.18879382065034:5.29958081407526:5.2006816211849:5.06088560057874	498:1521:21:167	0.131273032090721:0.400936308855394:0.0055356097869581:0.0440212778296192	CARGYGGKYVYFEFW|CARGYSGKYVYFEFW|CARGYGGKFVYFEFW|CAIGYGGKYVYFEFW|CARGFGGKYVYFDLW|CARGYSGEYVYFEFW|CTRGYGGKYVYFEFW|CAGGYGGKYVYFDFW|CARGYSGKYVYLEVW|RARGYSGKYVYFEFW|CARGYGGKYVYFEFR|CARGYGGKHVYFEFW|CVRGYSGKYVYLEFW|CAKGYGGKYVYFEFW|CARGYAGKYVYFEFW|CARGYSGKYVYLELW|CAGGYGGKYVYFEFW|CARGYGGKYVYFGFW:CARGFGGKYVYFDLW|CARGYSGKYVYFEFW|CVRGYSGKYVYLELW|CARGYSGKFVYFEFW|CARGYGGKYVYFELW|CARGYSGKYLYLEFW|CARGYSGKYVYFELW…	86	15	0.581766
N51	07D098	IGHV4:IGHJ4:14:37250	expanded	0.000515513	1	0.0856702	8	166.184	8	IGHA	1	7.04879	7	0.000515513	CARLDTATVLFDNW	D07	IGHA:IGHM:IGHE:IGHG	1:1:4:2	8.6434576650978:9.39111371846728:8.34334907975024:8.43521785257433	3:2:312:8	0.000790801398136872:0.000527200932091248:0.0822433454062347:0.00210880372836499	CARLDTATVLFDNW:CARLDTATVLFDNW:CARLDTATVLFDNW|CARLDTATVPFDNW|CARLDAATVLFDNW|YARLDTATVLFDNW:CARLDTATVLFDNW|CARLDTATVLFDYW	8	14	0.0856702
N51	07D098	IGHV4:IGHJ4:19:66168	expanded	0.00110467	3	0.345844	35	313.074	11.6667	IGHA:IGHM	01:02:00	3.52941176470588:3.72148096505503	01:14:00	7.36447524431647e-05:0.00103102653420431	CGRGLGDIEVVVSAVFDYW:CGRGLGDIEVVVSAVFDYW|CARGLGDIVVVVSAVFDYW	D07	IGHA:IGHM:IGHE:IGHG	3:27:2:3	3.29980032983231:3.088420097998:2.81987098013044:2.53665884759245	33:1235:22:22	0.00869881537950559:0.325546575566346:0.00579921025300373:0.00579921025300373	CARGLGDIVVVVSAVFDYW|CARGLGDIVLVVSAVFDYW|CARGLGDIVVAVSAVFDYW:CARGLGDIVVVVSAVFDYW|CARGLGDIVVVVSAVFDFW|CARGLGDIVLVVSAVFDYW|CARGLGDIVVVASAVFDYW|CGRGLGDIIVVVSAVFDYW|CARGLGDIAVVVSAVFDYW|CARGLGDIVVVVSAVFDHW|CARGSGDIVVVVSAVFDYW|CARGLGDIVVVVSAAFDYW|CARGLGDIVAVVSAVFDYW|CARGLGDIVVAVSAVFDYW|CARGLGDIVVVVSAVLDYW|CTRGLGDIVVVVSAVFDYW|CARGLGDIVVVVSAVFVYW|CARGLGDLVVVVSAVFDYW|CARGLRDIVVVVSAVFDYW|CARGLGDIVVVVSPVFDYW…	35	19	0.345844
N51	A2L019	IGHV2:IGHJ1:16:2038	expanded	0.000597004	1	0.141327	19	236.727	19	IGHA	1	8.89518	3	0.000597004	CARIRAHSYSGYPEFW	D07	IGHA:IGHM:IGHE:IGHD:IGHG	6:5:3:2:3	8.04848145851061:7.05988363736669:7.61301974372331:8.16736084816357:8.20304881398218	1456:131:44:2:11	0.125165698409123:0.0112614742387329:0.003782479896979:0.000171930904408136:0.000945619974244751	CARIRAHSYSGYPEFW|CARIRAHSGSGYPEFW|CAQIRAHSYSGYPEFW|CARIRAHSGSGYQEFW|CARIRAHSGSGYQDFW|CARIRAHSGSGCPEFW:CARIRAHSYSGYPEFW|CARIRAHSGSGYQEFW|CARIRAHSGSGYPEFW|CARIRAHSGSGCPEFW|CAQIRAHSYSGYPEFW:CARIRAHSYSGYPEFW|CARIRAHSGSGYPEFW|CARIRAHSGSGYQEFW:CARIRAHSGSGYPEFW|CAQIRAHSYSGYPEFW:CARIRAHSGSGYPEFW|CARIRAHSYSGYPEFW|CAQIRAHSYSGYPEFW	19	16	0.141327
N51	A2L019	IGHV4:IGHJ4:10:6441	expanded	0.00218902	3	0.0801198	21	36.6008	7	IGHM	3	2.14646	11	0.00218902	CARGAAADYW|CARGAAVDYW|CARGAAGDYW	D07	IGHA:IGHM:IGHE:IGHG	8:6:4:3	4.6726233170204:3.1571448766279:3.73202328293439:4.0655430403463	493:410:19:10	0.0423809679366056:0.035245835403668:0.0016333435918773:0.000859654522040682	CARSATADYW|CTRSVTADYW|CTRSATADYW|CATGTWGDYW|CARSAAADYW|CARPATADYW|CATGAWGDFW|CATGAWGDYW:CARSATADYW|CATGTWGDYW|CARGAAVDYW|CARGAAGDYW|CARPATADYW|CARSAAADYW:CARGAAVDYW|CARSATADYW|CARGDAPDYW|CARGAAGDYW:CARGDAPDYW|CARSATADYW|CARGAAVDYW	21	10	0.0801198
N51	A2L019	IGHV2:IGHJ4:16:1358	expanded	0.000796006	1	0.0965392	21	121.28	21	IGHA	1	9.08279	4	0.000796006	CARIRAHSYSGYPEFW	D07	IGHA:IGHM:IGHE:IGHG	7:5:4:5	6.55377300226732:6.33046368466644:6.91357779437937:6.83759461088532	1004:84:24:11	0.0863093140128845:0.00722109798514173:0.00206317085289764:0.000945619974244751	CARIRAHSGSGYPEFW|CARIRAHSYSGYPEFW|CARIRAHSGSGYQDFW|CAQIRAHSYSGYPEFW|CARIRAHSYSGYQDFW|CARIRAHSGSGYQEFW|CARIRAHSGSGCPEFW:CARIRAHSGSGYQDFW|CARIRAHSGSGYQEFW|CARIRAHSGSGYPEFW|CARIRAHSYSGYPEFW|CARIRAHSYSGYQDFW:CARIRAHSYSGYPEFW|CARIRAHSYSGYQDFW|CARIRAHSGSGYPEFW|CARIRAHSGSGYQDFW:CARIRAHSYSGYPEFW|CARIRAHSYSGYQDFW|CARIRAHSGSGYPEFW|CARIRAHSGSGYQDFW|CARIRAHSGSGYQEFW	21	16	0.0965392
N51	A2L019	IGHV4:IGHJ4:19:1285	expanded	0.0485563	5	0.982155	61	20.2271	12.2	IGHA:IGHM	03:02:00	3.67518752434854:1.60692213357509	10 days, 0:04:00	0.0477603386208008:0.000796005643680014	CARRGEDDYGYYHLRFDSW|CARRGEDDYGYYHLLFDSW|CARRGEDDYGYYHFRFDSW:CARRGEDDYGYYHLRFDSW|CARRGEDDYGYYHFRFDSW	D07	IGHA:IGHM:IGHE:IGHD:IGHG	25:13:13:1:9	3.64601620366114:3.24923694007585:3.32583645544183:1.72798216276477:4.55690503599173	10547:461:273:2:142	0.906677624396308:0.0396300734660755:0.0234685684517106:0.000171930904408136:0.0122070942129777	CARRGEDDYGYYHLRFDSW|CARRGEDDYGYYHLLFDFW|CARRGEDDYGYYHLLFDSW|CARRGEDDYGYYHLLFDYW|CARRGEDDYGYYHLLFDIW|CARRGADDYGYYHLLFDYW|CARRGEDGYGYYHLRFDFW|CARRGEDDYGYYHMLFDYW|CARRGEDDYGYYHLRFDYW|CARRGEDGYGYYHLRFDYW|CARRGEDDYGYYHLLFDSC|CAGRGEDDYGYYHLRFDSW|CARGGEDDYGYYHLRFDSW|CVRRGEDDYGYYHLRFDSW|CARRGEDDYGYYHLRLDSW|RARRGEDDYGYYHLRFDSW|CARRGEDDYGYYHLRFDSR|CARRGEDGYGYYHLRFDSW|CARRGEDDYGYCHLRFDSW|CARRGEDDYGYYHLRFDPW…	61	19	0.982155
N51	A2L019	IGHV4:IGHJ4:12:31113	expanded	0.00378103	1	0.291767	39	77.166	39	IGHA	1	7.54153	19	0.00378103	CARKFRNYFDHW	D07	IGHA:IGHM:IGHE:IGHG	14:10:8:7	5.82716576391254:5.8175744902809:5.99063072514783:4.50976595342697	3082:177:80:55	0.264945523692938:0.0152158850401201:0.00687723617632546:0.00472809987122375	CARKFRTYFDYW|CARKFRNYFDHW|CARKFRNYFDQW|CARKFRTYFDLW|CARKFRNCFDHW|CARKFRNYFDYW|CARKFRTYFDTW|CARKFRTYFDFW|CARKFRTYFDIW|CARKFRTYSDYW|CARKFRNYFDTW|CSRKFRNYFDHW|CARKFRNYFDSW|CARKSRNYFDYW:CARKFRNYFDYW|CARKFRNYFDSW|CARKFRTYFDYW|CARKFRNYFDQW|CARKFRNYFDHW|CARKFRTYFDTW|CARKFRTYFDFW|CARKFRNYFDFW|CARKFRTYFDLW|CARKFRTYFDIW:CARKFRNYFDQW|CARKFRNYFDYW|CARKFRNYFDHW|CARKFRTYFDYW|CARKFRTYFDTW|CARKFRTYFDFW|CARKFRNYF…	39	12	0.291767
N51	A2L019	IGHV4:IGHJ5-1:15:5079	expanded	0.00915406	1	0.0818391	8	8.94019	8	IGHM	1	11.7425	46	0.00915406	CGRQWKYGSEWFDVW	D07	IGHA:IGHM:IGHE:IGHG	2:4:1:1	10.7197518098234:10.9067433424927:9.71291260811275:8.55392967372134	134:792:20:6	0.0115193705953451:0.068084638145622:0.00171930904408136:0.000515792713224409	CGRQWKYGSEWFDVW|CGRQWKYGSERFDVW:CGRQWKYGSEWFDVW|CGRQWKYGSERFDVW|SGRQWKYGSEWFDVW|RGRQWKYGSEWFDVW:CGRQWKYGSEWFDVW:CGRQWKYGSEWFDVW	8	15	0.0818391
N51	A2L019	IGHV4:IGHJ5-1:13:5632	expanded	0.00179101	4	0.146915	25	82.029	6.25	IGHM	4	2.23216	9	0.00179101	CARVGRGNRFDVW|CARRGGYNRFDVW|CARVGGGNRFDVW|CARRGGGNRFDVW	D07	IGHA:IGHM:IGHE:IGHG	6:8:4:7	4.96860095299597:3.97226645305648:4.83455292333349:5.32636084580301	119:273:1126:191	0.0102298888122841:0.0234685684517106:0.0967970991817808:0.016419401370977	CVRRGAFNRFDVW|CARRGAFNRFDVW|CVRRGAFNRLDVW|CARRWGGNRFDVW|CARRGAFNRIDVW|CARRGAFSRFDVW:CARRWGGNRFDVW|CARRGAFNRFDVW|CVRRGAFNRFDVW|CARRGAGNRFDVW|CVRVGGGNRFDVW|CVRRGAFNRLDVW|CAREGGYNRFDVW|CARRGAFSRFDVW:CARRGAFNRFDVW|CVRRGAFNRLDVW|CVRRGAFNRFDVW|CARRGAFNRIDVW:CARRGAFNRFDVW|CVRRGAFNRFDVW|CVRRGAFNRLDVW|CARRGAGNRFDVW|CARRGAFSRFDVW|CARRGAFNRIDVW|CARRWGGNRFDVW	25	13	0.146915
N51	A2L019	IGHV3:IGHJ5-1:16:20594	expanded	0.0157211	2	0.310593	37	19.7564	18.5	IGHA	2	9.64214	79	0.0157211	CVKASLNWNDNRFDVW|CVQASYNWIDNRFDVW	D07	IGHA:IGHM:IGHE:IGHD:IGHG	16:7:7:1:6	7.88758086974527:5.30550157633389:5.3447399184072:5.26315789473684:5.69105027145791	3366:150:78:1:18	0.289359712118894:0.0128948178306102:0.00670530527191732:8.59654522040682e-05:0.00154737813967323	CVKASLNWVDNRFDVW|CVKASLNWIDNRFDVW|CAKASYNWVDNRFDVW|CVKASYNWVDNRFDVW|CVKASYNWIDNRFDVW|CVKASLNWNDNRFDVW|CVKASYNWNDNRFDVW|CVKASLNWKDNRFDVW|CAKASLNWIDNRFDVW|CVKASLNWNDNRSDVW|CAKASYNWIDNRFDVW|CVEASYNWIDNRFDVW|CVKASLNWNDNRFDAW|CVKASLNWIDSRFDVW|CVKASLNWNDNRLDVW|CAKASYNWNDNRFDVW:CVKASLNWNDNRFDVW|CVKASYNWNDNRFDVW|CVKASYNWIDNRFDVW|CVKASLNWIDNRFDVW|CVKASLNWVDNRFDVW|CVKASYNWVDNRFDVW|CVKASLNWNDNRFDAW:CVKASYNW…	37	16	0.310593
N51	A2L019	IGHV4:IGHJ4:14:9893	expanded	0.00855706	2	0.0554477	8	6.47976	4	IGHA:IGHM	01:01:00	3.56082063330522:3.57142857142857	1 day, 18:01:00	0.00835805925864014:0.000199001410920003	CARSCSDGVCYDYW:CARSCSDGVCYDYW	D07	IGHA:IGHM:IGHE:IGHG	2:2:2:2	4.37255412239718:3.56134047751577:3.27293034602027:5.57741504809349	585:37:17:6	0.0502897895393799:0.00318072173155052:0.00146141268746916:0.000515792713224409	CARSCSDGVCYDYW|CARSCSDGVCFEFW:CARSCSDGVCYDYW|CARSCSDGVCFEFW:CARSCSDGVCYDYW|CARSCSDGVCFEFW:CARSCSDGVCFEFW|CARSCSDGVCYDYW	8	14	0.0554477
N51	A2L019	IGHV4:IGHJ5-1:17:16099	expanded	0.00537304	1	0.164796	5	30.6709	5	IGHA	1	7.40548	27	0.00537304	CARDFGGYSGYNRFDVW	D07	IGHA:IGHM:IGHE:IGHG	2:1:1:1	5.97762242672886:5.78021366709619:5.70996665241718:5.12507880533637	1728:118:57:14	0.14854830140863:0.0101439233600801:0.00490003077563189:0.00120351633085696	CARDFGGYSGYNRFDVW|CAREFGGYSGYNRFDVW:CARDFGGYSGYNRFDVW:CARDFGGYSGYNRFDVW:CARDFGGYSGYNRFDVW	5	17	0.164796
N51	A2L019	IGHV3:IGHJ4:15:17644	expanded	0.0115421	6	0.0755636	9	6.54679	1.5	IGHA:IGHM	04:02:00	6.53951485172951:7.90178571428572	2 days, 8:02:00	0.0111440790115202:0.000398002821840007	CVGEKIAAAWYFDYW|CAGEKIAAAWYFDYW|CAGEKIAAAWYLDYW|CAGEKIAAAWCLDYW:CAGEKIAAAWYLDYW|CVGEKIAAAWYFDYW	D07	IGHA:IGHM:IGHE:IGHG	3:2:2:2	6.13220903880912:5.50522930783098:6.27752332763715:4.96712451110001	796:55:17:11	0.0684284999544383:0.00472809987122375:0.00146141268746916:0.000945619974244751	CAGEKIAAAWYFDYW|CAGEKIAAAWYLDYW|CAGEKIAAAWYFDYC:CAGEKIAAAWYFDYW|CAGEKIAAAWYLDYW:CAGEKIAAAWYFDYW|CAGEKIAAAWYLDYW:CAGEKIAAAWYLDYW|CAGEKIAAAWYFDYW	9	15	0.0755636
N51	A2L019	IGHV4:IGHJ4:19:1319	expanded	0.0103481	1	0.0537284	8	5.19212	8	IGHA	1	7.59943	52	0.0103481	CAREVSYYGVDYKYQFDRW	D07	IGHA:IGHM:IGHE:IGHG	3:2:2:1	6.32221583385287:5.45173066364675:4.81787648948403:6.62753723306987	594:20:7:4	0.0510634786092165:0.00171930904408136:0.000601758165428478:0.000343861808816273	CAREVSYYGVDYKYQFDRW|CAREVSYYGVDYKFQFDRW|CAREVSYYGVDCKYQFDRW:CAREVSYYGVDYKFQFDRW|CAREVSYYGVDYKYQFDRW:CAREVSYYGVDYKFQFDRW|CAREVSYYGVDYKYQFDRW:CAREVSYYGVDYKYQFDRW	8	19	0.0537284
N51	A2L019	IGHV2:IGHJ4:17:3811	expanded	0.0208951	3	0.136341	14	6.52502	4.66667	IGHA	3	6.80034	105	0.0208951	CARTTRYASWSMPCDFW|CARTTRYASWSMPCGFW|CARTTRHASWSMPCDFW	D07	IGHA:IGHM:IGHE:IGHG	7:4:1:2	6.62166609537248:6.53427674220367:6.58554614928746:6.39788291687141	1486:63:29:8	0.127744661975245:0.0054158234888563:0.00249299811391798:0.000687723617632546	CARTTRYASWSMPCDFW|CARTTRCASWSMPCDFW|CARTTRYASWSMPYDFW|CARTTGYASWSMPCDFW|CARTTRYASWSMPCDLW|CARTTRYASWSMPCDSW|CARTTRYASWSMPCDYW:CARTTRYASWSMPCDFW|CARTTRYASWSMPCDYW|CARTTGYASWSMPCDFW|CARTTRYASWSMPCDLW:CARTTRYASWSMPCDFW:CARTTRYASWSMPCDFW|CARTTRYASWSMPCDYW	14	17	0.136341
N51	A2L019	IGHV4:IGHJ4:21:22264	expanded	0.0193031	2	0.107715	13	5.58017	6.5	IGHA:IGHM	01:01:00	5.24511689722331:4.0983606557377	4 days, 0:01:00	0.0191041354483203:0.000199001410920003	CARDKSAAYSYGYPTYYFDSW:CARDKSAAYSYGYPTYYFDSW	D07	IGHA:IGHM:IGHE:IGHG	6:4:2:1	4.49537995409396:4.04886847412572:4.01641384633061:3.86778369610224	1157:62:28:6	0.099462028200107:0.00532985803665223:0.00240703266171391:0.000515792713224409	CARDKSAAYSYGYPTYYFDSW|CARDKSAAYSYGYPTYYFDYW|CARDKSAAHSYGYPTYYFDSW|CARDKSAAYSYGCPTYYFDSW|CARDKSAAYSYGYPTYYFDFW|CARDKPAAYSYGYPTYYFDSW:CARDKSAAYSYGYPTYYFDSW|CARDKSAAYSYGCPTYYFDSW|CARDKSAAYSYGYPTYYFDYW|CARDKSAAYSYGYPTYYFDFW:CARDKSAAYSYGYPTYYFDSW|CARDKSAAYSYGYPTYYFDYW:CARDKSAAYSYGYPTYYFDSW	13	21	0.107715
N51	A2L019	IGHV4:IGHJ4:16:38895	expanded	0.0350242	5	0.151385	15	4.3223	3	IGHA:IGHM:IGHG	03:01:01	5.16122655172469:4.91803278688525:5.63380281690141	7 days, 6:01:01	0.0346262455000806:0.000199001410920003:0.000199001410920003	CVTVGGFWGPYYFDSW|CATVGGFWGPYYFDSW|CATVGGFRGPYYFDSW:CATVGGFWGPYYFDSW:CATVGGFWGPYYFDSW	D07	IGHA:IGHM:IGHE:IGHG	6:4:3:2	5.03110723657866:5.16748041688752:4.93514486966638:5.14191957329354	1650:71:33:7	0.141842996136713:0.00610354710648884:0.00283685992273425:0.000601758165428478	CATVGGFWGPYYFDSW|CVTVGGFWGPYYFDSW|CVAVGGFWGPYYFDSW|CTTVGGFWGPYYFDSW|CVTVGGFWGPYCFDSW|CVTVGGSWGPYYFDSW:CVTVGGFWGPYYFDSW|CATVGGFWGPYYFDSW|CVTVGGSWGPYYFDSW|CATVGGFWGPYYFDYW:CATVGGFWGPYYFDSW|CVTVGGFWGPYYFDSW|CATVGGFWGPYYFDYW:CVTVGGFWGPYYFDSW|CATVGGFWGPYYFDSW	15	16	0.151385
N51	A2L019	IGHV4:IGHJ4:8:42816	expanded	0.00855706	3	0.119836	18	14.0043	6	IGHA:IGHM:IGHG	01:01:01	6.31084116768197:5.51169590643275:4.79587663308914	1 day, 3:02:14	0.00537303809484009:0.000398002821840007:0.00278601975288005	CARDAVEW:CARDAVEW:CARDAVEW	D07	IGHA:IGHM:IGHE:IGHG	7:7:2:2	5.78628375226864:4.93355236263716:5.51719647394137:5.40248338445496	1228:89:47:30	0.105565575306596:0.00765092524616207:0.00404037625359121:0.00257896356612205	CARDAAEW|CARDTVEW|CARDAVEW|CAGDAVEW|CARGAVEW|CARDAVER|CARDAVGW:CARDAVEW|CARDTVPW|CARITVPW|CARDAVGW|CARDTVEW|CAGDAVEW|CARDAVQW:CARDAVEW|CARDTVEW:CARDAVEW|CARDAVQW	18	8	0.119836
N51	A5R069	IGHV3:IGHJ4:14:7280	expanded	0.0291284	7	0.126421	20	4.34013	2.85714	IGHA:IGHM	05:02:00	6.61949841885345:7.19689905917845	9 days, 18:03:00	0.0287596480015732:0.000368713435917605	CARDGDGVTPPDYW|CARDGHGVTPPDYW|CARDGHGVPPPDYW|CARDGHGIPPPDYW|CSRDGDGVTPPDYW:CARDGHGVTPPDYW|CARDGHGIPPPDYW	D07	IGHA:IGHM:IGHE:IGHG	11:6:2:1	6.94570799158816:7.14672732346112:7.58547008547009:6.25	1273:21:2:1	0.124081693125406:0.00204690931314496:0.000194943744109044:9.74718720545219e-05	CARDGDGITPPDYW|CARDGDGVTPPDYW|CARDGHGVTPPDYW|CARDGHGVPPPDYW|CSRDGDGVTPPDYW|CSRDGNGVTPPDYW|CARDGHGIPPPDYW|CSRDGNGVAPPDYW|CARGGHGVTPPDYW|CARDGHGVTSPDYW|CARDGHGVTPPAYW:CARDGHGIPPPDYW|CARDGDGITPPDYW|CARDGHGVTPPDYW|CSRDGNGVTPPDYW|CARDGDGVTPPDYW|CSRDGDGVTPPDYW:CARDGHGIPPPDYW|CSRDGNGVTPPDYW:CARDGHGVTPPDYW	20	14	0.126421
N51	A5R069	IGHV3:IGHJ6:16:3868	expanded	0.0333071	5	0.175157	9	5.25885	1.8	IGHA:IGHM	03:02:00	1.23818940670587:1.25101893035083	10 days, 5:26:00	0.0301115972666044:0.00319551644461924	CGRDGSGYAPYGLDSW|CGRDGSGWSPYGLDSW|CGRDGSGWSPYGLNSW:CGRDGSGWSPYGLDSW|CGRDGSGYAPYGLDSW	D07	IGHA:IGHM:IGHG	04:04:01	1.1385828424103:1.06906187907034:1.06397523419155	1625:166:6	0.158391792088598:0.0161803307610506:0.000584831232327131	CGRDGSGYAPYGLDSW|CGRDGSGWAPYGLDSW|CGRDGSGWSPYGLDSW|YGRDGSGWSPYGLDSW:CGRDGSGYAPYGLDSW|CGRDGSGWSPYGLDSW|CGRDGSGWAPYGLDSW|YGRDGSGWSPYGLDSW:CGRDGSGYAPYGLDSW	9	16	0.175157
N51	A5R069	IGHV4:IGHJ4:16:32210	expanded	0.00848041	7	0.378678	37	44.6533	5.28571	IGHA:IGHM:IGHG	03:02:02	4.32941440279685:6.48811433051784:3.41365568232866	2 days, 8:02:11	0.00688265080379529:0.000245808957278403:0.00135194926503122	CARDMDATPGTPFDYW|CARDVDATHGNPFDYW|CARDVDATPGNPFDYW:CARDVDATPGNPFDYW|CARDMDATPGTPFDYW:CARDVDATPGNPFDYW|CARDVDATHGNPFDYW	D07	IGHA:IGHM:IGHE:IGHG	24:6:2:5	4.31732494975448:3.85451218601549:2.97583238244942:3.70362146690016	3727:81:4:73	0.363277667147203:0.00789522163641627:0.000389887488218087:0.0071154466599801	CARDVDATHGNPFDYW|CARDIDATPGTPFDYW|CARDVDATPGNPFDYW|CVRDVDATHGNPFDYW|CARDMDATPGTPFDYW|CARDVGATHGNPFDYW|CARDVDATHGTPFDYW|CARDVDATHGNPFDYL|CARDVDATHGSPFDYW|CARDVDATHGNPFGYW|CARDVDATHGNPLDYW|CARDVDTTHGNPFDYW|CARDIDATPGAPFDYW|CAGDVDATHGNPFDYW|CARDVDAAHGNPFDYW|CARDTDATPGTPFDYW|CARGVDATHGNPFDYW|CARDVDATHGNPFDSW|CAKDVDATHGNPFDYW|CARDVDATYGNPFDYW|CARDIDAAPGTPFDYW|CARDMDATHGNPFDYW|CAGDIDATPGTPFDYW|CARDVDAI…	37	16	0.378678
N51	A5R069	IGHV3:IGHJ6:17:16089	expanded	0.0183128	8	0.0947427	14	5.17359	1.75	IGHA:IGHM:IGHD:IGHG	4:2:1:1	8.89890714361017:8.78309824557454:6.25:8.04597701149425	142:5:1:1	0.0174524359667666:0.000614522393196008:0.000122904478639202:0.000122904478639202	CAKDDLVSWSLGGWDSW|CAKDGLVSWSLGGWDSW|CAKDDVVSWSLGGWDSW|CAKDGDVSWSLGGWDSW:CAKDGDVSWSLGGWDSW|CAKDDLVSWSLGGWDSW:CAKDGLVSWSLGGWDSW:CAKDDLVSWSLGGWDSW	D07	IGHA:IGHM:IGHE:IGHG	7:3:1:3	8.85951295162361:10.7484223696778:8.96860986547085:11.5953396329909	889:66:1:16	0.0866524942564699:0.00643314355559844:9.74718720545219e-05:0.00155954995287235	CAKDGLVSWSLGGWDSW|CAKDDVVSWSLGGWDSW|CAKDDLVSWSLGGWDSW|CAKDGEVSWSLGGWDSW|CAKDGDVSWSLGGWDSW|CAKDDLVGWSLGGWDSW|CAKDDVVSWSLGGWDAW:CAKDDVVSWSLGGWDSW|CAKDGLVSWSLGGWDSW|CAKDDLVSWSLGGWDSW:CAKDDLVSWSLGGWDSW:CAKDDVVSWSLGGWDSW|CAKDDLVSWSLGGWDSW|CAKDGLVSWSLGGWDSW	14	17	0.0947427
N51	A5R069	IGHV3:IGHJ5-1:15:26501	expanded	0.00344132	2	0.24095	17	70.0168	8.5	IGHA:IGHM	01:01:00	6.06060606060606:5.93171920182145	01:27:00	0.000122904478639202:0.00331842092325844	CSRAGYNTPQRFDVW:CSRAGYNTPQRFDVW	D07	IGHA:IGHM:IGHE:IGHG	9:6:1:1	5.87015134124114:5.83538296831793:5.83813485853131:5.62649005392301	1494:962:8:8	0.145622976849456:0.09376794091645:0.000779774976436175:0.000779774976436175	CSRAGYNTPQRFDVW|CSRAGYSTPQRFDVW|CSRAGYNAPQRFDVW|CSRVGYNTPQRFDVW|CSRAGYNTPQRFDIW|CSRTGYNTPQRFDVW|CGRAGYNTPQRFDVW|CSRAGYNTPQRFDVR|CSRAGYNTPQRLDVW:CSRAGYNTPQRFDVW|CSRAGYNAPQRFDVW|CSRAGYNTPQRLDVW|CSRAGYNTPQRFDVR|CSRAGYSTPQRFDVW|CSRVGYNTPQRFDVW:CSRAGYNTPQRFDVW:CSRAGYNTPQRFDVW	17	15	0.24095
N51	A5R069	IGHV4:IGHJ5-2:12:4184	expanded	0.00872622	6	0.124667	14	14.2864	2.33333	IGHA:IGHM:IGHG	02:02:02	3.89529654224443:5.93587876209024:6.27309451946595	2 days, 10:03:10	0.00712845976107369:0.000368713435917605:0.00122904478639202	CARLESGSVNVW|CTRLESGSVNVW:CTRLESGSVNVW|CARLESGSVNVW:CARLESGSVNVW|CTRLESGSVNVW	D07	IGHA:IGHM:IGHG	05:04:05	7.49806875818749:4.62571701333027:10.1562955801144	589:604:86	0.0574109326401134:0.0588730107209312:0.00838258099668888	CARLESGSVNVW|CTRLESGSVNVW|CTRLESGSVNAW|CARLESGSVNVC|CVRLESGSVNVW:CARLESGSVNVW|CVRLESGSVNVW|CAGLESGSVNVW|CTRLESGSVNVW:CTRLESGSVNVW|CVRLESGSVNVW|CARLESGSVNVW|CTRLESGSVNAW|CARFESGSVNVW	14	12	0.124667
N51	A5R069	IGHV4:IGHJ5-1:17:21512	expanded	0.00454747	1	1.5807	104	347.6	104	IGHA	1	7.97117	37	0.00454747	CAREGFNLRLYNRFDLW	D07	IGHA:IGHM:IGHE:IGHD:IGHG	71:20:5:1:7	8.50282794232108:7.70205182232682:7.83210938590349:5.98290598290598:6.79326637168328	15824:329:26:1:37	1.54239490339075:0.0320682459059377:0.00253426867341757:9.74718720545219e-05:0.00360645926601731	CAREGFDLRLYNRFDLW|CAREGFNLRLYNRFDLW|CAREGFDFRLYNRFDLW|CAREGFILRLYNRFDLW|CAREGFNLRLSNRFDLW|CAREGFNLRLFNRFDLW|CAREGFILRLYTRFDLW|CVREGFYLRLYNRFDLW|CVREGFDLRLYNRFDLW|CAREGFDFRLYNRFDVW|CAREGLNLRLYNRFDLW|CAREEFNLRLYNRFDLW|CAREGFNLRLYNRFGLW|CAREGSDLRLYNRFDLW|CAREGFYGRLYNRFDLW|CAREGFDGRLYNRFDLW|CAREGFDLRLYDRFDLW|CAREGFNLGLYNRFDLW|RAREGFNLRLYNRFDLW|CAREGFNLRLHNRFDLW|CAREGFILRLYNRFNLW|CAREGFNLRLYNRFDPW|CAG…	104	17	1.5807
N51	A5R069	IGHV4:IGHJ4:15:22208	expanded	0.0414188	10	0.322632	43	7.7895	4.3	IGHA:IGHM:IGHG	07:01:02	11.0882869335461:5.65733672603902:7.74457668587865	13 days, 13:02:10	0.0399439555577405:0.000245808957278403:0.00122904478639202	CARHTYGDLNYFDFW|CARHTFGDLNYFDVW|CARHTYGGLNYFDFW|CARHTYGDINFFDFW|CARHTYGDLSYFDFW|CARHTYGDLNFFDFW|CAGHTYGDLNYFDFW:CARHTYGDLNYFDFW:CARHTYGDLNFFDFW|CARHTYGDINFFDFW	D07	IGHA:IGHM:IGHE:IGHG	25:10:2:6	9.22396960631523:12.6183683620738:9.6714131617725:7.8903801777051	3133:122:4:51	0.305379375146817:0.0118915683906517:0.000389887488218087:0.00497106547478062	CARHTYGDINFFDFW|CARHTFGDLNYFDVW|CARHTHGDLNYFDFW|CARHTYGDLNFFDLW|CARHTFGDLNYFDLW|CARHTYGDLNYFDFW|CARHTYGDVNYFDFW|CARHTYGDLNYFDLW|CARHTYGDINYFDLW|CARHTYGDINFFDYW|CARHTFGDLDYFDVW|CAGHTYGDINFFDFW|CARHTYGDISFFDFW|CARHTYGGLNYFDFW|CARHTYGDINFFGFW|CARHTYGDITFFDFW|CARYTYGDINFFDFW|CARHTYGDINFSDFW|CARHTYSDINFFDFW|CARHTFGDLTYFDVW|CARHTYGDLNCFDFW|CARHAYGDINFFDFW|CVRHTYGDLNYFDFW|CARHTYGDLNFFDFW|CARHTHGDINFFDFW…	43	15	0.322632
N51	A5R069	IGHV3:IGHJ4:16:19111	expanded	0.000368713	1	0.0524399	5	142.224	5	IGHA	1	1.23266	3	0.000368713	CARDPGVVQDIRADYW	D07	IGHA:IGHM:IGHE	03:01:01	1.2508993437105:1.23444682316851:1.43469096348678	21 days, 20:12:02	0.0510752609565695:0.00116966246465426:0.000194943744109044	CARDPGVVQDIRADYW|CARGPGVVQDIRADYW|CARDPGVVQDIRADCW:CARDPGVVQDIRADYW:CARDPGVVQDIRADYW	5	16	0.0524399
N51	A5R069	IGHV4:IGHJ5-1:16:2915	expanded	0.0502679	4	0.212099	10	4.21937	2.5	IGHA:IGHM:IGHE:IGHG	1:1:1:1	3.86191667457693:4.25107794604753:4.6242774566474:4.6875	400:7:1:1	0.0491617914556806:0.000860331350474411:0.000122904478639202:0.000122904478639202	CAKNRDIATITRFDVW:CAKNRDIATITRFDVW:CAKNRDIATITRFDVW:CAKNRDIATITRFDVW	D07	IGHA:IGHM:IGHE:IGHG	5:3:1:1	3.90086185654198:4.10939402712153:4.0291184041184:3.85888344667249	2102:65:4:5	0.204885875058605:0.00633567168354392:0.000389887488218087:0.000487359360272609	CAKNRDIATITRFDVW|CSKNRDIATITRFDVW|CAKNRDIATITRFDAW|RAKNRDIATITRFDVW|CAENRDIATITRFDVW:CAKNRDIATITRFDVW|CAKNRDIATITRFDAW|RAKNRDIATITRFDVW:CAKNRDIATITRFDVW:CAKNRDIATITRFDVW	10	16	0.212099
N51	A5R069	IGHV4:IGHJ4:11:36904	expanded	0.00528489	1	0.128273	25	24.2716	25	IGHA	1	15.5913	43	0.00528489	CASHNGFQRPW	D07	IGHA:IGHM:IGHE:IGHG	11:8:2:4	9.35373217158594:8.81216765162133:9.82662270045123:11.0692587706052	1279:28:3:6	0.124666524357733:0.00272921241752661:0.000292415616163566:0.000584831232327131	CATHNGDQRAW|CASHNGGQRSW|CASHNGAQRPW|CASHNGDQRAW|CSSHNGAQRPW|CASHNGDQRPW|CASHNGFQRAW|CATHNGGQRSW|CASHNGNQRAW|SATHNGDQRAW|CATHNGGQRAW:CASHNGNQRAW|CATHNGDQRAW|CASHNGGQRSW|CASHNGAQRPW|CASHNGDQRAW|CSSHNGAQRPW|CASHNGDQRPW|CATHNGGQRSW:CATHNGDQRAW|CASHNGAQRPW:CASHNGDQRAW|CATHNGDQRAW|CASHNGAQRPW|CASHNGDQRPW	25	11	0.128273
N51	A5R069	IGHV4:IGHJ5-1:12:16910	expanded	0.0169608	3	3.02173	120	178.159	40	IGHA:IGHG	02:01:00	7.83172806196353:5.96026490066225	5 days, 17:01:00	0.0168379135735706:0.000122904478639202	CAITRARTTNVW|CAITRTRTTNFW:CAITRARTTNVW	D07	IGHA:IGHM:IGHE:IGHD:IGHG	78:22:10:2:8	9.67724045739717:9.15133767062255:9.41095242683683:12.8858308787432:8.99462755796896	30549:346:39:3:64	2.97766821939359:0.0337252677308646:0.00380140301012635:0.000292415616163566:0.0062381998114894	CAITRSRMTNVW|CAITRTRTTNVW|CAITRTRTTNFW|CAITRARTTNVW|CAITRSRTTNVW|RAITRSRMTNVW|CAITRTRATNVW|CAITRTRMTNFW|CAITRSKMTNVW|CALTRSRTTNVW|CAITRSRMTNVR|CAITRSRATNVW|CAMTRTRTTNVW|CAITRTRMTNVW|CAITRARMTNVW|CAITRSRTTNFW|CAITRAKTTNVW|CAITRSKLTNVW|CAITLSRTTNVW|RAITRARTTNVW|CAITRARTNNVW|CAITRTRTINFW|CAITRSRVTNVW|CAITRTGTTNVW|CALTRTRTTNVW|CAITRTRATNVR|CAIARTRTTNFW|RAITRTRTTNVW|CAITRSRTANVW|CAITRARTTNAW|CAITRTRTT…	120	12	3.02173
N51	A5R069	IGHV4:IGHJ5-2:14:20217	expanded	0.0130279	3	0.184709	14	14.178	4.66667	IGHA:IGHM	02:01:00	3.20296117265064:2.4630004632387	4 days, 7:03:00	0.0126591612998378:0.000368713435917605	CATIPHTYPLLDVW|CATIPHSYPLLDVW:CATIPHTYPLLDVW	D07	IGHA:IGHM:IGHE:IGHD:IGHG	7:3:1:1:2	3.1433745663722:3.09021088843712:3.66350640837581:2.89855072463768:4.01717681153472	1835:47:4:1:8	0.178860885220048:0.00458117798656253:0.000389887488218087:9.74718720545219e-05:0.000779774976436175	CATIPHTYPLLDVW|CATIPHTYPLFDVW|CATILHTYPLLDVW|CATIPHTYPLLDAW|CATIPRTYPLFDVW|CATIRHTYPLLDVW|CATIPHTCPLLDVW:CATIPHTYPLLDVW|CATILHTYPLLDVW|CATIPHTYPLFDVW:CATIPHTYPLLDVW:CATIPHTYPLLDVW:CATIPHTYPLLDVW|CATILHTYPLLDVW	14	14	0.184709
N51	A5R069	IGHV5:IGHJ4:14:666	expanded	0.00749717	1	0.0567286	11	7.56667	11	IGHA	1	10.4521	61	0.00749717	CARGRYSNYVFDYW	D07	IGHA:IGHM:IGHE	07:03:01	10.4277918871847:11.0618010482247:11.5853658536585	24 days, 1:04:01	0.0562412701754591:0.000389887488218087:9.74718720545219e-05	CAKGRYSNYVFDYW|CARGRYSNYVFDFW|CTKGRYSNYVFDYW|CARGRYSNYVFDYW|CAIGRYSNYVFDYW|CAGGRYSNYVFDFW|CAKGRYSNHVFDYW:CTKGRYSNYVFDYW|CAKGRYSNYVFDYW|CAIGRYSNYVFDYW:CTKGRYSNYVFDYW	11	14	0.0567286
N51	A5R069	IGHV3:IGHJ5-1:14:13686	expanded	0.0102011	3	0.0930856	11	9.12508	3.66667	IGHA:IGHM	01:02:00	2.58817179036412:2.25753621220779	3 days, 0:11:00	0.00884912246202252:0.00135194926503122	CARDGGTASRFDVW:CARDGGTASRFDVW|CARDGAAASRFDVW	D07	IGHA:IGHM:IGHE:IGHD:IGHG	5:3:1:1:1	2.53020684999159:2.51857048830635:2.56617998857576:2.8169014084507:2.86196622150711	717:228:4:1:5	0.0698873322630922:0.022223586828431:0.000389887488218087:9.74718720545219e-05:0.000487359360272609	CARDGGTASRFDVW|CARDGGTASRFDAW|CARDGGIASRFDVW|CARDGGPASRFDVW|CARDGGTVSRFDVW:CARDGGTASRFDVW|CARDGGPASRFDVW|CARDGGTVSRFDVW:CARDGGTASRFDVW:CARDGGTASRFDVW:CARDGGTASRFDVW	11	14	0.0930856
N51	A5R069	IGHV4:IGHJ4:16:32731	expanded	0.00442456	1	0.0847031	9	19.1438	9	IGHA	1	8.49961	36	0.00442456	CARSDYIANSPYNDFW	D07	IGHA:IGHM	06:03:00	8.07836294488707:7.38908409087998	35 days, 17:12:00	0.0835333943507252:0.00116966246465426	CARSDYIANSPYNDFW|CTRSDYIANSPYNDFW|CARSDYIASSPYNDFW|CTRSGYIANSPYNDFW|CARSGYIANSPYNDFW|CARPDYIANSPYNDFW:CARSDYIANSPYNDFW|CTRSDYIANSPYNDFW|CARSDYIASSPYNDFW	9	16	0.0847031
N51	A5R069	IGHV4:IGHJ4:11:36726	expanded	0.00135195	1	0.0650137	12	48.0889	12	IGHG	1	6.61766	11	0.00135195	CARLRGNRDYW	D07	IGHA:IGHM:IGHE:IGHG	4:4:3:1	10.7535198999678:10.7255450337069:11.3233026449401:8.98876404494382	647:14:5:1	0.0630643012192757:0.00136460620876331:0.000487359360272609:9.74718720545219e-05	CARLRGSSDFW|CTRLRGSTDYW|CARLRGSRDYW|CTRLRGSSDYW:CARLRGSSDFW|CTRLRGSTDYW|CTRLRGSSDYW|CARLRGSRDYW:CARLRGSRDYW|CTRLRGSSDYW|CTRLRGSTDYW:CTRLRGSSDYW	12	11	0.0650137
N51	A5R069	IGHV4:IGHJ5-1:12:16940	expanded	0.0145027	8	0.129053	22	8.89852	2.75	IGHA:IGHM:IGHG	03:03:02	6.32085867485293:7.95719147372713:7.54995222863789	55:61:2	0.00675974632515609:0.0074971731969913:0.000245808957278403	CVRYGSYRFDVW|CVRYGNYRFDVW|CVRYGSFRFDVW:CVRYGSFRFDVW|CVRYGSYRFDVW|CARYGSYRFDVW:CVRYGNYRFDVW|CVRYGSYRFDVW	D07	IGHA:IGHM:IGHE:IGHG	9:10:2:1	4.18760103561205:6.61856827935895:7.39656518345043:3.7593984962406	700:621:2:1	0.0682303104381653:0.0605300325458581:0.000194943744109044:9.74718720545219e-05	CMRYGSYRFDVW|CVRYGSYRFDVW|RMRYGSYRFDVW|CVRYGNYRFDVW|CVRYGSYWFDVW|CARYGSYRFDVW|CVRYGTYRFDVW|CMRYGGYRFDVW|CARYHSYRFDVW:CVRYGSYWFDVW|CVRYGTYRFDVW|CVRYGSYRFDVW|CMRYGGYRFDVW|CARYGSYRFDVW|CARYHSYRFDVW|CMRYGSYRFDVW|CLRYGSYRFDVW|CVRYGGYRFDVW|CVRYGNYRFDVW:CVRYGSYWFDVW|CVRYGSYRFDVW:CMRYGSYRFDVW	22	12	0.129053
N51	A5R069	IGHV4:IGHJ4:15:23229	expanded	0.00159776	1	0.0659885	7	41.3007	7	IGHA	1	8.59472	13	0.00159776	CASHTFGDINYFDFW	D07	IGHA:IGHM:IGHE:IGHG	3:1:1:2	8.63567880845868:8.88354816073171:7.18954248366013:7.90586513227987	550:15:1:111	0.053609529629987:0.00146207808081783:9.74718720545219e-05:0.0108193777980519	CASHTFGDINYFDFW|CASHTFGDINFFDFW|CASHTFGDINSFDFW:CASHTFGDINYFDFW:CASHTFGDINYFDFW:CASHTFGDINYFDFW|CASHTFGDINSFDFW	7	15	0.0659885
N51	A5R069	IGHV3:IGHJ4:18:22052	expanded	0.00184357	1	1.79134	159	971.67	159	IGHA	1	9.43005	15	0.00184357	CVRDGVPFSGGWYYLDSW	D07	IGHA:IGHM:IGHE:IGHD:IGHG	90:49:11:1:8	8.33557502180708:7.95408423097939:7.72187958732489:7.14285714285714:7.61437353263813	15485:2848:24:1:20	1.50935193876427:0.277599891611278:0.00233932492930852:9.74718720545219e-05:0.00194943744109044	CVRDGVGFSGGWYYFDSW|CVRDGVPLSGGWYYFDSW|CVRDGVPFSGGWYYLDSW|CVRDAVGFSSGWYYFDSW|CVRDGVPLSGGWYYLDSW|CVRDAVGSSGGWYYFDSW|CVRDAVGSSSGWYYFDSW|CVRDGVGSSGGWYYFDSW|CVRDGVGLSGGWYWFDSW|CVRDGVPFSGGWYYFDSW|CVRDGVGFSGGWYYLDSW|CVRDGVELSGGWYYFDSW|CVRDGVGFSGGWYYLDYW|CVRDGVVFSGGWYYFDSW|CVRDGVIFSGGWYYFDSW|CVRDGVGFSGGWYYLDHW|CVRDGVAFSSGWYYLDSW|CVRDGVAFSSGWYYLDYW|CVRDGVPFSGGWYYLDPW|CVRDGVPLSGGWYYLGSW|CVRDGVGFSSGWYYLDSW|…	159	18	1.79134
Helix	01D303	IGHV4:IGHJ4:12:19714	emerged	0	0	0.0625499	7	-	-	-	-	-	-	-	-	D07	IGHA:IGHM:IGHE:IGHG	4:1:1:1	5.84195670301994:4.78190396315254:4.29447852760736:3.79170346213834	295:12:1:15	0.0571275862336073:0.00232383401628233:0.000193652834690194:0.00290479252035291	CARDFYSASAYW|CARDFYSASAFW|CVRDFYSASAYW|CARDFHSASAYW:CARDFYSASAYW:CARDFYSASAYW:CARDFYSASAYW	7	12	0.0625499
Helix	01D303	IGHV4:IGHJ4:17:13773	emerged	0	0	0.330759	27	-	-	-	-	-	-	-	-	D07	IGHA:IGHM:IGHE:IGHG	14:10:2:1	7.38960828743738:6.53704309261366:7.65345606017967:5.54950880837762	1589:101:10:8	0.307714354322719:0.0195589363037096:0.00193652834690194:0.00154922267752155	CARRGIMYTNAWFFDYW|CARRNIVYTNAWFFDSW|CARRYIMYTNAWFFDYW|CARRAIMYSNAWYFDSW|CARRGIIYTNAWFFDFW|CVRRGIMYTNAYYFDHW|CARRAIMYSNAWCFDSW|CARRGIMYTNAWFFAYW|CVRRGIMYTNAWFFDYW|CARRGIMYTSAWFFDYW|CARRGIMYTNAWFFDYR|CARRGIMHTNAWFFDYW|CARRSIMYTNAWFFDYW|CARRGIMYANAWFFDYW:CARRGIMYYNAWYFDHW|CARRGIMYTNAWFFDYW|CARRGIMYTNAYYFDHW|CARRYIMYTNAWFFDYW|CVRRGIMYTNAYYFDHW|CVRRGIMYTNAWFFDYW|CARRNIVYTNAWFFDSW|CARRGIIYTNAWFFDFW|CAR…	27	17	0.330759
Helix	01D303	IGHV4:IGHJ6:17:7219	emerged	0	0	0.0724262	6	-	-	-	-	-	-	-	-	D07	IGHA:IGHM:IGHE:IGHG	3:1:1:1	3.68165864839853:3.59471549699432:4.08163265306122:3.56302589461982	350:19:1:4	0.067778492141568:0.00367940385911369:0.000193652834690194:0.000774611338760777	CARYGSGSYNSFGLDSW|CARDGSGSYNSFGLDSW|CARDGSGSYNLFGLDSW:CARDGSGSYNSFGLDSW:CARDGSGSYNSFGLDSW:CARDGSGSYNSFGLDSW	6	17	0.0724262
Helix	01D303	IGHV4:IGHJ5-1:15:41174	emerged	0	0	0.164024	9	-	-	-	-	-	-	-	-	D07	IGHA:IGHM:IGHE:IGHG	4:2:1:2	9.47120645792202:8.87346804068561:9.97325298370387:6.44381796714908	815:21:5:6	0.157827060272508:0.00406670952849408:0.000968264173450971:0.00116191700814117	CVRQHAGELGQFDVW|CVRQHAGEMGQFDVW|CLRQHAGEMGQFDVW|CVRQHAGEMVQFDVW:CVRQHAGELGQFDVW|CVRQHAGEMGQFDVW:CVRQHAGELGQFDVW:CVRQHAGEMGQFDVW|CVRQHAGELGQFDVW	9	15	0.164024
Helix	01D303	IGHV2:IGHJ4:19:3850	emerged	0	0	0.0710706	20	-	-	-	-	-	-	-	-	D07	IGHA:IGHM:IGHE:IGHG	3:4:3:10	6.71250265573024:6.80218159919459:8.92432046010663:7.78626149650028	7:14:4:342	0.00135556984283136:0.00271113968566272:0.000774611338760777:0.0662292694640464	CARERDCGYPYCSPTFENW|CVRERDCGYPYCSPTLETW|CVRERDCGYPYCSPTFENW:CVRERDCGYPYCSPTFENW|CVRERDCGYPYCSPTLETW|CARERDCGYPYCSPTFEHW|CARERDCGYPYCSPTFENW:CVRERDCGYPYCSPTLETW|CVRERDCGYPYCSPTFENW|CARERDCGYPYCSPTFEHW:CVRERDCGYPYCSPTLETW|CARERDCGYPYCSPTLETW|CARERDCGYPYCSPTLEAW|CVRERDCGYPYCSPTFENW|CARERDCGYPYCSPTFENW|CVRERDCGYPYCSPTLEAW|CVRERDCAYPYCSPTFENW|CVRERDCSYPYCSPTLETW|CARERDCGYPYCSPTFEHW|CARERDCRYPYCSPTLETW	20	19	0.0710706
Helix	01D303	IGHV3:IGHJ4:10:52771	emerged	0	0	0.0573212	6	-	-	-	-	-	-	-	-	D07	IGHA:IGHM:IGHD	03:02:01	9.68004965456657:9.72666452825001:8.92857142857143	12 days, 3:04:01	0.0563529748948465:0.000774611338760777:0.000193652834690194	CGTGGTPDFW|CGTGGTPDYW|CGTGGTPDFR:CGTGGTPDYW|CGTGGTPDFW:CGTGGTPDFW	6	10	0.0573212
Helix	01D303	IGHV2:IGHJ4:16:6513	emerged	0	0	0.0803659	7	-	-	-	-	-	-	-	-	D07	IGHA:IGHM:IGHE:IGHD:IGHG	2:1:1:1:2	13.6984583077315:10.7479882307456:10.4267744833783:7.21649484536082:14.8525924762892	385:17:2:1:10	0.0745563413557248:0.0032920981897333:0.000387305669380388:0.000193652834690194:0.00193652834690194	CARRPGIVGATAYDFW|CARRPGTVGATAYDFW:CARRPGIVGATAYDFW:CARRPGIVGATAYDFW:CARRPGIVGATAYDFW:CARRPGIVGATAYDFW|CARRPGILGATAYDFW	7	16	0.0803659
Helix	01D303	IGHV4:IGHJ5-1:16:29525	emerged	0	0	0.0948899	9	-	-	-	-	-	-	-	-	D07	IGHA:IGHM:IGHE:IGHG	6:1:1:1	3.49212632438001:3.2683495147905:2.07317073170732:3.09673968149235	455:23:3:9	0.0881120397840384:0.00445401519787447:0.000580958504070583:0.00174287551221175	CARHLMVLSGRRFDVW|CARHLMVLSGRRLDVW|CARHLMVLSGRRFDVR|CARHLTVLSGRRFDVW|CARHLMVLSGHRFDVW|CARRLMVLSGRRFDVW:CARHLMVLSGRRFDVW:CARHLMVLSGRRFDVW:CARHLMVLSGRRFDVW	9	16	0.0948899
Helix	01D303	IGHV4:IGHJ4:16:33809	emerged	0	0	0.139236	9	-	-	-	-	-	-	-	-	D07	IGHA:IGHM:IGHE:IGHG	5:1:1:2	5.80611670743926:5.95377634859866:5.6269781242488:3.42058380519919	693:15:7:4	0.134201414440305:0.00290479252035291:0.00135556984283136:0.000774611338760777	CARHGYSGYGSYFDSW|CARHGYSGYGSYFGSW|CARHGYSGYGSYFDYW|CARHGYSGYGSYFDFW|CARHGYSGYGSYFNSW:CARHGYSGYGSYFDSW:CARHGYSGYGSYFDSW:CARHGYSGYGSYFDSW|CARHGYSGYGSYFDFW	9	16	0.139236
Helix	01D303	IGHV4:IGHJ6:21:27780	emerged	0	0	0.142335	28	-	-	-	-	-	-	-	-	D07	IGHA:IGHM:IGHE:IGHG	9:3:3:13	10.8638950431554:11.4350625514936:11.5274698201527:12.0445485506588	364:9:3:359	0.0704896318272307:0.00174287551221175:0.000580958504070583:0.0695213676537797	CARDPRSGFTSGWYLGGLDSW|CARDPRSGVTSGWYLGGLDSW|CARDPRSGFTSGWYLGALDSW|CARDARSGFTSGWYLGGLDSW|CARDPRSGYTSGWYMGGLDSW|CVRDPRSGFTSGWYLGGLDSW|CARDARSGFTSGWYMGGLDSW|CARDARSGYTSGWYMGGLDSW|CARDPRSGFSSGWYLGGLDSW:CARDPRSGFTSGWYLGGLDSW|CARDPRSGVTSGWYLGGLDSW|CARDARSGFTSGWYLGGLDSW:CARDPRSGYTSGWYMGGLDSW|CARDPRSGFTSGWYLGGLDSW|CARDPRSGVTSGWYLGGLDSW:CARDPRSGFTSGWYLGALDSW|CARDPRSGFTSGWYLGGLDSW|CARDPRSGVTSGWYLGGLDSW|CAR…	28	21	0.142335
Helix	01D303	IGHV2:IGHJ4:19:3823	emerged	0	0	0.328242	37	-	-	-	-	-	-	-	-	D07	IGHA:IGHM:IGHE:IGHD:IGHG	10:8:3:1:15	4.06681249321289:3.70109403136302:4.44817961587964:3:4.06735562061257	259:51:15:1:1369	0.0501560841847603:0.0098762945691999:0.00290479252035291:0.000193652834690194:0.265110730690876	CARESDCSSPYCSPRFEHW|CARENDCSSPYCSPRFEYW|CARENDCSSPYCSPRFEHW|CARESDCSSPYCSPRFEYW|CARETDCRSPYCSPRFEHW|CARENDCSSPYCSPRFEFW|CARETDCSSPYCSPRFEYW|CARENDCSSPYCSPRSEYW|CARENDCSSPYCPPRFEYW|CARESDCSSIYCSPRFHYW:CARENDCSSPYCSPRFEYW|CARENDCSSPYCSPRFEFW|CARESDCSSPYCSPRFEHW|CARENDCSSPYCSPRFEHW|CARETDCRSPYCSPRFEHW|CARESDCSSPYCSPRFEYW|CARESDCFSPYCSPRFEHW|CARETDCSSIYCSPRFHYW:CARENDCSSPYCSPRFEYW|CARENDCSSPYCSPRFEHW…	37	19	0.328242
Helix	01D303	IGHV3:IGHJ4:22:19804	emerged	0	0	0.06468	8	-	-	-	-	-	-	-	-	D07	IGHA:IGHM:IGHE:IGHG	5:1:1:1	9.1127971678769:8.24025457273819:6.91823899371069:7.89086328976035	318:11:1:4	0.0615816014314818:0.00213018118159214:0.000193652834690194:0.000774611338760777	CAKEGAHCILGSCYDLGFFDSW|CAKEGAYCVLGSCYDLGFFDYW|CAKEGAHCVLGSCYDLGFFDSW|CAKEGAYCVLGSCYDLGFFDSW|CAKEGAHCILGSCYDLGFFGSW:CAKEGAHCILGSCYDLGFFDSW:CAKEGAHCILGSCYDLGFFDSW:CAKEGAHCILGSCYDLGFFDSW	8	22	0.06468
Helix	01D303	IGHV4:IGHJ4:14:45285	emerged	0	0	0.0551911	8	-	-	-	-	-	-	-	-	D07	IGHA:IGHM:IGHE:IGHG	5:1:1:1	8.70759985570478:7.92192714211791:6.38185654008439:1.79640718562874	275:7:2:1	0.0532545295398034:0.00135556984283136:0.000387305669380388:0.000193652834690194	CARHSDSNGYMDSW|CVRHSDSNGYMDSW|CARHSDSNGYMGSW|CARHSDSNGYFDSW|CARHSDSSGYMDSW:CARHSDSNGYMDSW:CARHSDSNGYMDSW:CARHSDSNGYMDSW	8	14	0.0551911
Helix	01D303	IGHV3:IGHJ4:10:52771	emerged	0	0	0.0616165	9	-	-	-	-	-	-	-	-	D10	IGHA:IGHM:IGHE:IGHG	3:2:2:2	10.0134128746764:10.0921815539526:7.34305923961096:9.25309938790331	472:14:2:4	0.0591117951826392:0.00175331595880709:0.000250473708401013:0.000500947416802027	CGTGGTPDYW|CGTGGTPDFW|CGTRGTPDYW:CGTGGTPDFW|CGTGGTPDYW:CGTGGTPDYW|CGTGGTPDFW:CGTGGTPDYW|CGTGGTPDFW	9	10	0.0616165
Helix	01D303	IGHV2:IGHJ4:19:3850	emerged	0	0	0.0658746	17	-	-	-	-	-	-	-	-	D10	IGHA:IGHM:IGHG	03:05:09	8.44750778826308:8.29945711543735:7.69043169878296	0.602917	0.00175331595880709:0.00250473708401013:0.0616165322666493	CVRERDCGYPYCSPTLETW|CARERDCGYPYCSPTLEAW|CARERDCGYPYCSPTFENW:CVRERDCGYPYCSPTLETW|CARERDCGYPYCSPTLEAW|CVRERDCGYPYCSPTFETW|CARERDCGYPYCSPTFENW|CVRERDCGYPYCSPTFENW:CVRERDCGYPYCSPTLETW|CARERDCGYPYCSPTLEAW|CARERDCGYPYCSPTFENW|CARERDCGYPYCSPTFEHW|CVRERDCAYPYCSPTLETW|CVRERDCGYPYCSPTFENW|CARERDCDYPYCSPTLEAW|CVRERDCGYPYCSPTFETW|CARERDCRYPYCSPTLETW	17	19	0.0658746
Helix	01D303	IGHV4:IGHJ5-1:15:41174	emerged	0	0	0.108831	11	-	-	-	-	-	-	-	-	D10	IGHA:IGHM:IGHE:IGHG	4:3:2:2	9.82444248074779:8.63420873413462:9.16950862193189:9.9246120965593	847:15:2:5	0.106075615507829:0.0018785528130076:0.000250473708401013:0.000626184271002534	CVRQHAGEMGQFDVW|CVRQHAGELGQFDVW|CVGQHAGEMGQFDVW|CARQHAGEMGQFDVW:CVGQHAGEMGQFDVW|CVRQHAGEMGQFDVW|CVRQHAGELGQFDVW:CVRQHAGELGQFDVW|CARQHAGEMGQFDVW:CVRQHAGELGQFDVW|CVRQHAGEMGQFDVW	11	15	0.108831
Helix	01D303	IGHV4:IGHJ6:17:7219	emerged	0	0	0.123358	10	-	-	-	-	-	-	-	-	D10	IGHA:IGHM:IGHD:IGHG	6:2:1:1	3.589933073213:3.20581443870348:2.5974025974026:2.33468286099865	956:26:1:2	0.119726432615684:0.00325615820921317:0.000125236854200507:0.000250473708401013	CARDGSGSYNSFGLDSW|CARDGSGSHNSFGLDSW|CARDGIGSYNSFGLDSW|CARGGSGSYNSFGLDSW|CARDGSGSYNSSGLDSW|CARDGSGSYSSFGLDSW:CARDGSGSYNSFGLDSW|CARDGSGSHNSFGLDSW:CARDGSGSYNSFGLDSW:CARDGSGSYNSFGLDSW	10	17	0.123358
Helix	01D303	IGHV4:IGHJ4:17:13773	emerged	0	0	4.44027	186	-	-	-	-	-	-	-	-	D10	IGHA:IGHM:IGHE:IGHD:IGHG	102:45:12:5:22	7.77887563226474:7.20065281423635:6.7202368828038:6.13684064834717:6.45772874759052	32568:2585:57:14:231	4.0787138676021:0.32373726810831:0.00713850068942888:0.00175331595880709:0.028929713320317	CARRGIMYTNAWFFDYW|CARRGIIYTNAWFFDFW|CARRGIMYYNAWYFDHW|CARRGIMYTNAWFFDFW|CARRYIMYTNAWFFDYW|CARRNIVYTNAWFFDSW|CARRGIMYTNAWFSDYW|CVRRGIMYTNAYYFDHW|CARRGVMYTNAWFFDYW|CARRGIVYTNAWFFDYW|CARRGIMYTNAWLFDYW|CARRGIMYSNAWYFDSW|CARRGIMYTNAWFFDSW|CARRNIVYTNAWFFDYW|CARRGIMNTNAWFFDYW|CARRGIMFTNAWFFDYW|CARRGIMYINAWFFDYW|CARRAIMYTNAWFFDSW|CARRGIIYTNAWFFDYW|CARRGIMYTNAYYFDHW|CAGRGIMYTNAWFFDYW|CARRGIMYTNTWFFDYW|CVR…	186	17	4.44027
Helix	01D303	IGHV4:IGHJ4:12:19714	emerged	0	0	0.170197	18	-	-	-	-	-	-	-	-	D10	IGHA:IGHM:IGHE:IGHD:IGHG	8:5:1:1:3	4.34567596875464:5.27794394653662:5.43064683500519:1.50753768844221:5.08600409314302	1146:53:2:1:157	0.143521434913781:0.00663755327262686:0.000250473708401013:0.000125236854200507:0.0196621861094796	CARDFYSASAYW|CARDFYGASAYW|CARDFYSASAFW|CSRDFYGASAYW|CARDLYSASAYW|CAGDFYSASAYW|RARDFYSASAYW|CARDFHSASAYW:CARDFYSASAYW|CSRDFYGASAYW|CARDFYGASAYW|RARDFYSASAYW|CARDFYSASAFW:CARDFYSASAYW:CARDFYSASAYW:CARDFYSASAYW|CARDFYGASAYW|CARDFYSASAFW	18	12	0.170197
Helix	01D303	IGHV4:IGHJ4:14:45285	emerged	0	0	0.350788	23	-	-	-	-	-	-	-	-	D10	IGHA:IGHM:IGHE:IGHG	16:4:1:2	9.24715583615979:8.98174766355763:9.90436127978558:9.15292139900804	2717:67:4:13	0.340268532862777:0.00839086923143395:0.000500947416802027:0.00162807910460659	CARHSDSNGYMDSW|CARRPDSNGYMDSW|CARRSDSNGYMDSW|CARHSDSNGYVDSW|CARHSDSNGYMDPW|CARHSNSNGYMDSW|CARHSGSNGYMDSW|CARHSDSNGYMDYW|CARHSDSNSYMDSW|CVRHSDSNGYMDSW|CARHSDSDGYMDSW|CAGHSDSNGYMDSW|CARHSDGNGYMDSW|CARHSDSNGYMGSW|CARHSDSNGYTDSW|RARHSDSNGYMDSW:CARHSDSNGYMDSW|CARHSDSNGYMDYW|CARHSDSNGYMDPW|CARRSDSNGYMDSW:CARHSDSNGYMDSW:CARHSDSNGYMDSW|CARHSDSNGYMDPW	23	14	0.350788
Helix	01D303	IGHV3:IGHJ4:22:19804	emerged	0	0	0.0651232	7	-	-	-	-	-	-	-	-	D10	IGHA:IGHM:IGHG	04:02:01	9.02160130922036:8.67737457132449:7.66978922716628	20 days, 18:20:02	0.0623679533918523:0.00250473708401013:0.000250473708401013	CAKEGAHCILGSCYDLGFFDSW|CAKEGAYCVLGSCYDLGFFDYW|CAKEGAHCILGSCYDLGLFDSW|RAKEGAHCILGSCYDLGFFDSW:CAKEGAHCILGSCYDLGFFDSW|CAKEGAYCVLGSCYDLGFFDYW:CAKEGAHCILGSCYDLGFFDSW	7	22	0.0651232
Helix	01D303	IGHV2:IGHJ4:19:3823	emerged	0	0	0.0939276	19	-	-	-	-	-	-	-	-	D10	IGHA:IGHM:IGHG	05:05:09	4.29144004579604:4.16560245554883:4.18096666553199	186:21:543	0.0232940548812942:0.00262997393821064:0.0680036118308751	CARENDCSSPYCSPRFEYW|CARETDCSSIYCSPRFHYW|CARENDCSSPYCSPRFEHW|CARESDCSSPYCSPRFEYW|CARETDCRSPYCSPRFEHW:CARENDCSSPYCSPRFEYW|CARENDCSSPYCSPRFEHW|CARESDCSSPYCSPRFEHW|CARESDCSSPYCSPRFEYW|CARETDCRSPYCSPRFEHW:CARENDCSSPYCSPRFEYW|CARETDCFSPYCSPRFEHW|CARENDCSSPYCSPRFEHW|CARETDCRSPYCSPRFEHW|CARESDCSSPYCSPRFEYW|CARETDCSSPYCSPRFEYW|CARENDCSSPYCSPRFEFW|CARESDCSSPYCSPRFEHW|CARETDCSSIYCSPRFHYW	19	19	0.0939276
Helix	01D303	IGHV4:IGHJ6:21:27780	emerged	0	0	0.104197	17	-	-	-	-	-	-	-	-	D10	IGHA:IGHM:IGHG	06:03:08	11.8196144134859:12.375140291807:12.8196345028779	262:5:565	0.0328120558005328:0.000626184271002534:0.0707588226232863	CARDPRSGFSSGWYLGGLDSW|CARDPRSGFTSGWYLGGLDSW|CARDARSGFTSGWYLGGLDSW|CARDPRSGFTSGWYLGALDSW|CARDPRSGVTSGWYLGGLDSW|CARGPRSGFTSGWYLGALDSW:CARDARSGFTSGWYLGGLDSW|CARDPRSGFTSGWYLGALDSW|CARDPRSGVTSGWYLGGLDSW:CARDPRSGVTSGWYLGGLDSW|CARDPRSGFTSGWYLGALDSW|CARDPRSGFSSGWYLGGLDSW|CARDPRSGFTSGWYLGGLDSW|CARDPRSGFTSGWLLGGLDSW|CARDPRSGFTSGWYMGALDSW|CARGPRSGFTSGWYLGALDSW|CARDPRSGITSGWYLGGLDSW	17	21	0.104197
Helix	01D303	IGHV2:IGHJ4:16:6513	emerged	0	0	0.0637456	10	-	-	-	-	-	-	-	-	D10	IGHA:IGHM:IGHG	05:03:02	14.4956176787486:11.9498951689166:14.5941041556643	19 days, 4:17:32	0.0576089529322331:0.00212902652140861:0.00400757933441621	CARRPGIVGATAYDFW|CVRRPGIVGATAYDFW|CARRPGIAGATAYDFW|CARRPGIVGATAYGFW|CARRPGIVGAAAYDFW:CARRPGIVGATAYDFW|CARRPGIVGAAAYDFW|CARRPGILGATAYDFW:CARRPGILGATAYDFW|CARRPGIVGATAYDFW	10	16	0.0637456
Helix	01D303	IGHV4:IGHJ4:16:33809	emerged	0	0	0.0777721	7	-	-	-	-	-	-	-	-	D10	IGHA:IGHM:IGHE:IGHG	2:2:1:2	6.20238903361569:5.91615516166078:6.42201834862385:5.87497058225109	603:13:1:4	0.0755178230829055:0.00162807910460659:0.000125236854200507:0.000500947416802027	CARHGYSGYGSYFDSW|CARHGYSGYGSYFDFW:CARHGYSGYGSYFDSW|CARHGYSGYGSYFDFW:CARHGYSGYGSYFDSW:CARHGYSGYGSYFDFW|CARHGYSGYGSYFDSW	7	16	0.0777721
Helix	01D303	IGHV4:IGHJ5-1:16:29525	emerged	0	0	0.09255	6	-	-	-	-	-	-	-	-	D10	IGHA:IGHM:IGHE:IGHG	2:2:1:1	3.73950824916834:3.43079741856067:4.12371134020619:2.64903379394952	706:22:1:10	0.0884172190655577:0.00275521079241115:0.000125236854200507:0.00125236854200507	CARHLMVLSGRRFDVW|CARHLMVLSGRRSDVW:CARHLMVLSGRRFDVW|CARHLMVLSGRRLDVW:CARHLMVLSGRRLDVW:CARHLMVLSGRRFDVW	6	16	0.09255
Helix	01D355	IGHV4:IGHJ4:14:27955	emerged	0	0	0.742843	58	-	-	-	-	-	-	-	-	D07	IGHA:IGHM:IGHE:IGHD:IGHG	46:8:1:1:2	7.77151191797752:7.5521005036199:4.49438202247191:8.65384615384615:7.585378280867	2562:78:1:1:4	0.7192608626077:0.0218978716953164:0.000280741944811749:0.000280741944811749:0.00112296777924699	CVRSFTNYRRFDYW|CVRSYTNYRRFDYW|CVRSFTNYRRYDYW|CARSYTNYRRFDYW|CVRSFTNYRRFDFW|RVRSYTNYRRFDYW|CLRSYTNYRRYDYW|CVRSYTNYRRYDYW|CVRSFANYRRFDYW|CVRSYTNYRRSDYW|CVRSFTNHRRFDYW|CVRSFTNYRRFGYW|CVGSFTNYRRFDYW|CARSFTNYRRYDYW|CVRPFTNYRRFDYW|RVRSFTNYRRYDYW|CVRSFTNYRRLDYW|CVRPYTNYRRFDYW|CVRSFTNYRRFDSW|CVRSSTNYRRFDYW|FVRSFTNYRRYDYW|CVRSFTNYRRYDCW|CVRSFTNYRRFVYW|CVRSYTSYRRFDYW|CVRSLTNYRRFDYW|CVRSFTNYRRFNYW|CARSFTNYR…	58	14	0.742843
Helix	01D355	IGHV4:IGHJ4:13:3509	emerged	0	0	0.062044	6	-	-	-	-	-	-	-	-	D07	IGHA:IGHM	04:02:00	8.00524313094993:5.08983925067059	7 days, 20:33:00	0.0527794856246087:0.0092644841787877	CTRHGAGNGFESW|CSRHGAGNGFESW|CSRRGAGNGFESW|CTRHGAGNGLESW:CSRHGAGNGFESW|CTRHGAGNGFESW	6	13	0.062044
Helix	01D355	IGHV4:IGHJ1:16:49664	emerged	0	0	0.0774848	10	-	-	-	-	-	-	-	-	D07	IGHA:IGHM:IGHG	06:01:03	8.3718728887094:7.6271186440678:9.11155943889201	11 days, 1:01:10	0.0743966153751133:0.000280741944811749:0.00280741944811749	CVRFLAVAGTDYFEIW|CARFLAVAGTDYFEIW|CARFLATAGTDYFEIW|CVRFLAVAGTDYFEVW|CVRFLAAAGTDYFEIW|RVRFLAVAGTDYFEIW:CVRFLAVAGTDYFEIW:CARFLATAGTDYFEIW|CARFLAAAGTDYFEIW|CARFLAVAGTDYFEIW	10	16	0.0774848
Helix	01D355	IGHV4:IGHJ4:15:44486	emerged	0	0	0.158058	13	-	-	-	-	-	-	-	-	D07	IGHA:IGHM:IGHD:IGHG	8:3:1:1	7.18171508633647:4.80050257030327:5.12820512820513:4.40838498502681	475:85:1:2	0.133352423785581:0.0238630653089986:0.000280741944811749:0.000561483889623497	CARHYYYGDGTIDYW|YARHYYYGDGTIDYW|CARHYYYGDGTIDYR|CVRHYYYGDGTIDYW|CARHYYYGDGTVDYW|RARHYYYGDGTIDYW|CARHYYYGDRTIDYW|CARHYYYGDGAIDYW:CARHYYYGDGTIDYW|CARYYYYGDGTIDYW|CARHHYYGDGTIDYW:CARHYYYGDGTIDYW:CARHYYYGDGTIDYW	13	15	0.158058
Helix	01D355	IGHV4:IGHJ4:17:40100	emerged	0	0	0.136721	13	-	-	-	-	-	-	-	-	D07	IGHA:IGHM:IGHD:IGHG	10:1:1:1	5.57036912545437:5.67441994649287:0:2.85057303452807	468:16:1:2	0.131387230171898:0.00449187111698798:0.000280741944811749:0.000561483889623497	CARDSRAAGTFGVFDSW|CARDPRAAGTFGVFDSW|CARDSRAAGTFGVFDYW|CARGSRAAGTFGVFDSW|CARDSRATGTFGVFDSW|CARDSLAAGTFGVFDSW|CARDSRAAGTFGVFGSW|CARDSRAAGTCGVFDSW|CVRDSRAAGTFGVFDSW|CARDSRAAGTFGVLDSW:CARDSRAAGTFGVFDSW:CARDSRAAGTFGVFDSW:CARDSRAAGTFGVFDSW	13	17	0.136721
Helix	01D355	IGHV4:IGHJ4:14:28167	emerged	0	0	0.186693	15	-	-	-	-	-	-	-	-	D07	IGHA:IGHM:IGHE	12:02:01	7.84330849971537:7.22279933425267:5.81395348837209	26 days, 23:17:01	0.181640038293201:0.00477261306179972:0.000280741944811749	CAREDSADGSFDHW|CAREDSADGSFGHW|CAREDTADGSFDHW|CAREDSADGSSDHW|CAREDSADGTFDHW|CAREDPADGSFDHW|CAREDSADGSLDHW|CARGDSADGSFDHW|CAREDSADGSFDRW|CAREDSADSSFDHW|CAREDSADGSFDLW|CAREDSADGSFDHR:CAREDSADGSFDHW|CAREDSADGSFDLW:CAREDSADGSFDHW	15	14	0.186693
Helix	01D355	IGHV7:IGHJ4:10:1450	emerged	0	0	0.217575	20	-	-	-	-	-	-	-	-	D07	IGHA:IGHM:IGHG	12:05:03	3.18025946849977:3.29672968683082:3.0245279238027	30 days, 22:30:03	0.208310523050317:0.00842225834435245:0.000842225834435245	CARQRGFDSW|CARQRGLDNW|CARQRGLDYW|CARQRGLDDW|CARQRLLGYW|CARQRGFDYW|CARQRLLDYW|CARQRGLDSW|CARLRGFDSW|CTRQRGFDSW|CARQWGFDSW|CSRQRGLDNW:CARQRGFDSW|CARQRGLDYW|CARQRLLDYW|CARQRGLDNW|RARQRGLDYW:CARQRGFDSW|CARQRGFDYW|CARQRGLDNW	20	10	0.217575
Helix	01D355	IGHV7:IGHJ5-1:21:1274	emerged	0	0	1.60641	191	-	-	-	-	-	-	-	-	D07	IGHA:IGHM:IGHE:IGHD:IGHG	139:38:1:2:11	1.91605166395776:2.43563358257619:0.14792899408284:0.222222222222222:3.16968038297727	5219:463:4:3:33	1.46519220997252:0.12998352044784:0.00112296777924699:0.000842225834435245:0.0092644841787877	CARLYCTGSGCRTKNNRFDVW|CARLYCTGRGCRTEKNRFDVW|CARLYCTGRGCRTKNNRFDVW|CVRLHCTGRGCRTKNNRFDVW|CARLHCTGRGCRTKNNRFDVW|CVRLYCTGRGCRTKNNRFDVW|CVRLHCTGRGCRTNKNRFDVW|CVRLYCTGSGCRTKNNRFDVW|CARLYCTGSSCRTKNNRFDVW|CVRLYCTGTSCRTKNNRFDVW|CARLYCTGSGCRTKNSRFDVW|CVRLHCTGRGCRTKNNRLDVW|CARLYCSGRGCRTKNNRFDVW|YVRLYCTGTSCRTKNNRFDVW|CVRLHCTGRGCRTNNNRFDFW|CVRLYCTGRGCRTTKNRFDVW|CARLYCTGRGCRTKNNRFNVW|CARLYCTGSGCRTTKNRFDVW|CAR…	191	21	1.60641
Helix	01D355	IGHV3:IGHJ4:15:16287	emerged	0	0	0.08703	9	-	-	-	-	-	-	-	-	D07	IGHA:IGHM	08:01:00	6.54262377054422:6.26407772285715	12 days, 12:10:00	0.0842225834435245:0.00280741944811749	CARAKGQRLARFDYW|CARAKGQRLARSDYW|CAGAKGQRLARFDYW|CARAKGQRLARFDDW|CARAKGQRLARFGYW|CARAKGQRLTRFDYW|CAKAKGQRLARFDYW|CARAKGQRLARFDYG:CARAKGQRLARFDYW	9	15	0.08703
Helix	01D355	IGHV3:IGHJ4:14:4376	emerged	0	0	2.32819	66	-	-	-	-	-	-	-	-	D07	IGHA:IGHM:IGHE:IGHD:IGHG	54:9:1:1:1	5.1075237022762:5.11260439852446:5.02308001971075:5.37266885993221:5.24863641845359	7929:340:4:6:14	2.22600288041235:0.0954522612359945:0.00112296777924699:0.00168445166887049:0.00393038722736448	CAKERGRQLELDYW|CARERGRQLELDYW|CAKERGPQLELDYW|CAKERGRQLKLDYW|CAKERGRQLELDYR|CVKERGRQLELDYW|CAKERGRQLELDYG|CAKERGRQLELDFW|CAKERGRQPELDYW|CAKERGRQLELDCW|RAKERGRQLELDYW|CAKEGGRQLELDYW|CAKEWGRQLELDYW|CPKERGRQLELDHW|CAKERGGQLELDYW|CAKERGRQRELDYW|CAEERGRQLELDYW|CAKERGRQLGLDYW|CAKERGRQLELDHW|CAKGRGRQLELDYW|YAKERGPQLELDYW|CPKERGRQLELDYW|CAKERGRQLELNYW|CTKERGRQLELDYW|CAKERGRQLELGYW|CGKERGRQLELDYW|CAKERERQL…	66	14	2.32819
Helix	01D355	IGHV4:IGHJ4:17:40240	emerged	0	0	0.121842	7	-	-	-	-	-	-	-	-	D07	IGHA:IGHM:IGHD:IGHG	2:3:1:1	4.64377027079539:4.61769959614296:4.8:3.84136212624585	409:22:1:2	0.114823455428005:0.00617632278585847:0.000280741944811749:0.000561483889623497	CARDSRVPGTFGVFDYW|CARDSRVPGTFGAFDYW:CARDSRVPGTFGVFDYW|CARDLRVPGTFGVFDYW|RARDSRVPGTFGVFDYW:CARDSRVPGTFGVFDYW:CARDSRVPGTFGVFDYW	7	17	0.121842
Helix	01D355	IGHV4:IGHJ5-1:19:1437	emerged	0	0	0.0741159	12	-	-	-	-	-	-	-	-	D07	IGHA:IGHM	10:02:00	8.12921287588207:7.96297426615031	10 days, 13:11:00	0.0710277120373724:0.00308816139292923	CATYEKSASYYAGGRFDVW|CATYEKSASYYARGRFDVW|CAAYEKSASYYAGGRFDVW|CATYKKSASYYAGGRFDVW|CATYEKSASYYAGGHFDVW|CVTYEKSASYYAGGRFDVW|CATYEKSASYYAGGRFDIW|CATYEKSAPYYAGGRFDVW|CATYEKSASYYAGGRFDAW|RATYEKSASYYAGGRFDVW:CATYEKSASYYAGGRFDVW|CVTYEKSASYYAGGRFDVW	12	19	0.0741159
Helix	01D355	IGHV4:IGHJ5-2:13:26848	emerged	0	0	0.0774848	6	-	-	-	-	-	-	-	-	D07	IGHA:IGHM:IGHG	04:01:01	8.79001114696182:9.05344300484965:8.75	11 days, 8:03:01	0.0763618089887956:0.000842225834435245:0.000280741944811749	CARPATGNSVGNW|CARPATGNSVANW|CARPVTGNSVGNW|CVRPATGNSVGNW:CARPATGNSVGNW:CARPATGNSVGNW	6	13	0.0774848
Helix	01D355	IGHV4:IGHJ4:10:2522	emerged	0	0	0.0926448	12	-	-	-	-	-	-	-	-	D07	IGHA:IGHM:IGHD	04:07:01	5.4724930665761:5.55899964879377:26.3157894736842	49:280:1	0.0137563552957757:0.0786077445472896:0.000280741944811749	CARFSYFDSW|CVRFSYFDSW|CARFSYFDLW|CARSSYFDSW:CARFSYFDSW|CARFSYFDLW|CARFSYYDSW|CARFSCFDSW|CARFSHFDLW|CARFSHFDSW|RARFSYFDSW:CARFSYFDSW	12	10	0.0926448
Helix	01D355	IGHV4:IGHJ4:15:44312	emerged	0	0	0.224594	21	-	-	-	-	-	-	-	-	D07	IGHA:IGHM:IGHG	17:02:02	6.31901461202604:5.76674448631981:7.06780201786703	31 days, 19:33:04	0.214206103891364:0.0092644841787877:0.00112296777924699	CARSRRGSTNREDYW|CARSRRGYTNREDFW|CARSRSGSTNREDYW|CARSRRGYTNREDYW|CARSRRGSTNRENYW|CARSRPGYTNREDYW|CARSRHGYTNREDYW|CARSRRGSTSREDYW|CAGSRRGSTNREDYW|RARSRRGSTNREDYW|CARSRCGSTNREDYW|CARSRRGSANREDYW|CGRSRRGSTNREDYW|CARSRRGYANREDYW|CARSRRGSTNREDFW|CAKSRRGSTNREDYW|CARSRRGSTNREGYW:CARSRRGSTNREDYW|CARSRRGYTNREDYW:CARSRRGYTNREDYW|CARSRRGSTNREDYW	21	15	0.224594
Helix	01D355	IGHV4:IGHJ4:13:2979	emerged	0	0	0.273162	45	-	-	-	-	-	-	-	-	D07	IGHA:IGHM:IGHD:IGHG	31:11:1:2	7.74075546589101:7.32991796893657:7.14285714285714:6.5395541958042	940:30:1:2	0.263897428123044:0.00842225834435245:0.000280741944811749:0.000561483889623497	CARPTTGNSIGNW|CARPVTGNSVGNW|CARPTTGNSEGNW|CAKPTTGNSMGYW|CAKPTTGNSIGSW|CAKPTTGNSMGSW|CAQPTTGNSMGSW|CARPATGNSIGYW|CARPTTGNSIGSW|CARPTTGNSIGYW|CAKPTTGNSVGSW|CAQPTTGSSMGSW|CARPVTGSSVGNW|CAQPTTGNSIGSW|CAKPATGNSIGSW|CARPATGSSVGNW|CAKPTTGNSLGSW|CARPATGSSIGYW|CARPTTGSSIGSW|CARPATGNLVGNW|CARPTTGNSLGSW|CTKPTTGNSMGSW|CAEPTTGNSMGSW|CARPATGNSEGNW|CARPTTGNSIGYG|CARPTTGNPEGNW|CARPTTGNSIGNR|CGQPTTGNSIGSW|CANPTTG…	45	13	0.273162
Helix	01D355	IGHV4:IGHJ5-1:19:1435	emerged	0	0	0.26109	22	-	-	-	-	-	-	-	-	D07	IGHA:IGHM	19:03:00	9.07639522403881:8.93916275414166	38 days, 0:18:00	0.256036653668315:0.00505335500661147	CVTYEKSDRYLDGGRFDVW|CVTYEKSDRYLNGGRFDVW|CVTCEKSDRYLNGGRFDVW|CVTHEKSDRYLDGGRFDVW|CATYEKSDRYLNGGRFDVW|CVAYEKSDRYLDGGRFDVW|CVIYEKSDRYLDGGRFDVW|CVTYEKSDRYLNGERFDVW|CVTYEKSDRYLDGGRFDAW|CVTYEKSDRYLNGGRFNVW|CVTYERSDRYLNGGRFDVW|CVTYEKSDRYLNGGRFGVW|CVTYEKSDRYLSGGRFDVW|CVTYEESDRYLDGGRFDVW|CATYEKSDRYLNGGRFDVR|RVTYEKSDRYLNGGRFDVW|CVTYENSDRYLNGGRFDVW|CVTYGKSDRYLNGGRFDVW|CVSYEKSDRYLNGGRFDVW:CVTYEKSDRYLNGGRFDVW…	22	19	0.26109
Helix	01D355	IGHV4:IGHJ5-2:15:23762	emerged	0	0	0.0508143	16	-	-	-	-	-	-	-	-	D07	IGHA:IGHM:IGHD	11:04:01	13.4893085082322:12.7594342185084:16.025641025641	7 days, 6:06:01	0.0488490983972442:0.00168445166887049:0.000280741944811749	CARDVGVESPFFDLW|CARDVAVESPSFDLW|CARDSGVESPSFDLW|CARDVGVESPSFDLW|CARDAGVESPSFDLW|CARDIGVESPSFDLW|CARDAGVESSSFDLW|CARDVAVESPSSDLW|CARDVGAESPSFDLW|CARDVAVESPSFGLW|CARDVEVESPSFDLW:CARDVAVESPSFDLW|CARDAGVESPSFDLW|CARDIGVESPSFDLW|CARDVGVESPSFDLW:CARDVGVESPSFDLW	16	15	0.0508143
Helix	01D355	IGHV4:IGHJ5-1:14:51050	emerged	0	0	0.0558676	6	-	-	-	-	-	-	-	-	D07	IGHA:IGHM	05:01:00	4.90067946784343:4.90042585029967	7 days, 14:17:00	0.0510950339557382:0.00477261306179972	CARSYTWNNRFDVW|CVRSYTWNNRFDVW|CARSYTWNNRFDAW|CARSHTWNNRFDVW|CARSYTWNNRLDVW:CARSYTWNNRFDVW	6	14	0.0558676
Helix	01D355	IGHV4:IGHJ4:13:3212	emerged	0	0	0.0906796	13	-	-	-	-	-	-	-	-	D07	IGHA:IGHM:IGHD	08:04:01	8.12970449659885:8.46540184168831:9.09090909090909	13 days, 1:09:01	0.0878722287260773:0.00252667750330574:0.000280741944811749	CARFPGNSFFDFW|CARFPGNSYFDLW|CARFPGNSFFDYW|RARFPGNSFFDFW|CARFPGNSYFDFW|CARFPGNSFFDFR|CARFPGDSYFDLW|CARFPGNSYFDPW:CARFPGNSFFDFW|CARFPGSSFFDFW|CARFPGNSYFDFW|CARFPGNSYFDLW:CARFPGNSFFDFW	13	13	0.0906796
Helix	01D355	IGHV3:IGHJ5-2:15:224	emerged	0	0	0.0626055	9	-	-	-	-	-	-	-	-	D07	IGHA:IGHM:IGHG	06:02:01	10.071898273063:8.72436880648239:6	8 days, 23:07:01	0.0603595181345259:0.00196519361368224:0.000280741944811749	CAKDRDVLLTSMDVW|CAMDRDVLLTSMDVW|CTKDRDVLLTSMDVW|CAMDRDVPLTSMDVW|CARDRDVLLTSMDVW|CAKDRGVLLTSMDVW:RAKDRDVLLTSMDVW|CAKDRDVLLTSMDVW:CAKDRDVLLTSMDVW	9	15	0.0626055
Helix	01D355	IGHV3:IGHJ3:21:29580	emerged	0	0	0.0575521	7	-	-	-	-	-	-	-	-	D07	IGHA	7	16.4411	205	0.0575521	CARDVTQNFGFYYAFTALGLW|CARGVTQNFGFYYAFTALGLW|RARDVTQNFGFYYAFTALGLW|CARDVTQNFGFYYAFTALGSW|CARDVTQNFGFYYAFTALDLW|CVRDVTQNFGFYYAFTALGLW|CARDVTQNFGFYYAFTALGPW	7	21	0.0575521
Helix	01D355	IGHV3:IGHJ6:14:738	emerged	0	0	0.218136	20	-	-	-	-	-	-	-	-	D07	IGHA:IGHM:IGHD:IGHG	15:3:1:1	2.40090009004268:1.87868091226688:1.92307692307692:3.74975776758607	734:40:1:2	0.206064587491823:0.0112296777924699:0.000280741944811749:0.000561483889623497	CVRVSTGDYGLDSW|CVRVSTGVYGLDSW|CVRVSTGEYGLDSW|CVGVSTGDYGLDSW|CVRVSTRDYGLDSW|CVRLSTGDYGLDSW|CVRVLTGDYGLDSW|CVRVSTGDYGLDSR|CVRVSTGDFGLDSW|CARLSTGDYGLDSW|CARVSTGDYGLDSW|CVRVSTGGYGLDSW|CVRVSTGNYGLDSW|CVRVSTEDYGLDSW|CVRVPTGDYGLDSW:CVRVSTGDYGLDSW|CVRLSTGDYGLDSW|CVRVSTGNYGLDSW:CVRVSTGDYGLDSW:CVRVSTGDYGLDSW	20	14	0.218136
Helix	01D355	IGHV4:IGHJ4:14:27955	emerged	0	0	1.38385	52	-	-	-	-	-	-	-	-	D10	IGHA:IGHM:IGHE:IGHG	40:7:2:3	7.67578230759841:7.31493408144697:6.93350797027047:6.80592557571271	7593:96:4:7	1.36461665648251:0.0172531540922325:0.000718881420509687:0.00125804248589195	CVRSFTNYRRFDYW|CVRSFTNYRRYDYW|CVRSYTNYRRFDYW|CARSFTNYRRYDYW|CVRSYTNYRRYDYW|CVRSYTSYRRFDYW|CVRPYTNYRRFDYW|CLRSYTNYRRYDYW|CVRSFTDYRRYDYW|CARSYTNYRRFDYW|CVRSYTNYRRFDSW|CVRSFTNCRRFDYW|CVRSYTDYRRFDYW|RVRSFTNYRRYDYW|CVRSYTNYRRFGYW|CVRSYTNYRRHDYW|CVRSYTNYRRSDYW|CVRSFTSYRRYDYW|CVRSFTNYRRFDCW|CVGSFTNYRRFDYW|CVRSFTNHRRFDYW|CVRSFTNYRRFGYW|CVRSFINYRRFDYW|CMRSFTNYRRFDYW|CVRSYTNYRRFDHW|CVRSFTNYRRFNYW|CVRSYANYR…	52	14	1.38385
Helix	01D355	IGHV4:IGHJ4:13:3509	emerged	0	0	0.227706	5	-	-	-	-	-	-	-	-	D10	IGHA:IGHM	04:01:00	8.03485539788415:6.44438691993301	52 days, 9:10:00	0.225908486395169:0.00179720355127422	CTRHGAGNGFESW|CTRHGVGNGFESW|CTRHGAGNGFEYW|CTRRGAGNGFESW:CTRHGAGNGFESW	5	13	0.227706
Helix	01D355	IGHV4:IGHJ4:10:2522	emerged	0	0	0.0611049	7	-	-	-	-	-	-	-	-	D10	IGHA:IGHM:IGHG	02:04:01	5.80486111305978:5.84177629014012:4.52338008382024	64:272:4	0.011502102728155:0.0488839365946587:0.000718881420509687	CARFSYFDSW|CASFSYFDSW:CARFSYFDSW|CARFSCFDSW|CARFSYFGSW|CASFSYFDSW:CAKFSYFDSW	7	10	0.0611049
Helix	01D355	IGHV4:IGHJ5-1:19:1437	emerged	0	0	0.486323	19	-	-	-	-	-	-	-	-	D10	IGHA:IGHM:IGHE:IGHG	16:1:1:1	8.28443222377237:8.21790085572806:8.93747636088563:7.87878787878788	2666:35:4:1	0.479134466769706:0.00629021242945976:0.000718881420509687:0.000179720355127422	CATYEKSASYYAGGRFDVW|CATYEKSASYYAGGRFGVW|CATYEKSASYYAGGRSDVW|CAAYEKSASYYAGGRFDVW|RATYEKSASYYAGGRFDVW|CATYEKSASYYAEGRFDVW|CATYEKSASYYAGGRFDIW|CATYEKSASYYVGGRFDVW|CATYEKSASYYAGGRLDVW|CATYEKSAPYYAGGRFDVW|CATYERSASYYAGGRFDVW|CVTYEKSASYYAGGRFDVW|CATYEKSASYYAGERFDVW|CATYEKSASYYAGGRFDAW|CAIYEKSASYYAGGRFDVW|CATCEKSASYYAGGRFDVW:CATYEKSASYYAGGRFDVW:CATYEKSASYYAGGRFDVW:CATYEKSASYYAGGRFDVW	19	19	0.486323
Helix	01D355	IGHV4:IGHJ5-2:13:26848	emerged	0	0	0.221955	8	-	-	-	-	-	-	-	-	D10	IGHA:IGHM:IGHE:IGHD:IGHG	4:1:1:1:1	9.06400646707343:8.97715562790452:9.06725547943608:7.31707317073171:8.17307692307692	1219:10:3:1:2	0.219079112900327:0.00179720355127422:0.000539161065382265:0.000179720355127422:0.000359440710254843	CARPATGNSVGNW|CARPATGNSMGNW|CARPATGNSVGNR|CVRPATGNSVGNW:CARPATGNSVGNW:CARPATGNSVGNW:CARPATGNSVGNW:CARPATGNSVGNW	8	13	0.221955
Helix	01D355	IGHV4:IGHJ4:13:2979	emerged	0	0	1.20233	61	-	-	-	-	-	-	-	-	D10	IGHA:IGHM:IGHE:IGHD:IGHG	36:14:3:2:6	8.48067924723781:8.12925170973562:8.19350927953369:7.17948717948718:6.98867691411473	6613:64:5:2:6	1.18849070845764:0.011502102728155:0.000898601775637109:0.000359440710254843:0.00107832213076453	CAKPTTGNSIGSW|CARPVTGNSVGNW|CARPTTGNSMGYW|CARPTTGNSMGHW|CAQPTTGNSMGSW|CAKPTTGNSMGYW|CAKPTTGNSMGNW|CARPATGNSVGNW|CAKPTTGNSMGSW|CAKPTTGNSLGSW|CARPATGNSIGYW|CARPVTGNSVGNS|CARPTTGNSIGYW|CAKPITGNSMGSW|CAQPTTGNSIGSW|CARPTTGNSVGYW|CAKPTTGNSMGKW|CAKPATGNSIGSW|CARPTTGNSIGNW|CARPATGNSIGNW|CSRPVTGNSVGNW|CARPVTGNSVGSW|CAQPATGNSMGSW|CAKPTTGNSIGPW|CARHVTGNSVGNW|CARPVTGSSVGNW|CAKPTAGNSMGSW|CARPATGHSIGYW|CAGPVTG…	61	13	1.20233
Helix	01D355	IGHV4:IGHJ5-1:19:1435	emerged	0	0	1.40847	37	-	-	-	-	-	-	-	-	D10	IGHA:IGHM:IGHE:IGHG	31:3:2:1	9.19624285203305:9.01525072156742:8.37486889090616:8.98107634403778	7725:95:7:10	1.38833974335933:0.0170734337371051:0.00125804248589195:0.00179720355127422	CVTYEKSDRYLNGGRFDVW|CVTYEKSDRYLDGGRFDVW|CVTYEKSDRYLNGGRFNVW|CVTYEKSDRYLNGGHFDVW|CATYEKSDRYLDGGRFDVW|CVTYERSDRYLNGGRFDVW|CVTYEKGDRYLNGGRFDVW|CATYEKSDRYLNGGRFDVW|CMTYEKSDRYLDGGRFDVW|CVTYEKSDRYLNGGRFDAW|CVIYEKSDRYLNGGRFDVW|CVTYEKSDRYLNGGRFDDW|CVTYEKSDRYLNGGRLDVW|CVRYEKSDRYLNGGRFDVW|CVTYEKSDRYLNGGRFDVR|CVTHEKSDRYLNGGRFDVW|CVTCEKSDRYLNGGRFDVW|CVTYEKSDRYLNGGRSDVW|CVTYEESDRYLNGGRFDVW|RVTYEKSDRYLDGGRFDVW…	37	19	1.40847
Helix	01D355	IGHV4:IGHJ1:16:49664	emerged	0	0	0.30193	13	-	-	-	-	-	-	-	-	D10	IGHA:IGHM:IGHG	09:02:02	8.29044229062242:6.53268433810306:6.96624328743843	69 days, 17:04:03	0.300672154128177:0.000718881420509687:0.000539161065382265	CVRFLAVAGTDYFEIW|CARFLAVAGTDYFEIW|CARFLAAAGTDYFEIW|CVRFLAVAGTDHFEIW|CARFLAVAGTDHFEIW|CARFLAVAGTDCFEIW|CVRFLAVAGTDYFEVW|CVRFLAVAGTDDFEIW|CVRFLAVAGTDYFGIW:CVRFLAVAGTDYFEIW|CARFLAVAGTDYFEIW:CVRFLAVAGTDYFEIW|CARFLAVAGTDYFEIW	13	16	0.30193
Helix	01D355	IGHV4:IGHJ4:15:44312	emerged	0	0	0.450379	27	-	-	-	-	-	-	-	-	D10	IGHA:IGHM:IGHE:IGHD:IGHG	19:4:2:1:1	6.22283344442925:6.05127784004916:5.44412535155873:3.87096774193548:6.15384615384615	2451:48:5:1:1	0.440494590417311:0.00862657704611624:0.000898601775637109:0.000179720355127422:0.000179720355127422	CARSRRGYTNREDYW|CARSRRGSTNREDYW|CARSRRGSTNREDSW|CARSRPGYTNREDYW|CARSRRGYTNREDDW|CGRSRRGSTNREDSW|CARSRRGYTNREDCW|CARSRRGYTNREDFW|CARLRRGYTNREDYW|CAGSRRGYTNREDYW|CARSRRGYTIREDYW|CARSRRGPTNREDYW|CAGSRRGSTNREDYW|CARSRRGSTNREDCW|CARSRRGSTNREDHW|CARSRRGSANREDYW|CARSRRGSTNREDYR|CARSCRGSTNREDYW|CARPRRGYTNREDYW:CARSRRGSTNREDYW|CARSRRGSTNREDSW|CARSRRGYTNREDYW|CARSRRGYTNREDFW:CARSRRGYTNREDYW|CARSRRGSTNREDYW…	27	15	0.450379
Helix	01D355	IGHV4:IGHJ4:15:44486	emerged	0	0	0.8357	22	-	-	-	-	-	-	-	-	D10	IGHA:IGHM:IGHE:IGHG	15:5:1:1	7.5443014591852:5.8072003610188:7.14165042235218:7.75689049661652	4553:91:3:3	0.818266776895151:0.0163545523165954:0.000539161065382265:0.000539161065382265	CARHYYYGDGTIDYW|CARHYYYGDGTIDFW|CAGHYYYGDGTIDYW|CARHYYCGDGTIDYW|CARHYYYGDGAIDYW|CARHYHYGDGTIDYW|CARHYYYGDGTIDCW|CARHYYYGDGTIDHW|CARHYYYGDGTIGYW|RARHYYYGDGTIDYW|CARHYYYGGGTIDYW|CARHYYYGDGSIDYW|CARHYYYGDGMIDYW|CARHYYYGDGTVDYW|CARHYYYGDGTINYW:CARHYYYGDGTIDYW|CARHYYYGDGTIDFW|CARHYYYGDGTIDCW|CAKHYYYGDGTIDYW|CARHYYYGDGAIDYW:CARHYYYGDGTIDYW:CARHYYYGDGTIDYW	22	15	0.8357
Helix	01D355	IGHV4:IGHJ5-2:15:23762	emerged	0	0	0.366989	33	-	-	-	-	-	-	-	-	D10	IGHA:IGHM:IGHE	23:07:03	14.1188432144742:13.4325673240486:12.8621952759884	83 days, 22:25:03	0.361956795226627:0.00449300887818554:0.000539161065382265	CARDAGVESPSFDLW|CARDAAVESPSFDLW|CARDVGVESPSFDLW|CARDVAVESPSFDLW|CARDIGVESPSFDLW|CARDGGVDSPSFDLW|CARDVRVESPSFDLW|CARDSGVESPSFDLW|CARDGGVESPSFDLW|CAGDAGVESPSFDLW|CARDLGVESPSFDLW|CARDFRVESPSFDLW|CARDAGVESPSLDLW|CARDAGVASPSFDLW|CARDGAVESPSFDLW|CARDAGVESASFDLW|CARDAAVESPSFGLW|CARDAGVESPSFGLW|CVRDAGVESPSFDLW|CARGAGVESPSFDLW|RARDAGVESPSFDLW|CARDAGVESLSFDLW|CARDAGVESPSFNLW:CARDGAVESPSFDLW|CARDAAVESPSFDLW…	33	15	0.366989
Helix	01D355	IGHV4:IGHJ5-1:14:51050	emerged	0	0	0.514539	28	-	-	-	-	-	-	-	-	D10	IGHA:IGHM:IGHE:IGHD:IGHG	18:6:2:1:1	4.96521018203388:3.87355636444817:5.10703450843423:4.31654676258993:4.14201183431953	2803:53:5:1:1	0.503756155422163:0.00952517882175335:0.000898601775637109:0.000179720355127422:0.000179720355127422	CARSYTWNNRFDVW|CARSYSWNNRFDVW|CARPYSWNNRFDVW|RARSYTWNNRFDVW|CARSYAWNNRFDVW|CARSYTWNNRFDAW|CAKSYTWNNRFDVW|CARSYTWNNQFDVW|CAGSYTWNNRFDVW|CARSYTWSNRFDVW|CARSYTRNNRFDVW|CAGSYSWNNRFDVW|CARSYSWNSRFDVW|CARSYSWNNRFNVW|CVRSYTWNNRFDVW|GARSYSWNNRFDVW|CARSYSWNNRFGVW|CARSYSRNNRFDVW:CARSYTWNNRFDVW|CARSYTWNNQFDVW|CARSYSWNNRFDVW|CARPYSWNDRFDVW|RARSYTWNNRFDVW|CARSYTWNNRFDAW:CARSYTWNNRFDVW|CARSYSWNNRFDVW:CARSYTWNN…	28	14	0.514539
Helix	01D355	IGHV7:IGHJ4:10:1450	emerged	0	0	0.459904	31	-	-	-	-	-	-	-	-	D10	IGHA:IGHM:IGHE:IGHG	19:8:2:2	2.99426330575388:2.80610498982208:2.98514743815587:3.09065934065934	2498:55:4:2	0.4489414471083:0.0098846195320082:0.000718881420509687:0.000359440710254843	CARQRGFDYW|CARQRGFDSW|CARQRLLDYW|CARQRGLDNW|CARQRGLDYW|CARQQGFDSW|CARQRDFDSW|CARQLGFDYW|CARQWGFDSW|CARQRGLDSW|CARQRGFDNW|CARQRGLDDW|CVRQRGLDNW|RARQRGLDYW|CARQRGFDFW|CARQRGFGYW|CARQRDFDYW|RARQRGFDSW|CAKQRGFDYW:CARQRGFDSW|CARQRGFDYW|CARQRGLDYW|CARQRGLDNW|CARQRDFDYW|CARQRDFDSW|CARQRLLDYW|CARQRGLDSW:CARQRGFDYW|CARQRGFDSW:CARQRGFDYW|CARQRGLDYW	31	10	0.459904
Helix	01D355	IGHV4:IGHJ4:17:40100	emerged	0	0	0.547967	20	-	-	-	-	-	-	-	-	D10	IGHA:IGHM:IGHE:IGHD:IGHG	15:2:1:1:1	5.36203316365672:4.85897929908616:6.14844950600707:2.48778998778999:6.12244897959184	2994:48:4:2:1	0.538082743251501:0.00862657704611624:0.000718881420509687:0.000359440710254843:0.000179720355127422	CARDSRAAGTFGVFDSW|CARDSRAAGTFGVFDYW|CARDSRAAGTFGAFDSW|CARDSRAAGTFGVFDLW|CAGDSRAAGTFGVFDSW|CARDSRAAGTFRVFDSW|CARDSRVAGTFGVFDSW|CARGSRAAGTFGVFDSW|CARDSSAAGTFGVFDSW|CTRDSRAAGTFGVFDSW|CARDSRAAGTFGVFGSW|CARDSRAAGTFGVFDSS|CARDSRAAGTFGVSDSW|CVRDSRAAGTFGVFDSW|CARDSHAAGTFGVFDSW:CARDSRAAGTFGVFDSW|CARDSRAAGTFGVFDLW:CARDSRAAGTFGVFDSW:CARDSRAAGTFGVFDSW:CARDSRAAGTFGVFDSW	20	17	0.547967
Helix	01D355	IGHV4:IGHJ4:14:28167	emerged	0	0	0.380827	14	-	-	-	-	-	-	-	-	D10	IGHA:IGHM:IGHE:IGHG	10:2:1:1	7.69203999263079:7.68602031835681:7.18283438657995:9.76430367877736	2083:29:3:4	0.374357499730419:0.00521189029869523:0.000539161065382265:0.000718881420509687	CAREDSADGSFDHW|CVREDSADGSFDHW|RAREDSADGSFDHW|CAREDSAGGSFDHW|CAREDSADGPFDHW|CAREDSANGSFDHW|CTREDSADGSFDHW|CAGEDSADGSFDHW|CAREDSADGSFGHW|CAREDSADGSFDYW:CAREDSADGSFDHW|CAREDSADGSFDYW:CAREDSADGSFDHW:CAREDSADGSFDHW	14	14	0.380827
Helix	01D355	IGHV3:IGHJ5-2:15:224	emerged	0	0	0.16732	13	-	-	-	-	-	-	-	-	D10	IGHA:IGHM:IGHE	09:03:01	8.90759914363349:8.47644971601955:8.97435897435897	38 days, 8:10:01	0.165342726717228:0.00179720355127422:0.000179720355127422	CARDRDVLLTSMDVW|CAKDRDVLLTSMDVW|CAMDRDVLLTSMDVW|RAKDRDVLLTSMDVW|CVRDRDVLLTSMDVW|CAKGRDVLLTSMDVW|CAKDRDVLLMSMDVW|CARGRDVLLTSMDVW|CARDRDVPLTSMDVW:CAKDRDVLLTSMDVW|CARDRDVLLTSMDVW|CARGRDVLLTSMDVW:CAKDRDVLLTSMDVW	13	15	0.16732
Helix	01D355	IGHV3:IGHJ4:14:4376	emerged	0	0	1.43633	25	-	-	-	-	-	-	-	-	D10	IGHA:IGHM:IGHE:IGHD:IGHG	18:2:2:1:2	4.9313511443154:4.83713140973253:4.63410024220806:4.12790697674419:5.13930687687615	7820:149:10:2:11	1.40541317709644:0.0267783329139858:0.00179720355127422:0.000359440710254843:0.00197692390640164	CAKERGRQLELDYW|CAKERGPQLELDYW|CAKERGRQLELDFW|CARERGRQLELDYW|CAKERGRQLELDCW|CAKERGRRLELDYW|CAQERGRQLELDYW|CAKERGRQLELNYW|CAKERGRQLGLDYW|CAKERGRQLELGYW|YAKERGRQLELDYW|CAKEGGRQLELDYW|CAKERGRQLEFDYW|CAKERGRQPELDYW|CAKGRGRQLELDYW|CAKERGRQLELDYR|RAKERGPQLELDYW|CAKGRGPQLELDYW:CAKERGRQLELDYW|CAKERGPQLELDYW:CAKERGRQLELDYW|CAKERGPQLELDYW:CAKERGRQLELDYW:CAKERGRQLELDYW|CAKERGPQLELDYW	25	14	1.43633
Helix	01D355	IGHV4:IGHJ4:17:40240	emerged	0	0	0.179361	7	-	-	-	-	-	-	-	-	D10	IGHA:IGHM:IGHE	05:01:01	4.67269329011556:5.28374958680899:5.98802395209581	40 days, 20:17:01	0.176125948024873:0.00305524603716617:0.000179720355127422	CARDSRVPGTFGVFDYW|CAGDSRVPGTFGVFDYW|CARDPRVPGTFGVFDYW|CARDSRVPGTFGVSDYW|CARDSRVPGTFGVFDYS:CARDSRVPGTFGVFDYW:CARDSRVPGTFGVFDYW	7	17	0.179361
Helix	01D355	IGHV3:IGHJ3:21:29580	emerged	0	0	0.106215	6	-	-	-	-	-	-	-	-	D10	IGHA	6	17.8249	591	0.106215	CARDVTQNFGFYYAFTALGLW|CARDATQNFGFYYAFTALGLW|CARDVTQNFGFYYAFTALGSW|CARDVTQNFGFHYAFTALGLW|CARDVTQDFGFYYAFTALGLW|CARDVTRNFGFYYAFTALGLW	6	21	0.106215
Helix	01D355	IGHV3:IGHJ6:14:738	emerged	0	0	0.737393	28	-	-	-	-	-	-	-	-	D10	IGHA:IGHM:IGHE:IGHG	20:5:2:1	2.65350528398069:2.29466982838028:2.47300349639531:2.43784895786307	4036:60:3:4	0.725351353294274:0.0107832213076453:0.000539161065382265:0.000718881420509687	CVRVSTGDYGLDSW|CVRVSTGVYGLDSW|CVRLSTGDYGLDSW|CVRVSTGEYGLDSW|CVRVPTGDYGLDSW|CVRVSTGDYGSDSW|RVRVSTGDYGLDSW|CVKVSTGDYGLDSW|CVRVLTGDYGLDSW|CVRVSAGDYGLDSW|CVRVSTGDYGLDPW|CVRVSIGVYGLDSW|CVRLSTGDYGLDPW|CVRVSTGDHGLDSW|CARVSTGDYGLDSW|CVRVSTGDYGLDSR|CVGVSTGDYGLDSW|CVRASTGDYGLDSW|CVRVSTGGYGLDSW|CVRVSTGDYGLNSW:CVRVSTGDYGLDSW|CVRVSTGVYGLDSW|CVRVSTGEYGLDSW|CVRLSTGDYGLDSW|CVRASTGDYGLDSW:CVRVSTGDYGLDSW|CVRVSTGEY…	28	14	0.737393
Helix	01D355	IGHV7:IGHJ5-1:21:1274	emerged	0	0	1.60221	117	-	-	-	-	-	-	-	-	D10	IGHA:IGHM:IGHE:IGHD:IGHG	80:25:6:2:4	1.37983207072212:1.62506673119947:1.35747571732483:2.14693665628245:1.29244526237848	8642:233:19:3:18	1.55314330901118:0.0418748427446893:0.00341468674742101:0.000539161065382265:0.00323496639229359	CVRLHCTGRGCRTKNNRFDVW|CARLYCTGSGCRTKNNRFDVW|CARLYCTGRGCRTKNNRFDVW|CVRLHCTGSSCRTKNNRFDVW|CVRLYCTGRGCRTKNNRFDVW|CVRLHCTGRGCRTKNNRLDVW|CVRLNCRGRGCRTKNNRFDVW|CARLYCTGSGCRTTKNRFDVW|CARLYCTGSGCRTAKNRFDVW|CARLYCTGRGCRTEKNRFDVW|CARLYCSGSGCRTKNNRFDVW|CARLYCTGSSCRTKNNRFDVW|CVRLYCTGSGCRTKNNRFDVW|CARLYCSGRGCRTKNNRFDVW|CVRLHCTGSGCRTKNNRFDVW|YARLYCSGSGCRTKNNRFDVW|CVRLHCTGRGCRTTNNRFDVW|CVRLYCSGRGCRTKNNRFDVW|CVR…	117	21	1.60221
Helix	01D355	IGHV3:IGHJ4:15:16287	emerged	0	0	0.0826714	5	-	-	-	-	-	-	-	-	D10	IGHA:IGHM:IGHE:IGHG	2:1:1:1	7.07129416605358:6.23308206827824:5.88235294117647:6.15465136156967	442:12:1:5	0.0794363969663204:0.00215664426152906:0.000179720355127422:0.000898601775637109	CARAKGQRLARFDYW|CAGAKGQRLARFDYW:CARAKGQRLARFDYW:CARAKGQRLARFDYW:CARAKGQRLARFDYW	5	15	0.0826714
Helix	01D355	IGHV4:IGHJ4:13:3212	emerged	0	0	0.302829	12	-	-	-	-	-	-	-	-	D10	IGHA:IGHM:IGHG	08:02:02	9.24205083324459:9.61145967677203:8.5	69 days, 10:17:02	0.299414111642285:0.00305524603716617:0.000359440710254843	CVRFPGNSYFDFW|CARFPGNSFFDFW|CARFPGNSLFDFW|CVRFPGSSYFDFW|CARFPGNSYFDLW|CVRFPGNSYFDYW|CARFPGNSFFGFW|CARFPGNSFFDSW:CVRFPGNSYFDFW|CARFPGNSFFDFW:CVRFPGNSYFDYW|CARFPGNSFFDFW	12	13	0.302829
Helix	02D283	IGHV3:IGHJ4:11:12665	emerged	0	0	0.205268	8	-	-	-	-	-	-	-	-	D07	IGHA:IGHM:IGHE:IGHG	1:5:1:1	6.90102805788216:6.95388610621848:8.01785714285714:8.10810810810811	12:661:2:1	0.00364381689820087:0.200713580809231:0.000607302816366811:0.000303651408183405	CGRDWAGLRDW:CGRDWAGLRDW|CGRDWAGLCDW|CVRDWAGLRDW|CGRDWAGPRDW|CGRDWAGLREW:CGRDWAGLRDW:CGRDWAGLRDW	8	11	0.205268
Helix	02D283	IGHV4:IGHJ4:12:957	emerged	0	0	0.085326	10	-	-	-	-	-	-	-	-	D07	IGHA:IGHM:IGHE:IGHG	6:2:1:1	8.76329173613858:8.51852127417356:10.5555555555556:8.66370835628091	270:7:1:3	0.0819858802095195:0.00212555985728384:0.000303651408183405:0.000910954224550216	CARNSHGRFDYW|CARNSHGRLEYW|CARNSHGRLDYW|CARNSHGRLDYL|CVRNSHGRLDYW|CARNSHRRLDYW:CARNSHGRLDYW|CARNSHGRFDYW:CARNSHGRFDYW:CARNSHGRLDYW	10	12	0.085326
Helix	02D283	IGHV4:IGHJ4:15:4544	emerged	0	0	0.0576938	12	-	-	-	-	-	-	-	-	D07	IGHA:IGHM:IGHE	02:09:01	6.01943398383105:6.07592629106265:5.12820512820513	0.336123	0.00151825704091703:0.0558718591057466:0.000303651408183405	CVRLVSGTWSSFDYW|CVRLLSGTWSSFDYW:CVRLVSGTWSSFDYW|CVRLLSGTWSSFDYW|CVRLLSGTWSSFDCW|CVRLLSGTWSPFDYW|CARLVSGTWSSFDYW|CVRLVSGTWSSFDYR|CVRVVSGTWSSFDYW|CVRLASGTWSSFDYW|CVRLLSGTWPSFDCW:CVRLVSGTWSSFDYW	12	15	0.0576938
Helix	02D283	IGHV4:IGHJ4:12:995	emerged	0	0	0.0707508	10	-	-	-	-	-	-	-	-	D07	IGHA:IGHM:IGHE:IGHG	4:4:1:1	12.993015739404:10.4445907307435:10.6870229007634:7.18954248366013	118:113:1:1	0.0358308661656418:0.0343126091247248:0.000303651408183405:0.000303651408183405	CVRLNWGSVDFW|CVRLNWGSVDYW|CVRLNWSSVDFW|CVRLTWGSVDYW:CVRLNWGSVDFW|CVRLNWGSVDYW|CARLNWGSVDYW|CARLNWGSVDFW:CVRLNWGSVDFW:CVRLNWGSVDFW	10	12	0.0707508
Helix	02D283	IGHV3:IGHJ4:13:7759	emerged	0	0	0.0658924	9	-	-	-	-	-	-	-	-	D07	IGHA:IGHM:IGHE:IGHG	1:1:5:2	4.63471865703779:3.96620475424947:4.28639735807448:4.78053081543323	8:6:188:15	0.00242921126546724:0.00182190844910043:0.0570864647384802:0.00455477112275108	CARGMVAGIFDYW:CARGMVAGIFDYW:CARGMVAGIFDYW|CARGMVAGILDYW|CARGIVAGIFDYW|CARGMVAGIFNYW|CARGMVAGVFDYW:CARGMVAGIFDYW|CARGMVAGIFNYW	9	13	0.0658924
Helix	02D283	IGHV3:IGHJ4:15:13278	emerged	0	0	0.0649814	9	-	-	-	-	-	-	-	-	D07	IGHA:IGHM	07:02:00	7.67667138646353:6.03493098884477	8 days, 19:03:00	0.0640704471266985:0.000910954224550216	CARDYYSFAAYIDYW|CARDYYSFAAYLDYW|CARDYYSFAAYIDNW|CARDYYSNAAYIDYW|CARDYYRFAAYIDNW|CARDYYGFAAYIDNW|CAGDYYSFAAYIDNW:CARDYYSFAAYIDYW|CARDYYSFAAYIDNW	9	15	0.0649814
Helix	02D283	IGHV4:IGHJ6:20:24504	emerged	0	0	0.288772	44	-	-	-	-	-	-	-	-	D07	IGHA:IGHM:IGHE	1 day, 4:15:01	7.13255033647327:6.42183142574515:5	682:268:1	0.207090260381082:0.0813785773931527:0.000303651408183405	CVRENFWMAKLLRLYGFESW|CARENFYMAKLSRLYGLDSW|CVRENFWMPKLSRLYGLESW|CARENFWMAKLSRLYGLDSW|CVRENFWMAKLARLYGLESW|CAREDFWMAKLSRLYGLDSW|CVRENFWMAKLLRLYGFDSW|CVRENFWMAKLSRLFGLESW|CAREDFWMAKLSRLYGWDSW|CAGENFYMAKLSRLYGLDSW|CVRENFWMAKLARLYGLEPW|CARENFWMPKLSRLYGLESW|CARENFYMAKLPRLYGLDSW|CAREDFWMAKLSRLYGLESW|CVRENFWMPKLSRLYGLESL|CARENFYMAKLSRPYGLDSW|CARENFYVAKLSRLYGLDSW|CVRENFWMAKLLRLYGLDSW|CAREDLWMAKLSRLYGLDSW|…	44	20	0.288772
Helix	02D283	IGHV4:IGHJ5-1:13:17989	emerged	0	0	0.0719654	24	-	-	-	-	-	-	-	-	D07	IGHA:IGHM:IGHE:IGHG	4:2:6:12	5.43684991616764:5.55202772933073:4.33104508312907:5.47805278894806	11:4:71:151	0.00334016549001746:0.00121460563273362:0.0215592499810218:0.0458513626356942	CARRSVINWFDVW|CARRSVLNWFDVW|CARRSVLNWLDVW|CAGRSVLNWLDVW:CARRTVINWIDVW|CARRSVLNWFDVW:CARRTVINWIDVW|RARRTVINWIDVW|CARGTVINWIDVW|CARRTVIDWIDVW|CARRTVINWIDAW|CARRSVLNWLDVW:CARRSVINWFDVW|CGRRTVINWFDVW|CARRTVINWFDVW|CARRSVLNWLDVW|CVRRTVINWFDVW|CARRSVLNWFDVW|CARRTVLNWFDVW|CVRRTVINWSDVW|CARRSAINWFDVW|CARRSVINWFGVW|CARRSVINWFDAW|CAGRSVINWFDVW	24	13	0.0719654
Helix	02D283	IGHV4:IGHJ4:16:19992	emerged	0	0	0.129963	26	-	-	-	-	-	-	-	-	D07	IGHA:IGHM:IGHE	04:21:01	7.05148191237976:7.7848064182161:11.1888111888112	0.624317	0.00242921126546724:0.127229940028847:0.000303651408183405	CARDAVDSGYYFLDYW|CARDAVESGYYFLDYW|CARDAVDGGYYFFDYW|CARDAVDSGSYFLDHW:CARDAVDGGYYFFDYW|CARDAVESGYYFLDYW|CARDAVDSGYYFLDYW|CARDAVDSGSYFLDYW|CARDAVDSGSYFLDSW|CARDAVDSGYYFLDSW|CARDAVDSGSYFLDHW|CARDAVDRGYYFLDYW|CARDAVDSGYYFFDYW|CARDAVDSGYYFLGYW|CARDAVDSGSYFFDSW|CARNAVESGYYFLDYW|CARDAVDSGYYFLDYR|YARDAVDSGYYFLDYW|CARDAVDSGYYFPDSW|CARDAVDSGYYFLDYC|CARDAVDNGYYFLDYW|CARDAVDSGCYFFDYW|CVRDAVESGYYFLDYW|CARDAVES…	26	16	0.129963
Helix	02D283	IGHV4:IGHJ6:20:24500	emerged	0	0	0.351325	54	-	-	-	-	-	-	-	-	D07	IGHA:IGHM:IGHE:IGHG	7:45:1:1	4.92171825271868:6.02286201766829:7.25806451612903:3.94736842105263	43:1112:1:1	0.0130570105518864:0.337660365899947:0.000303651408183405:0.000303651408183405	CAREVVVSANPNTYYALDSW|CSREVVVSANPNTYYALDSW|CAREVVVSSNPNTYYALDSW|CAREVVVSGDPNPYYTLDSW|CAREVVVSTNPETYYALDSW|CAREVVVSTNPKTYYALDSW|CAREVVVYANPNTFYALDSW:CAREVVVSANPNTYYALDSW|CSREVVVSANPNTYYALDSW|CAREVVVSANSNTYYALDSW|CAREVVVSTNPKTYYALDSW|CAREVVVSSNPNTYYALDSW|CARELVVSANPNTYYALDSW|CAREVVVSGDPNPYYTLDSW|CAREVVVYANPNTFYALDSW|CAREVVVSANPNSYYALDSW|CAREVVVSVNPNAYYALDSW|CAREVVVSANPKTYYALDSW|CAREVVLSANPNTYYALDSW|…	54	20	0.351325
Helix	02D283	IGHV4:IGHJ1:17:12108	emerged	0	0	0.142413	17	-	-	-	-	-	-	-	-	D07	IGHA:IGHM:IGHE:IGHG	1:3:1:12	2.32138710274734:2.44200533507553:2.33354869028393:2.21515006439995	12:89:4:364	0.00364381689820087:0.0270249753283231:0.00121460563273362:0.11052911257876	CARTNRLTTAPPYFEFW:CARTNRLTTAPPYFEFW|CARTNRLTTAPPYFGFW|RARTNRLTTAPPYFEFW:CARTNRLTTAPPYFEFW:CARTNRLTTAPPYFEFW|CARTSRVTTAPPYFEFW|CARTNRLTTAPPYSEFW|CARTNRLTTVPPYFEFW|CARTSRITTAPPYFEFW|CARTSRVTMAPPYFEFW|CARTSRLTTAPPYFEFW|CARTNRLTTAPPYFEFR|YARTNRLTTAPPYFEFW|CVRTNRLTTAPPYFEFW|CARTNRFTTAPPYFEFW|CGRTNRLTTVPPYFEFW	17	17	0.142413
Helix	02D283	IGHV4:IGHJ4:10:24114	emerged	0	0	0.29606	14	-	-	-	-	-	-	-	-	D07	IGHA:IGHM:IGHE:IGHG	2:10:1:1	5.51124003549223:5.81803365180526:5.43965446752127:5.58938414277573	254:708:5:8	0.077127457678585:0.214985196993851:0.00151825704091703:0.00242921126546724	CARSGGVDDW|CARSGWVDDW:CARSGGVDDW|CARGGGVDDW|CARSGGVDDR|CARSGGADDW|CARSGGVDGW|CARSGEVDDW|CARSGGVGDW|CARSGGVDDS|CVRSGGVDDW|CAISGGVDDW:CARSGGVDDW:CARSGGVDDW	14	10	0.29606
Helix	02D283	IGHV4:IGHJ4:13:14794	emerged	0	0	0.250816	17	-	-	-	-	-	-	-	-	D07	IGHA:IGHM:IGHE:IGHG	2:2:11:2	3.96843569477706:2.88859641758722:4.56756964989643:4.16691739399407	10:12:753:51	0.00303651408183405:0.00364381689820087:0.228649510362104:0.0154862218173537	CARVTIFGLVPIW|CARVTIFGLVPIG:CARITIFGLVPIW|CARVTIFGLVPIW:CARVTIFGLVPIW|CARVTIFGLVPSW|CAGVTIFGLVPIW|CARVTIFGLVPIR|CTRVTIFGLVPIW|CVRVTIFGLVPIW|RARVTIFGLVPIW|CARVTIFGLVPTW|CSGVTIFGLVPIW|CARVTIFGLAPIW|CARVIIFGLVPIW:CARITIFGLVPIW|CARVTIFGLVPIW	17	13	0.250816
Helix	02D283	IGHV2:IGHJ4:16:1344	emerged	0	0	0.214074	20	-	-	-	-	-	-	-	-	D07	IGHA:IGHM:IGHE:IGHG	12:6:1:1	6.42247781292513:6.61739373570288:9.39226519337017:5.94059405940594	525:178:1:1	0.159416989296288:0.0540499506566462:0.000303651408183405:0.000303651408183405	CARVRWYGFLFFFDYW|CARVRWYGFLFFFDFW|CARVRWYGLLFFFDYW|CARVRWYGSLFFFDYW|CARVRWHGFLFFFDFW|RARVRWYGFLFFFDYW|CARVRWHGFLFFFDYW|CARVRWYGCLFFFDYW|CARVRWYSFLFFFDYW|CVRVRWYGFLFFFDYW|CARVQWYGFLFFFDYW|CARVRRYGFLFFFDYW:CARVRWYGFLFFFDYW|CARVRWYGFPFFFDYW|CARVRWYGFLFSFDYW|CARVRWYGCLFFFDYW|CARVRWYGFLFFSDYW|CARVRWYGFLFFFDFW:CARVRWYGFLFFFDYW:CARVRWYGFLFFFDYW	20	16	0.214074
Helix	02D283	IGHV3:IGHJ4:11:12665	emerged	0	0	0.742426	7	-	-	-	-	-	-	-	-	D10	IGHA:IGHM:IGHG	02:04:01	7.43816720471664:7.3545958067926:6.59340659340659	0.691678	0.00889894611052491:0.732256137094621:0.00127127801578927	CGRDWAGLRDW|CGRDWVGLRDW:CGRDWAGLRDW|CGRDWAGLHDW|RGRDWAGLRDW|CGGDWAGLRDW:CGRDWAGLRDW	7	11	0.742426
Helix	02D283	IGHV4:IGHJ4:12:957	emerged	0	0	0.0813618	6	-	-	-	-	-	-	-	-	D10	IGHA:IGHE	05:01:00	8.66871363292562:9.09090909090909	2 days, 15:01:00	0.0800905149947242:0.00127127801578927	CARNRHGRLDYW|CARNSHGRFDYW|CARNSHGRLDFW|CARNRHGGLDYW|CARNSHGRLDYW:CARNRHGRLDYW	6	12	0.0813618
Helix	02D283	IGHV4:IGHJ4:15:4544	emerged	0	0	0.136027	6	-	-	-	-	-	-	-	-	D10	IGHA:IGHM	01:05:00	6.81159420289855:6.40820347066268	0.15625	0.00254255603157855:0.133484191657874	CVRLLSGTWSSFDCW:CVRLVSGTWSSFDYW|CVRLLSGTWSSFDYW|CVRLLSGTWSSFDCW|CARLVSGTWSSFDYW|CVRLVSGTWSSLDYW	6	15	0.136027
Helix	02D283	IGHV4:IGHJ5-1:13:17989	emerged	0	0	0.125857	5	-	-	-	-	-	-	-	-	D10	IGHA:IGHM:IGHE	02:01:02	3.51898923444976:2.77777777777778:3.75505774869453	0.126794	0.00381383404736782:0.00127127801578927:0.120771411499981	CAGRTVINWIDVW|CARRTVINWIDVW:CARRTVINWIDVW:CARRTVINWIDVW|CAGRTVINWIDVW	5	13	0.125857
Helix	02D283	IGHV4:IGHJ4:12:995	emerged	0	0	0.301293	8	-	-	-	-	-	-	-	-	D10	IGHA:IGHM	03:05:00	7.8487792249778:7.46057420293735	91:146	0.115686299436824:0.185606590305234	CVRLNWGSVDYW|CVRLNWGSVDFW|CVRLNWGPVDYW:CVRLNWGSVDYW|CVRLNWGSVDFW|CMRLNWGSVDFW|CARLNWGSVDYW|CVRLNWGPVDFW	8	12	0.301293
Helix	02D283	IGHV4:IGHJ4:10:24114	emerged	0	0	0.462745	9	-	-	-	-	-	-	-	-	D10	IGHA:IGHM:IGHE	03:05:01	5.66909813546861:5.54637648063552:6.36363636363636	124:239:1	0.15763847395787:0.303835445773636:0.00127127801578927	CARSGGVDDW|CARSGGADDW|CARSGRVDDW:CARSGGVDDW|CARSGGADDW|CARRGGVDDW|CAISGGVDDW|CARSGGVDYW:CARSGGVDDW	9	10	0.462745
Helix	02D283	IGHV4:IGHJ1:17:12108	emerged	0	0	0.237729	11	-	-	-	-	-	-	-	-	D10	IGHA:IGHM:IGHE:IGHG	2:5:1:3	1.41995085237475:1.66543155259287:1.76470588235294:1.01910067657086	4:66:1:116	0.00508511206315709:0.083904349042092:0.00127127801578927:0.147468249831556	CARTNRLTTAPPYFEFW|CARTSRITTAPPYFEFW:CARTNRLTTAPPYFEFW|CARTNRLTTDPPYFEFW|CARTSRITTAPPYFEFW|CAKTNRLTTAPPYFEFW|CARTNRLTTAPPYFELW:CARTSRVTTAPPYFEFW:CARTSRVTTAPPYFEFW|CARTNRLTTAPPYFEFW|CARTSRITTAPPYFEFW	11	17	0.237729
Helix	02D283	IGHV4:IGHJ4:13:14794	emerged	0	0	0.310192	12	-	-	-	-	-	-	-	-	D10	IGHA:IGHM:IGHE:IGHG	1:1:8:2	3.01321695936058:3.29818031430935:4.52931441730784:3.16468253968254	3:2:237:2	0.00381383404736782:0.00254255603157855:0.301292889742058:0.00254255603157855	CARITIFGLVPIW:CARITIFGLVPIW:CARITIFGLVPIW|CARITIFGLVPIR|CARITIFGLAPIW|CARITIFGLIPIW|CARIAIFGLVPIW|CARITISGLVPIW|CAKITIFGLVPIW|CARITIFGLVPIG:CARITIFGLVPIW|CARVTIFGLVPIW	12	13	0.310192
Helix	02D283	IGHV4:IGHJ4:16:19992	emerged	0	0	0.325447	10	-	-	-	-	-	-	-	-	D10	IGHM	10	7.65537	256	0.325447	CARDAVDSGSYFLDYW|CARDAVDSGYYFLDYW|CARDAVESGYYFLDYW|CARDAVDSRYYFLDYW|CARDAVDSGYYFLDQW|CARDAVDSGYYFFDYW|CARDAVDRGYYFLDYW|CAGDAVESGYYFLDYW|CARDVVESGYYFLDYW|CARDAVASGSYFLDYW	10	16	0.325447
Helix	02D283	IGHV4:IGHJ6:20:24500	emerged	0	0	1.07169	46	-	-	-	-	-	-	-	-	D10	IGHA:IGHM	11:35:00	7.41232062882038:4.79152730058605	135:708	0.171622532131552:0.900064835178805	CAREVVVSGDPNPYYTLDSW|CAREVVISANPKKYYALDSW|CAREVVVSANPNPYYTLDSW|CAREVVVSANPNTYYALDSW|CAREVVVSANPKKYYALDSW|CAREVVVSGNPNPYYVLDSW|CAREVVVSGDPNPYCTLDSW|CAREVVVSANPNSYYALDSW|CAREVVVFANPNPYYTLDSW|CAREVVVSGDPNPYYTSDSW|CAREVVVSAKPKTYYALDSW:CAREVVVSANPNTYYALDSW|CAREVVVSTNPKTYYALDSW|CAREVVVSANPNTYYPLDSW|CAREVVVSANSNTYYALDSW|CAREVVVSAKPKTYYALDSW|CAREVVVSADPNTYYALDSW|CAREVVVSANPKKYYALDSW|CAREVVVSGNPNPYYTLDSW|…	46	20	1.07169
Helix	02D283	IGHV3:IGHJ4:13:7759	emerged	0	0	0.152553	7	-	-	-	-	-	-	-	-	D10	IGHM:IGHE	01:06:00	3.90625:4.34564989645919	0.124306	0.00127127801578927:0.151282083878924	CARGMVAGIFDYW:CARGMVAGIFDYW|CARGTVAGIFDYW|CARGMVTGIFDYW|CARGMVAGIFGYW|CARGMVAGIFDYR|CARGMVAGILDYW	7	13	0.152553
Helix	02D283	IGHV2:IGHJ4:16:1344	emerged	0	0	0.419522	10	-	-	-	-	-	-	-	-	D10	IGHA:IGHM	06:04:00	6.04685980173675:6.16674421019122	231:99	0.293665221647322:0.125856523563138	CARVRWYGFLFFFDYW|CARVRWYGFLLFFDYW|CARVRWYGFLFFFVYW|CARVRRYGFLFFFDYW|CARVRWYGFLFVFDYW|CARVRCYGFLFFFDYW:CARVRWYGFLFFFNYW|CARVRWYGFLFFFDYW|CARVRRYGFLFFFDYW|CTRVRWYGFLFFFDYW	10	16	0.419522
Helix	02D283	IGHV3:IGHJ4:15:13278	emerged	0	0	0.137298	8	-	-	-	-	-	-	-	-	D10	IGHA:IGHM:IGHD	06:01:01	6.86014939463757:11.4285714285714:5.37634408602151	4 days, 10:01:01	0.134755469673663:0.00127127801578927:0.00127127801578927	CARDYYSFAAYIDNW|CARDYYSFAAYIDYW|CARDYYSFAAYLDYW|CARDYYSNAAYIDYW|CARDYYSYAAYIDYW|CARDYHSFAAYIDNW:CARDYYSFAAYIDNW:CARDYYSFAAYIDNW	8	15	0.137298
Helix	02D283	IGHV4:IGHJ6:20:24504	emerged	0	0	0.485628	32	-	-	-	-	-	-	-	-	D10	IGHA:IGHM	16:16:00	6.70329617416867:5.94881037401941	232:150	0.294936499663111:0.190691702368391	CAREDFWMAKLSRLYGLDSW|CARENFWMAKLLRLYTLDSW|CARESFWMAKLLRLYGLDSW|CVRENFWMAKLSRLYGLESW|CVRENFWMAKLARLYGLDSW|CVRENFWMAKLLRLYGFESW|CVRENFWMAKLLRLYGFDSW|CVRENFWMPKLSRLYGLESW|CARENFWMAKLLRLYGLDSW|CVRENFWMAKLLRLYGLDSW|CVRENFWMAKLSRLFGLESW|CAREDFWMAKLARLYGLDSW|CVRENFWMAKLLRLYGMDSW|CARENFWMAKLSRLYGFDSW|CVRESFWMAKLLRLYNLDSW|CVRGNFWMAKLLRLYGFESW:CARENFWMAKLLRLYTLDSW|CARENFWMAKLSRLYGLDSW|CARESFWMAKLLRLYGLDSW|…	32	20	0.485628
Helix	07D041	IGHV2:IGHJ6:17:9954	emerged	0	0	0.276195	19	-	-	-	-	-	-	-	-	D07	IGHA:IGHM:IGHE:IGHD:IGHG	10:4:1:1:3	4.20857784059777:4.29613502509337:4.03298322141231:3.47491484856854:5.34095734509559	2218:97:3:3:18	0.261907151671164:0.0114540097890455:0.000354247725434396:0.000354247725434396:0.00212548635260638	CARNKDYGDSHFALDSW|CARNKDYGGSHFALDSW|CARNKDYGDSRFALDSW|CARNKDYGDSHLALDSW|CARNKDYGDSHSALDSW|CARNKDYGDSHFALDSR|CARNEDYGDSHFALDSW|CARNRDYGDSHFALDSW|RARNKDYGDSHFALDSW|CARSKDYGDSHFALDSW:CARNKDYGDSRFALDSW|CARNKDYGDSHFALDSW|CARNRDYGDSHFALDSW|CARSKDYGDSHFALDSW:CARNKDYGDSHFALDSW:CARNKDYGDSHFALDSW:CARNKDYGDSHFALDSW|RARNKDYGDSHFALDSW|CARNKDYGDSRFALDSW	19	17	0.276195
Helix	07D041	IGHV3:IGHJ5-1:22:24103	emerged	0	0	0.10226	31	-	-	-	-	-	-	-	-	D07	IGHA:IGHM:IGHE:IGHG	10:11:4:6	3.25844415063755:2.73564203737753:6.33412598539288:3.28966647515524	341:484:5:36	0.0402661581243764:0.0571519663700826:0.000590412875723994:0.00425097270521275	CAKDHPYEDDYGYYSYSRFDVW|CAKDHPYEDDYGDYSYSRFDVW|CAKDHPYEDDYGYYSYNRFDVW|CAKDYPYEDDYGYYSYNRFDVW|CAKDHPYEDDYGFYSYSRFDVW|CAKDHPYEDDYGDYSYNRFDVW|CAKDHPYEEDYGYYSYNRFDVW|CAKDHPYEDDYGFYSYNRFDVW|CTKDHPYEDDYGDYSYSRFDVW|CAKDHPYEDDYGDYFYSRFDVW:CAKDHPYEDDYGYYSYSRFDVW|CAKDHPYEDDYGYYSYNRFDVW|CAKDHPYEDDYGDYSYSRFDVW|CAKDHPYEDDYGFYSYNRFDVW|CAKDHPYEEDYGYYSYNRFDVW|CAKDYPYEDDYGYYSYNRFDVW|CTKDRPYEDDYGYYSYNRFDVW|CAKDHPYE…	31	22	0.10226
Helix	07D041	IGHV3:IGHJ2:16:12485	emerged	0	0	0.113241	14	-	-	-	-	-	-	-	-	D07	IGHA:IGHM:IGHE	02:11:01	7.59705053133811:7.13610127202077:8.33333333333333	0.747234	0.000236165150289598:0.112886941838428:0.000118082575144799	CAREVVADGVRYLDLW|CAREVVTSGIRFLDLW:CAREVVADGVRYLDLW|CAREVVATGVRYLDLW|CAREVVTSGIRFLDLW|CAREVVTTGVRYLDLW|CAREVVATGVRYLDVW|CAREVEATGVRYLDFW|CAREIVATGVRYLDLW|CVREVEATGVRYLDLW|CAREVVTGGVRYLDFW|CAREVVATGIRYLDLW|CAREVMTSGVRFLDLW:CAREVVADGVRYLDLW	14	16	0.113241
Helix	07D041	IGHV3:IGHJ4:16:25360	emerged	0	0	0.271236	55	-	-	-	-	-	-	-	-	D07	IGHA:IGHM:IGHE:IGHD:IGHG	12:29:5:1:8	3.4956036289061:3.87569105955548:4.9170333925674:3.44827586206897:4.24039443092643	42:2219:7:1:28	0.00495946815608155:0.262025234246308:0.000826578026013591:0.000118082575144799:0.00330631210405437	CARETYDSGWHGFDYW|CAREGYDSGYYHFDYW|CAREAYDSGYHHLDYW|CAREGYDSGYYGFDYW|CAREGYDTGYYGLDYW|CAREGYDSGYYGFDDW|CARETYDSGWHGIDYW|CARETYDSGYYGFDYW|CAREGYDSGYYGFEYW|CVREGYDSGYYGFDYW|CARETYSSGYYGCDYW|CAREHYESGYFGFDYW:CAREGYDSGYYHFDYW|CAREGYDSGYYGFDYW|CAREAYDTGYYHLEYW|CAREGYDTGYYGLDYW|CAREGYDSGYYGFENW|CAREGYDSGYYGFDDW|CAREHYESGYFGFDYW|CARETYDSGYYGFDYW|CAREAYESGYHHLDYW|CAREAYDSGYHHLDYW|CARESYAGGYYGFEYW|CARESYDV…	55	16	0.271236
Helix	07D041	IGHV3:IGHJ4:15:32709	emerged	0	0	0.850785	37	-	-	-	-	-	-	-	-	D07	IGHA:IGHM:IGHE:IGHG	9:24:2:2	7.71016190547763:8.17826683832222:7.75690910309037:7.65804595910545	577:6586:10:32	0.0681336458585489:0.777691839903645:0.00118082575144799:0.00377864240463356	CAKGSGRWGPLVDYW|CAKGSGRWGPLVDYL|CAKGSGRWGPLIDYW|CAKGSGRWGPLVDCW|CAKGSGGWGPLVDYW|CAKGSGSWGPLVDYW|CAKGSGRWGPLADYW|CAEGSGRWGPLVDYW|CAKGSGRWGPLVGYW:CAKGSGRWGPLVDYW|CAKGSGRWGPLVDCW|CAKGSGRWGPLIDYW|CAKGSGSWGPLVDYW|CAKGSGRWGPLVYYW|CAKGGGRWGPLVDYW|CAKGSGRWGLLVDYW|RAKGSGRWGPLVDYW|CAKGSGGWGPLVDYW|CAKGSGRWGPLVGYW|CARGSGRWGPLVDYW|CAKGSGRWGTLVDCW|CAKGSGRWGPLVDHW|CAKGSGRWGPLVDYR|CAKGSGRWDPLVDYW|CAKGSGRWGPPVDYW…	37	15	0.850785
Helix	07D041	IGHV3:IGHJ5-2:16:11634	emerged	0	0	0.0578605	12	-	-	-	-	-	-	-	-	D07	IGHA:IGHM:IGHE	04:06:02	3.6187540694473:4.83245340127373:4.12279972306555	1.07573	0.00212548635260638:0.0553807277429106:0.000354247725434396	CARECFDSGCHSLDVW|CARECFDRGCHSLDVW|CARECFDNGCHSLDVW|CARECFDSGCHSLNVW:CARECFDSGCHSLDVW|CARECFDTGCHSLDVW|CARECFDVGCHSLNVW|CARECFDSGCHSLNVW|CARECFDNGCHSLDVW|CARECFDRGCHSLDVW:CARECFDRGCHSLDVW|CARECFDSGCHSLDVW	12	16	0.0578605
Helix	07D041	IGHV2:IGHJ4:18:6571	emerged	0	0	0.367473	23	-	-	-	-	-	-	-	-	D07	IGHA:IGHM:IGHE:IGHD:IGHG	12:6:2:1:2	2.5958013890136:2.16947472441675:2.47220031384334:2.37140366172624:3.91510359193132	2220:863:8:2:19	0.262143316821453:0.101905262349961:0.00094466060115839:0.000236165150289598:0.00224356892775118	CARTLDDGSGYYTFGDYW|CARTLDNGSGYYTFGDYW|RARTLDNGSGYYTFGDYW|CERTLDYGSGYYTFGDFW|CARTLDNGSGYYTSGDYW|CARTLDNGNGYYTFGDYW|CARTPDNGSGYYTFGDYW|CARTLDNGSGYYTFGGYW|CARTLDNGSGYYAFGDYW|CARTLDNGSGYYTFGDHW|CARTLDNGSGYYTFGDFW|CERTLDYGSGYYTFGDYW:CARTLDNGSGYYTFGDYW|CERTLDYGSGYYTFGDFW|CARTLDNGSGYYTFGDFW|CERTLDYGSGYCTFGDFW|CERTLDYGSGYYTFGDYW|CERTLDYGSGYYAFGDFW:CARTLDNGSGYYTFGDYW|CERTLDYGSGYYTFGDFW:CARTLDNGSGYYTFGDYW:…	23	18	0.367473
Helix	07D041	IGHV1:IGHJ4:14:13748	emerged	0	0	0.189995	14	-	-	-	-	-	-	-	-	D07	IGHA:IGHM:IGHD:IGHG	5:5:1:3	7.90840357105954:7.12866425568623:6.45161290322581:7.44467020708419	327:1271:1:10	0.0386130020723492:0.150082953009039:0.000118082575144799:0.00118082575144799	CARGETVGTLSVYW|CARGETIGTLSSYW|CARGETVGTLSGYW|CALGETVGTLSVYW|CARGETVGTLSAYW:CARGETVGTLSVYW|CARGETVGTLSGYW|CARGETIGTLSSYW|CARGETVGTLSAYW|CARGGTVGTLSVYW:CARGETVGTLSVYW:CARGETVGTLSVYW|CALGETVGTLSVYW|CARGETVGTLSAYW	14	14	0.189995
Helix	07D041	IGHV3:IGHJ4:14:44426	emerged	0	0	0.149374	30	-	-	-	-	-	-	-	-	D07	IGHA:IGHM:IGHE:IGHG	11:12:2:5	7.95116949118656:7.3017772539483:6.7798761295563:6.33479723570631	234:998:2:31	0.0276313225838829:0.117846409994509:0.000236165150289598:0.00366055982948876	CAKDKKIRAVFDYW|CAKDKKIRAVLDYW|CAKDKKIRAVLEYW|CAKDKKIRAVFESW|CVKDKKIRAVFESW|CAKDKKIRAVLESW|CAKDGKIRAVFEYW|CAKDKKIRAVFEYW|CAKDKKVRAVFECW|CARDKKIRAVFDHW|CVKDKKIRAVFEYW:CAKDKKIRAVFEYW|CAKDKKIRAVFDYW|CAKDKKIRAVLEYW|CARDKKIRAVFDHW|CAKDKTIRAVLESW|CAKDGKIRAVFEYW|CARDKKIRAVFDYW|CAKNKKIRAVFEYW|CAKDKKIRAVLDYW|CAKDKKIRAVFEHW|CAKDKKVRAVFECW|CAKDKKIRAAFEYW:CAKDKKIRAVLEYW|CAKDKKIRAVFEYW:CAKDKKIRAVLEYW|CAKDKKIRA…	30	14	0.149374
Helix	07D041	IGHV3:IGHJ5-1:12:31984	emerged	0	0	0.0857279	11	-	-	-	-	-	-	-	-	D07	IGHA:IGHM:IGHD:IGHG	5:3:1:2	7.60746726157994:8.21848949029375:4.80769230769231:7.01190998615201	653:49:1:23	0.0771079215695536:0.00578604618209514:0.000118082575144799:0.00271589922833037	CVKDVSRRFDVW|CVKDISRRYDVW|CVKDVSRWFDVW|CVKDVSRRYDAW|CVKDVSRRLDVW:CVKDVSRRFDVW|CVKDISRRYDVW|CVKDFARRFDVW:CVKDVSRRFDVW:CVKDFARRFDVW|CVKDVSRRFDVW	11	12	0.0857279
Helix	07D041	IGHV3:IGHJ6:16:50777	emerged	0	0	0.0687241	16	-	-	-	-	-	-	-	-	D07	IGHA:IGHM:IGHE:IGHG	7:7:1:1	5.51102443910998:5.53121526627244:5.96026490066225:3.8961038961039	291:289:1:1	0.0343620293671364:0.0341258642168468:0.000118082575144799:0.000118082575144799	CSRAGSSGWYNGLDSW|CARAGISGWRNGLDSW|CARAGTIGWYNGLDSW|CARAGTRGWYNGLDSW|CARAGTTGWYNGLDSW|CARAGVSGWKNGLDSW|CARAGTSGWYNGLDSW:CARAGTSGWYNGLDSW|CARAGISGWKNGLDSW|CSRAGSSGWYNGLDSW|CARAGTRGWYNGLDSW|CARAGTIGWYNGLDSW|CARAGISGWRNGLDSW|CARAGTTGWYNGLDSW:CARAGTSGWYNGLDSW:CARAGTIGWYNGLDSW	16	16	0.0687241
Helix	07D041	IGHV3:IGHJ4:16:25359	emerged	0	0	0.0567977	9	-	-	-	-	-	-	-	-	D07	IGHA:IGHM:IGHE:IGHG	1:5:1:2	8.33333333333333:8.0003632684747:5.12820512820513:5.68153788532871	1:475:1:4	0.000118082575144799:0.0560892231937794:0.000118082575144799:0.000472330300579195	CARERYDSGYRDLGYW:CARERFESGYRDLGYW|CARERYDSGYRDLGYW|CARERYDSGKRDLGYW|CARERFKSGYRDLGYW|CARERCDSGYRDLGYW:CARERYDSGYRDLGYW:CARERFESGYRDLGYW|CARERYDSGYRDLGYW	9	16	0.0567977
Helix	07D041	IGHV3:IGHJ4:16:25366	emerged	0	0	0.354484	42	-	-	-	-	-	-	-	-	D07	IGHA:IGHM:IGHE:IGHG	10:19:5:8	5.81552524520345:5.48676035895082:7.16061242247321:5.46998822653298	94:2874:9:25	0.0110997620636111:0.339369320966152:0.00106274317630319:0.00295206437861997	CAREGATTGIWELGYW|CAREGTAAGIWELGYW|CAREGAAAGIWELGYW|CAREGTATGIWELGYW|CAREGTSAGIWELGYW|CAREGAATGVWELGYW|CTREGPAAGIWELGYW|CAREGTAAGIWELGHW|CAREGPATGIWELAYW|YAREGTAAGIWELGYW:CAREGTAAGIWELGYW|CAREGTAAGTWELGYW|CAREGAAAGIWELGYW|CAREGATTGIWELGYW|CAREGTATGIWELGYW|CAREGTAAGIWELGHW|CTREGPAAGIWELGYW|CAREGPATGIWELAYW|CAREGAATGVWELGYW|CAREGTTAGIWELGYW|CAREGAAAGIWESGYW|CAREGTSAGIWELGYW|CAREGPTTGIWELGYW|CAREGATT…	42	16	0.354484
Helix	07D041	IGHV4:IGHJ5-1:16:26849	emerged	0	0	0.0975362	13	-	-	-	-	-	-	-	-	D07	IGHA:IGHM:IGHE:IGHG	4:4:2:3	6.5463103103749:6.54707153016356:3.6858034917803:5.90225827776371	384:419:3:20	0.0453437088556027:0.0494765989856707:0.000354247725434396:0.00236165150289598	CARDDSGGWSERFDVW|CARDDSTGWSERFDVW|CARDDSSGWSERFDVW|CVRDDSSGWSERFDVW:CARDDSSGWSERFDVW|CVRDDSSGWSERFDVW|CARDDSGGWSERFDVW|CARDDSTGWSERFDVW:CARDDSSGWSERFDVW|CARDDSGGWSERFDVW:CARDDSSGWSERFDVW|CVRDDSSGWSERFDVW|CARDDSGGWSERFDVW	13	16	0.0975362
Helix	07D041	IGHV3:IGHJ2:12:43219	emerged	0	0	0.0947022	10	-	-	-	-	-	-	-	-	D07	IGHA:IGHM:IGHE:IGHG	4:4:1:1	6.67383617376578:6.77392319301666:8.03571428571429:4.55292466681268	473:325:1:3	0.0558530580434898:0.0383768369220596:0.000118082575144799:0.000354247725434396	CLRGRNWYFDLW|CLRGRSWYFDLW|CLRGRDWYFDLW|CLRGRNRYFDLW:CLRGRNWYFDLW|CLRGRSWYFDLW|CLRGRNWYFNLW|CLRGRDWYFDLW:CLRGRNWYFDLW:CLRGRNWYFDLW	10	12	0.0947022
Helix	07D041	IGHV3:IGHJ4:12:16288	emerged	0	0	0.0650635	7	-	-	-	-	-	-	-	-	D07	IGHA:IGHM:IGHG	03:03:01	10.5790786572195:7.1096342263531:9.47719202601916	98:447:6	0.0115720923641903:0.052782911089725:0.000708495450868793	CTKEAVRAADYW|YTKEAVRAADYW|CTKEAIRAADYW:CTKEAIRAADYW|CTKEATRAADYW|CSKEAVRAAEYW:CTKEAIRAADYW	7	12	0.0650635
Helix	07D041	IGHV3:IGHJ6:17:57571	emerged	0	0	0.0584509	5	-	-	-	-	-	-	-	-	D07	IGHA:IGHM:IGHG	01:03:01	1.81872067310716:5.18638964093402:1.95707070707071	200:292:3	0.0236165150289598:0.0344801119422812:0.000354247725434396	CAKEWAAAGWGYGLDSW:CAKEWAAAGWGYGLDSW|CAKEWAAGGWGHGLDSW|CVKEWAAGGWGHGLDSW:CAKEWAAAGWGYGLDSW	5	17	0.0584509
Helix	07D041	IGHV2:IGHJ4:19:8125	emerged	0	0	0.26911	27	-	-	-	-	-	-	-	-	D07	IGHA:IGHM:IGHE:IGHG	6:13:4:4	4.99158632983903:4.56326706208769:6.36491199031613:5.62134738460884	127:2137:6:9	0.0149964870433894:0.252342463084435:0.000708495450868793:0.00106274317630319	CARLRGLEVVTTSRNFDSW|CARLRGFAILTTSRHFDYW|CARLRGFAVLTTSRTFDYW|CARLRGFAVLTTSRHFDYW|CARLRGFAVLTTSRNFDYW|CARLRGFAVLVTSRNFDYW:CARLRGFAVLTTSRHFDYW|CARLRGFAVLTTSRNFDYW|CARLRGLEVVTTSRTFDSW|CARLRGLEVVTTSRNFDSW|CARLRGFAVLTTPRNFDYW|CARLRGFAVLTTSRTFDYW|CARLRGFAVLVTSRNFDYW|CARLRGFAVLTTSRNFDCW|CARLRGFAILTTSRNFDYW|WARLRGFAVLTTSRHFDYW|CARLRGLEVVTTFRNFDSW|CARLRGLAVLTTSRHFDYW|CARLLGFAVLTTSRTFDYW:CARLRGFAVLTTSRNFDYW…	27	19	0.26911
Helix	07D041	IGHV2:IGHJ6:17:9958	emerged	0	0	0.121625	17	-	-	-	-	-	-	-	-	D07	IGHA:IGHM:IGHE:IGHG	8:5:1:3	4.87076601039108:3.33053261690841:5.46448087431694:5.3909032371355	543:482:1:4	0.0641188383036257:0.056915801219793:0.000118082575144799:0.000472330300579195	CARKKDYGDNHFALDSW|CARKKDYGTNHFALDSW|CSRKKDYGDNHFALDSW|CARKRDYGTNHFALDSW|CARKKDYGTNHFALNSW|CARNKDYGTNHFALDSW|CARKKDYGTNHSALDSW|CARKKDYGSNHFALDSW:CARKKDYGTNHFALDSW|CARKKDYGSNHFALDSW|CARKRDYGTNHFALDSW|CARKKDYGTNHSALDSW|CARKKDYGDNHFALDSW:CARKKDYGSNHFALDSW:CARKKDYGTNHFALDSW|CARKRDYGTNHFALDSW|CARKKDYGDNHFALDSW	17	17	0.121625
Helix	07D041	IGHV3:IGHJ1:16:49502	emerged	0	0	0.203811	18	-	-	-	-	-	-	-	-	D07	IGHA:IGHM:IGHE	02:15:01	12.5988700564972:11.641137773599:11.9815668202765	1.27987	0.000236165150289598:0.203456276974488:0.000118082575144799	CATEVLEAGKRYLEFW|CATEVLESGKRYLEFW:CATEVLESGKRYLEFW|CATEVVESGKRYLEFW|CATEVVEPGKRYLEFW|CATEVVEAGKRYLEFW|CATEVLEAGKRYLEFW|CATEVFEVGKRYLEFW|CAAEVLESGIRYLEFW|CAAEVFESGIRYLEFW|CATGVLESGKRYLEFW|CATEVLETGKRYLEFW|CATEVFESGKRYLEFW|CATEVLESGKRYLKFW|CATEVLETGVRYLEFW|CATEVFESGKRHLEFW|CATEVFEAGKRHLEFW:CATEVLESGKRYLEFW	18	16	0.203811
Helix	07D041	IGHV3:IGHJ4:15:32709	emerged	0	0	2.0375	66	-	-	-	-	-	-	-	-	D10	IGHA:IGHM:IGHE:IGHD:IGHG	24:37:2:1:2	7.62675400479522:7.71602676028047:7.32411295070962:6.25:7.38563248695749	3943:19903:14:1:147	0.334633507142469:1.68912267122916:0.00118814838954973:8.48677421106947e-05:0.0124755580902721	CAKGSGRWGPLVDYW|CAKGSVRWGPLVDYW|CAKGSGRWGPLIDYW|CAKGSGRWGPLADYW|CAKGSGSWGPLVDYW|CAKGSGGWGPLVDYW|CAKGSGRRGPLVDYW|CAKGSGRWGPLVDFW|CAKGSGRWGPLVDSW|YAKGSGRWGPLVDYW|CAKGSGRWGPLVDHW|CAKGSGRWGPLVNYW|CAKGSGMWGPLVDYW|CAKGSGRWGPLVYYW|CAKGSGRWGPLVDCW|CAKGGGRWGPLVDYW|CARGSGRWGPLVDYW|CAKGNGRWGPLVDYW|CTKGSGRWGPLVDYW|CAKGSGRWGPLVDYR|CAKGSGRWGPLVGYW|CAKGSGRWGPLIGYW|CAKGSGRWGPPVDYW|CAKGSGRWGPPIDYW:CAKGSGRWGPLVDYW…	66	15	2.0375
Helix	07D041	IGHV3:IGHJ5-2:16:11634	emerged	0	0	0.0790967	27	-	-	-	-	-	-	-	-	D10	IGHA:IGHM:IGHG	11:13:03	1.79979271033834:3.64405984548795:2.9104071827351	219:706:7	0.0185860355222421:0.0599166259301505:0.000594074194774863	CARECADSGCHSLDVW|CARECFDSGCHSLDVW|CARECFDSGCYSLDVW|CARECFDRGCHSLDVW|CARECVDGGCHSLDVW|CARECFDNGCHSLDVW|CARECADGGCHSLDVW|CARECFDRGCYSLDVW|CTRECFDSGCHSLDVW|CARECFDTGCHSLDVW|CARECFDVGCHSLNVW:CARECADGGCHSLDVW|CARECADSGCHSLDVW|CARECFDSGCHSLDVW|CARECFDRGCHSLDVW|CARECFDNGCHSLDVW|CARECFDSGCHSLSVW|CARECVDGGCHSLDVW|CARECFDTGCHSLDVW|CARECFDSGCYSLDVW|CARECFDVGCHSLNVW|CARECFDRGCYSLDVW|CTRECFDSGCHSLDVW|CARECFDS…	27	16	0.0790967
Helix	07D041	IGHV1:IGHJ4:14:13748	emerged	0	0	2.56377	105	-	-	-	-	-	-	-	-	D10	IGHA:IGHM:IGHE:IGHD:IGHG	44:41:1:3:16	7.82572183238983:7.59556499511073:8.28334688669815:6.25246018483875:7.94632461285673	18606:11156:6:8:433	1.57904920971159:0.94678453098691:0.000509206452664168:0.000678941936885558:0.0367477323339308	CARGETVGTLSVYW|CARGETVGTLSAYW|CARGETVGTVSGYW|CARGETVGTLSGYW|RARGETVGTLSVYW|CARGETVGILSVYW|CARGETIGTLSSYW|CARGETVGTLSIYW|CARGETVGTLSAFW|CARRETVGTLSVYW|CARGETIGTLSGYW|CARGETIGTLSSYC|CVRGETVGTLSVYW|CARGETVGALSVYW|CARGETVGTLGVYW|CARGEKVGTLSVYW|CARGEAVGTLSVYW|CARGETVGTPSVYW|CARGGTVGTLSVYW|CVRGETVGTLSGYW|CARGETLGTLSVYW|CARGETVGTLSDYW|YARGETVGTLSVYW|CARVETVGTLSVYW|CARGETVGTLSVYC|CARGETAGTLSVYW|CARGETMGT…	105	14	2.56377
Helix	07D041	IGHV2:IGHJ4:18:6571	emerged	0	0	0.407535	30	-	-	-	-	-	-	-	-	D10	IGHA:IGHM:IGHE:IGHD:IGHG	16:8:1:1:4	2.6635215987387:2.47644028976779:2.96271693446636:3.37078651685393:3.05201233610522	3821:938:3:1:39	0.324279642604964:0.0796059420998316:0.000254603226332084:8.48677421106947e-05:0.00330984194231709	CARTLDNGSGYYTFGDYW|CERTLDYGSGYYTFGDFW|CARTLDNGSGYYTFGDCW|CARTLDNGSGYYTLGDYW|CARTLDNGSGYCTFGDYW|CARTLDNGSGYYTFDDYW|CARTLGNGSGYYTFGDYW|CARTLDNGSGYYTFGGYW|CERTLDYGSGYYAFGDFW|CARTLDSGSGYYTFGDYW|CERTLDDGSGYYTFGDFW|CARALDNGSGYYTFGDYW|CERTLDYGSGYYTFGDYW|CARTLDNGSGYYTFGDFW|CARTLDYGSGYYTFGDFW|CVRTLDNGSGYYTFGDYW:CARTLDNGSGYYTFGDYW|CERTLDYGSGYYTFGDFW|CERTLDDGSGYYTFGDFW|CERTLDYGSGYYAFGDFW|CERTLDYGSGYYTFGDYW|…	30	18	0.407535
Helix	07D041	IGHV3:IGHJ4:16:25360	emerged	0	0	0.524143	145	-	-	-	-	-	-	-	-	D10	IGHA:IGHM:IGHE:IGHD:IGHG	54:66:5:1:19	3.43181226305072:3.67557851018585:5.62927268026214:1.16959064327485:3.04938527858875	741:5372:5:1:57	0.0628869969040248:0.455909510618652:0.000424338710553473:8.48677421106947e-05:0.0048374613003096	CAREGYDSGYYGFDYW|CAREGYSSGYYGFDYW|CAREGYDSGYYGFENW|CAKEGYESGYYGFESW|CARESYDSGYYGFEYW|CAREGYHSGYYGFDNW|CAREGYDSGYYGFEYW|CAREAYDSGYYQLDFW|CAREGYASGYYGFDYW|CVREGYDSGYYGFDYW|CARESYDSGYYGFEHW|CAREGYDSGYYGFDNW|CARETYDIGYYGFDYW|CVREGYSSGYYGFDYW|CARETYSSGYYGFDYW|CAREGYDAGYYGFEYW|CVREGYDSGYYGFEYW|CAREGYDSGYYGFEDW|CAREHYTSGYYGFDYW|CAREHYDSGYYGFDYW|CAREGYDAGYYGFDHW|CAREAYDSGNYHLDYW|CARESYDVGYYGFEYW|CAREGYDS…	145	16	0.524143
Helix	07D041	IGHV3:IGHJ2:16:12485	emerged	0	0	0.165407	48	-	-	-	-	-	-	-	-	D10	IGHA:IGHM:IGHG	15:32:01	8.58498186144861:6.54381171560542:6.02409638554217	189:1759:1	0.0160400032589213:0.149282358372712:8.48677421106947e-05	CAREVVTSGIRFLDLW|CAREVVATGIRYLDLW|CAREVVAAGVRYLDLW|CAREVVADGVRYLDLW|CAREVMTSGVRFLDLW|CAREVVASGVRYLDLW|CAREVVTTGVRYLDLW|CAREVVANGVRYLDLW|CAREIVTSGIRFLDLW|CAREVVTTGIRFLDLW|CAREVVATGVRYLDLW|CAREVVATGVRYLDFW|CAREVVTGGVRYLDFW|CAREVEATGVRYLDLW|CAREVVAGGVRYLDLW:CAREVVADGVRYLDLW|CAREVVAGGVRYLDLW|CAREVVTGGVRYLDFW|CAREVVTSGIRFLDLW|CAREVVATGVRYLDLW|CAREVVADGVRYLDFW|CAREVGASGIRYLDLW|CAREVVTTGVRYLDLW|CAREVVAN…	48	16	0.165407
Helix	07D041	IGHV3:IGHJ5-1:22:24103	emerged	0	0	0.135619	40	-	-	-	-	-	-	-	-	D10	IGHA:IGHM:IGHE:IGHD:IGHG	14:15:2:1:8	3.09901195407685:2.17904740699973:1.82051282051282:1.92307692307692:2.88217617252285	1072:491:2:1:32	0.0909782195426647:0.0416700613763511:0.000169735484221389:8.48677421106947e-05:0.00271576774754223	CAKDHPYEDDYGDYSYSRFDVW|CAKDHPYEDDYGYYSYNRFDVW|CAKDHPYEDDYGYYSYSRFDVW|CAKDHPYEDDYGDYSYNRFDVW|CAKDHPYEDDYGDYFYNRFDVW|CAKDHPYEEDYGDYSYNRFDVW|CTKDHPYEDDYGDYSYSRFDVW|CAKDHPFEDDYGDYSYSRFDVW|CAKDYPYEDDYGYYSYNRFDVW|CAKDYPYEDDYGDYFYNRFDVW|CAKDHPYEDDYGYYSYTRFDVW|CAKDHPYEDDYGDYFYSRFDVW|CAKDRPYEDDYGYYSYNRFDVW|CAKDHPYEDDYGDYYYSRFDVW:CAKDHPYEDDYGYYSYNRFDVW|CAKDHPYEDDYGFYSYSRFDVW|CAKDHPYEDDYGDYSYNRFDVW|CAKDHPYE…	40	22	0.135619
Helix	07D041	IGHV2:IGHJ6:17:9954	emerged	0	0	0.663411	40	-	-	-	-	-	-	-	-	D10	IGHA:IGHM:IGHE:IGHD:IGHG	25:12:1:1:1	3.70741548267039:3.8666392406592:4.18055555555556:1.98019801980198:3.57067763053901	7197:574:2:1:43	0.61079313997067:0.0487140839715388:0.000169735484221389:8.48677421106947e-05:0.00364931291075987	CARNKDYGDSHFALDSW|CARNKDYGDSRFALDSW|CARNKDYGDSHSALDSW|CARNNDYGDSHFALDSW|CARNKDYGDSHFALDSL|CARDKDYGDSHFALDSW|CARNKDYGDRHFALDSW|CSRNKDYGDSHFALDSW|RARNKDYGDSHFALDSW|CARNKDYGDSHLALDSW|CARNKGYGDSHFALDSW|CARNRDYGDSHFALDSW|CARNKDYGDSHFALDSR|CARNKDYGDSHFALGSW|CVRNKDYGDSHFALDSW|CARNEDYGDSHFALDSW|CARNKDYGDSHFALDPW|YARNKDYGDSHFALDSW|CARNKDYGGSHFALDSW|CAQNKDYGDSHFALDSW|CARNKDYGDSHFASDSW|CARSKDYGDSHFALDSW|CAW…	40	17	0.663411
Helix	07D041	IGHV3:IGHJ4:14:44426	emerged	0	0	0.15726	43	-	-	-	-	-	-	-	-	D10	IGHA:IGHM:IGHE:IGHG	17:19:1:6	7.43509714974839:6.46928429586498:8.53658536585366:6.67673746180739	1061:766:1:25	0.0900446743794471:0.0650086904567921:8.48677421106947e-05:0.00212169355276737	CVKDKKIRAVFESW|CAKDKKIRAVFDYW|CAKDKKIRAVFESW|CVKDKKIRAVFEYW|CAKDKKIRAVLDYW|CAKDKKVRAVFEYW|CAKDKKIRAVFEYW|CAKDKKIRAVLEYW|CAKDKKIRAVFDFW|CVKDKKERAVFEYW|CATDGKIRAVFEYW|CAKDKKTRAVFEYW|CATDKKERAVFEYW|CAKDKKIRAVLDNW|CAKDKKERAVFEYW|CAKDKKIRAVFENW|CAKDKKTRAVFERW:CAKDKKIRAVLEYW|CAKDKKIRAVFEYW|CAKDKKIRAVFDYW|CAKDKKIRAVFESW|CAKDKKIRAVLDYW|CAKDKKTRAVFERW|CARDKKIRAVFDHW|CAKDKKVRAVFEYW|CAKDKKTRAVFEYW|CAKDKKIRA…	43	14	0.15726
Helix	07D041	IGHV3:IGHJ5-1:12:31984	emerged	0	0	0.127556	36	-	-	-	-	-	-	-	-	D10	IGHA:IGHM:IGHE:IGHG	14:13:2:7	8.5215133093634:7.70979415341301:5.83391977480647:7.4629729026179	1245:204:2:52	0.105660338927815:0.0173130193905817:0.000169735484221389:0.00441312258975612	CVRDISRRYDVW|CVKDVSRRFDVW|CVRDVSQRFDVW|CVKDVSRRFDLW|CVKDFARRFDVW|CVKDVSRRYDAW|CVKDVARRFDVW|CVRDVSRRFDVW|CVRDISQRFDVW|CVKDVSRWFDVW|CVRDISRRFDVW|CVKDISRRYDVW|CVKDVSQRFDVW|CVKDVSRRYDVW:CVKDVARRFDVW|CVKDVSRRFDVW|CVRDVSRRFDVW|CVKDVSRRYDAW|CVRDISRRYDVW|CVRDVSQRFDVW|CVRDISQRFDVW|CVKDFSRRFDVW|CVKDISRRYDVW|CVKDFARRFDVW|CVKDVSQRFDVW|CVRDISRRFDVW|CVKDVSRRFDLW:CVKDVSRRFDVW|CVKDFARRFDVW:CVKDVSRRYDVW|CVKDVSRWF…	36	12	0.127556
Helix	07D041	IGHV3:IGHJ4:16:25366	emerged	0	0	0.433165	65	-	-	-	-	-	-	-	-	D10	IGHA:IGHM:IGHE:IGHG	24:27:5:9	4.92807833828383:4.86519538430312:5.04597943209831:5.17086604252693	798:4230:7:69	0.0677244582043344:0.358990549128239:0.000594074194774863:0.00585587420563793	CAREGATAGIWELGYW|CAREGAAAGIWELGYW|CAREGAAAGIWELGHW|CAREGTTAGIWELGYW|CAREGAAAGVWELGYW|CAREGTAAGIWELGYW|CAREGATTGIWELGYW|CAREGTATGIWELGYW|CAREGPTAGIWELGYW|CAREGAAAGIWELGCW|CAREGVASGIWELGYW|CAREGPAAGIWELGYW|CTREGPAAGIWELGYW|CAREGPATGIWELGYW|CVREGAAAGIWELGYW|CAREGTAAGVWELGHW|CAKEGPAAGIWELGYW|CAREGTASGVWELGYW|CARGGAAAGIWELGYW|CAREGPAAGVWELGYW|CAREGATAGIWDLGYW|CAREGTAAGIWELGHW|CAREGAAAGIWELAYW|CGREGTAT…	65	16	0.433165
Helix	07D041	IGHV3:IGHJ4:16:25359	emerged	0	0	0.0899598	22	-	-	-	-	-	-	-	-	D10	IGHA:IGHM:IGHG	08:08:06	5.25289100778506:6.38576754176916:4.99371425419083	95:953:12	0.008062435500516:0.080878958231492:0.00101841290532834	CARERYDSGFRDLGYW|CARERFESGYRDLGYW|CARERYDSGFRDLEYW|CARERYDSGYRDLGYW|CARERYDSGRRDLEYW|CARERYESGYRDLGYW|CARERYDGGYRDLGYW|CARERFESGYRDLGHW:CARERYDSGFRDLEYW|CARERYDSGYRDLGYW|CARERYDGGYRDLGYW|CARERYDSGFRDLGYW|CARERFESGYRDLGHW|CARERYESGYRDLGYW|CARERFESGYRDLGYW|CARERYDSGRRDLEYW:CARERFESGYRDLGYW|CARERYDSGFRDLGYW|CARERYDSGRRDLEYW|CARERYDSGYRDLGYW|CARERYDSGFRDLEYW|CARERYESGYRDLGYW	22	16	0.0899598
Helix	07D041	IGHV3:IGHJ6:16:50777	emerged	0	0	0.11245	31	-	-	-	-	-	-	-	-	D10	IGHA:IGHM:IGHG	13:14:04	5.39432305408545:4.17808921127107:2.98105536521457	789:529:7	0.0669606485253381:0.0448950355765575:0.000594074194774863	CARAGTIGWYNGLDSW|CARAGTRGWYNGLDSW|CARAGVSGWRNGLDSW|CARSGTIGWYNGLDSW|CARAGVSGWKNGLDSW|CARAGTTGWYNGLDSW|CARAGTVGWYNGLDSW|CARAGSSGWYNGLDSW|CARAGSSGWRNGLDSW|CSRAGSSGWYNGLDSW|CARAGISGWRNGLDSW|CARAGTSGWYNGLDSW|CARAGVSGWKNGLESW:CARAGTIGWYNGLDSW|CARAGTSGWYNGLDSW|CARAGISGWRNGLDSW|CARAGVSGWRNGLDSW|CARAGVSGWRNALDSW|CARAGVSGWKNGLDSW|CARSGTSGWYNGLDSW|CARAGVSGWKNGLESW|CARSGTIGWYNGLDSW|CSRAGSSGWYNGLDSW|CARAGTVG…	31	16	0.11245
Helix	07D041	IGHV2:IGHJ4:19:8125	emerged	0	0	1.68055	102	-	-	-	-	-	-	-	-	D10	IGHA:IGHM:IGHE:IGHD:IGHG	33:51:5:1:12	4.08149544741033:3.93266310978867:3.66217093177535:3.17115102798525:3.7736592212716	1525:18115:17:3:142	0.129423306718809:1.53737914833523:0.00144275161588181:0.000254603226332084:0.0120512193797186	CARLRGFAVLTTSRHFDYW|CARLRGFAVLVTSRNFDYW|CARLRGFAVLTTSRNFDYW|CARLRGLEVVTTSRNFDSW|CARLRGFAVLTTSRTFDYW|CARLRGFAILTTSRNFDYW|CARLRGLEVLTTSRNFDSW|CARLRGFAVLTTSRNFGYW|CARLRGFAILTTSRHFDYW|CARLRGFGVLTTSRHFDYW|CARLRGFAVLTTSRNFDSW|RARLRGFAVLTTSRNFDYW|CARPRGFAVLTTSRHFDYW|CARLRGFAVLITSRHFDYW|CARLRGLAVLTTSRNFDYW|CARLRGFAVLTTSRSFDYW|CARLRGLAVVTTSRNFDSW|CARLRGFAVLTTSRRFDYW|CARLRGLEVITTSRNFDSW|CARLRGFAVLTTSRHFDSW…	102	19	1.68055
Helix	07D041	IGHV2:IGHJ6:17:9958	emerged	0	0	0.322922	27	-	-	-	-	-	-	-	-	D10	IGHA:IGHM:IGHE:IGHD:IGHG	11:10:1:1:4	3.25449982255201:3.13776024211129:4.43565978219444:27.0833333333333:2.80267644653197	2160:1595:3:1:46	0.183314322959101:0.135364048666558:0.000254603226332084:8.48677421106947e-05:0.00390391613709196	CARKKDYGTNHFALDSW|CARKRDYGTNHFALDSW|CARKKDYGTSHFALDSW|CARKKDYGDNHFALDSW|CARNKDYGTNHFALDSW|CARKKDYGTNRFALDSW|CARKKDYGSNHFALDSW|CARRKDYGTNHFALDSW|CARKKDYGTNHLALDSW|CARKKDCGTNHFALDSW|CARKKDYGTNHFALDSC:CARKKDYGTNHFALDSW|CARKKDYGSNHFALDSW|CARKKDYGTNRFALDSW|CARKRDYGTNHFALDSW|CARKKDCGTNHFALDSW|CARKKDYGTNHFALDSC|CARRKDYGTNHFALDSW|CARKKDYGDNHFALDSW|CARKKDYGTNHLALDSW|CARKKDYGTSHFALDSW:CARKKDYGTNHFALDSW:CAR…	27	17	0.322922
Helix	07D041	IGHV3:IGHJ1:16:49502	emerged	0	0	0.24077	55	-	-	-	-	-	-	-	-	D10	IGHA:IGHM:IGHG	18:31:06	9.76270515470974:11.2114176334079:10.7163053248289	129:2702:6	0.0109479387322796:0.229312639183097:0.000509206452664168	CATEVIEAGKRYLEFW|CATEVLEYGVRYLEFW|CATEVLESGKRYFEFW|CATEVLEAGKRYLEFW|CATEVLESGKRYLEFW|CATEVFESGKRYLEFW|CATEVVEFGKRYLEFW|CATEVLETGKRHLEFW|CATEVLAAGKRYLEFW|CAAEVLESGKRYLEFW|CATEVLERGKRYLEFW|CATEVIETGKRYLEFW|CATEVVESGKRYLEVW|CAAEVLESGKRFLEFW|CATEVFESGVRYLEFW|CATEVFESGKRHLEFW|CATEVLESGKRHLEFW|CATEVLETGKQHLEFW:CATEVLESGKRYLEFW|CATEVFESGKRYLEFW|CATEVLETGKRHLEFW|CATEVVESGKRYLEFW|CAAEVLESGKRFLEFW|CATEVFES…	55	16	0.24077
Helix	07D041	IGHV3:IGHJ6:17:57571	emerged	0	0	0.0705251	14	-	-	-	-	-	-	-	-	D10	IGHA:IGHM:IGHG	06:07:01	5.27627766737375:4.49399948986188:3.11682800873942	159:666:6	0.0134939709956005:0.0565219162457227:0.000509206452664168	CTKEWAAAGWGYGLDSW|CAKEWAAAGWGYGLDSW|CAKEWAAGGWGYGLDSW|CVKEWAAGGWGHGLDSW|CAKEWAAAGWGHGLDSW|CAKEWAAGGWGHGLDSW:CAKEWAAAGWGYGLDSW|CAKEWAAGGWGYGLDSW|CAKEWAAAGWGHGLDSW|CAKEWAAAGWDYGLDSW|CAKEWAAGGWGHGLDSW|CVKEWAAGGWGHGLDSW|CTKEWAAAGWGYGLDSW:CAKEWAAAGWGYGLDSW	14	17	0.0705251
Helix	07D041	IGHV3:IGHJ2:12:43219	emerged	0	0	0.17941	11	-	-	-	-	-	-	-	-	D10	IGHA:IGHM:IGHE:IGHG	4:5:1:1	7.59077436726765:6.37709244702077:7.10498409331919:6.78241980579361	580:1528:2:4	0.0492232904242029:0.129677909945141:0.000169735484221389:0.000339470968442779	CLRGRNWYFDLW|CLRGRSWYFDLW|CLRGRDWYFDLW|CLRGRNWHFDLW:CLRGRNWYFDLW|CLRGRNWLFDLW|CLRGRSWYFDLW|CLRGRDWYFDLW|CLRGRNWHFDLW:CLRGRNWYFDLW:CLRGRNWYFDLW	11	12	0.17941
Helix	07D041	IGHV4:IGHJ5-1:16:26849	emerged	0	0	0.248323	20	-	-	-	-	-	-	-	-	D10	IGHA:IGHM:IGHE:IGHD:IGHG	6:6:2:1:5	6.15521854190238:5.96297655532279:5.27654136820705:6.59340659340659:5.89648808995694	2230:656:5:1:34	0.189255064906849:0.0556732388246157:0.000424338710553473:8.48677421106947e-05:0.00288550323176362	CARDDSSGWSERFDVW|CARDDSGGWSERFDVW|CVRDDSSGWSERFDVW|CARDDSTGWSERFDVW|CARDDSSGWSERFDAW|CARDDSGGWSERLDVW:CVRDDSSGWSERFDVW|CARDDSSGWSERFDVW|CARDDSGGWSERFDVW|CARDDSTGWSERFDVW|CARDDSGGWSERLDVW|CARDDSSGWSERFDAW:CARDDSSGWSERFDVW|CARDDSGGWSERFDVW:CARDDSSGWSERFDVW:CARDDSSGWSERFDVW|CVRDDSSGWSERFDVW|CARDDSTGWSERFDVW|CARDDSGGWSERFDVW|CARDDSSGWSERFDAW	20	16	0.248323
Helix	07D041	IGHV3:IGHJ4:12:16288	emerged	0	0	0.271237	32	-	-	-	-	-	-	-	-	D10	IGHA:IGHM:IGHE:IGHD:IGHG	9:12:1:1:9	9.35450169015468:7.62793858230348:11.7647058823529:6:8.9200851111386	838:2305:1:1:51	0.0711191678887621:0.195620145565151:8.48677421106947e-05:8.48677421106947e-05:0.00432825484764543	CTKEAVRAADYW|CTKEAIRAADYW|CSKESIRAADYW|CSKEAVRAAEYW|CSKEAIRAADCW|CTKEALRAADYW|CSKEAIRAADYW|CTKESVRAADYW|CTKESIRAADYW:CTKESVRAADYW|CTKEAVRAADYW|CTKEAIRAADYW|CSKEAIRAADYW|CTKEALRAADYW|CTKESIRAADYW|CTKEAVRAADHW|CTKEAVRAADYG|CSKEAIRAADCW|CSKEAVRAAEYW|CSKEAIRAAEYW|CSKESIRAADYW:CTKEAVRAADYW:CTKEAVRAADYW:CTKEAIRAADYW|CTKEAVRAADYW|CSKEAVRAAEYW|CTKESVRAADYW|CSKEAIRAADCW|CSKEAIRAAEYW|CSKEAIRAADYW|CTKEALRAA…	32	12	0.271237
Helix	07D047	IGHV4:IGHJ3:14:31845	emerged	0	0	0.119588	7	-	-	-	-	-	-	-	-	D07	IGHA:IGHM	06:01:00	6.38116359785656:4.28571428571429	24 days, 18:01:00	0.119386666077103:0.000200987653328456	CARDLGSTDAFDFW|CARNLGSTDAFDFW|CARDLGSTDASDFW|CARDLGGTDAFDFW|CAQDLGSTDAFDFW|CARDLGSTGAFDFW:CARDLGSTDAFDFW	7	14	0.119588
Helix	07D047	IGHV2:IGHJ4:14:554	emerged	0	0	0.0751694	16	-	-	-	-	-	-	-	-	D07	IGHA:IGHM:IGHE:IGHG	6:7:1:2	4.7339328808612:4.40435267615649:3.60097104837259:3.20316921335597	113:257:2:2	0.0227116048261155:0.0516538269054132:0.000401975306656912:0.000401975306656912	CARHIFPSYYFDYW|CARHIMPSYYFDYW|CARHILPSYYFDYW|CARHIFPFYYFDYW|CARHIFPSYYFGYW|CARHIFPPYYFDYW:CARHIMPSYYFDYW|CARHILPSYYFDYW|CARHILPSYYLDYW|CARHIFPSYYFDYW|CARRILPSYYFDYW|CARYILPSYYFDYW|CARHIPPSYYFDYW:CARHIMPSYYFDYW:CARHIMPSYYFDYW|CARHILPSYYFDYW	16	14	0.0751694
Helix	07D047	IGHV4:IGHJ4:18:17589	emerged	0	0	0.113558	24	-	-	-	-	-	-	-	-	D07	IGHA:IGHM:IGHE	20:03:01	2.39890945788909:2.50906326370277:1.87448824423909	22 days, 21:14:02	0.110342221677322:0.00281382714659838:0.000401975306656912	CAREGFYDSGYSYSFDYW|CAREGLYDSGYSYYFDYW|CAREGFYDSGYSYYFDYW|CARGGFYDSGYSYYFDYW|CAREAFYDSGHSYYFDYW|CAREGFYDVGHSYYFDYW|CAREGFYDSGHSYYFDYW|CAGEGFYDSGYSYYFDYW|CAREGFYDVGHSYHFDYW|CVREGFYDSGYSYYFDYW|CAREGFYDSGYSYYLDYW|CAKEGFYDSGYSYYFDYW|CAKEAFYDSGHSYYFDYW|CAREGFYDSGYPYYFDYW|CAREEFYDSGYSYYFDYW|CAREGFYDSGHSYYFDYR|CAREGFYDSGYSYYFDCW|CAREGFYDSGYSYYFDSW|CAREGFYDSDYSYYFDYW|CAREGFYDSGYSYYFDFW:CAREGFYDSGYSYYFDYW|…	24	18	0.113558
Helix	07D047	IGHV3:IGHJ5-1:19:12302	emerged	0	0	0.0639141	6	-	-	-	-	-	-	-	-	D07	IGHA:IGHM:IGHG	03:02:01	4.36419618784108:3.98074785029457:7.25806451612903	12 days, 23:06:01	0.0625071601851498:0.00120592591997074:0.000200987653328456	CTRDYYDSGYYKTWRFDVW|CTRDFYDSGYYKTWRFDVW|CTRDYYDSGYCKTWRFDVW:CTRDYYDSGYYKTWRFDVW|CTRDFYDSGYYKTWRFDVW:CTRDFYDSGYYKTWRFDVW	6	19	0.0639141
Helix	07D047	IGHV4:IGHJ3:14:31845	emerged	0	0	0.824509	25	-	-	-	-	-	-	-	-	D10	IGHA:IGHM:IGHE:IGHD:IGHG	13:7:3:1:1	6.6367611035953:5.88147609185083:7.06124589691281:10.0840336134454:4.28435043240057	10062:311:4:1:18	0.798019781563697:0.0246654891737537:0.000317241018311945:7.93102545779862e-05:0.00142758458240375	CARDLRSTDAFDIW|CARDLGSTDAFDFW|CARDLASTDAFDFW|CARDLRSTDAFDFW|CARDLGSTDAFDVW|CARDLRSTDAFDLW|CARDLASHDAFDFW|CARDPGSTDAFDFW|CVRDLGSTDAFDFW|CARDLGGTDAFDFW|CARDLGSTDAFDFR|CARDLGSADAFDFW|CARDLSSTDAFDFW:CARDLGSTDAFDFW|CARDLGSADAFDFW|CVRDLGSTDAFDFW|CARDLRSTDAFDIW|CARDLASHDAFDFW|CARDLSSTDAFDFW|CARDLASTDAFDFW:CARDLRSTDAFDFW|CARDLRSTDAFDIW|CARDLGSTDAFDFW:CARDLGSTDAFDFW:CARDLGSTDAFDFW	25	14	0.824509
Helix	07D047	IGHV4:IGHJ4:18:17589	emerged	0	0	1.6008	98	-	-	-	-	-	-	-	-	D10	IGHA:IGHM:IGHE:IGHD:IGHG	53:25:7:1:12	3.042770703687:2.84667427737204:3.37925999773887:2.01342281879195:3.27142986940995	19448:674:19:1:42	1.54242583103268:0.0534551115855627:0.00150689483698174:7.93102545779862e-05:0.00333103069227542	CAREGFYDSGYSYYFDYW|CAREGFYDSGHSFYFDYW|CAKEGFYDVGHSYYFDYW|CAREGFYDSGYSYYFDYR|CAREGFYDVGHSYYFDYW|CAREGFYDIGHSYYFDYW|CAREGFYDSGHSYYFDYW|CAREGYYDSGHSYYFDYW|CAREGFYDTGHSYYFDYW|CAREGFYDVGHSYYFDVW|CAREGFYASGHSYYFDYW|CAREGFYDSGHSYYFDFW|CAREGFYDSSYSYYFDYW|CAKEGFYDIGHSYYFDYW|CAREGFCDSGYSYYFDYW|CVREGFYDSGHSYYFDYW|CAREGFYDSGYSYYFDHW|CAREGLYDSGYSYYFDYW|CAREGFYDRGHSYYFDYW|CAGEGFYDSGYSYYFDYW|CAREGYYDSGHSYYFDYC|…	98	18	1.6008
Helix	07D047	IGHV2:IGHJ4:14:554	emerged	0	0	0.0586103	18	-	-	-	-	-	-	-	-	D10	IGHA:IGHM:IGHE:IGHG	8:7:1:2	5.46503298863864:5.06195786936476:2.71164021164021:5.04905056629195	180:554:2:3	0.0142758458240375:0.0439378810362043:0.000158620509155972:0.000237930763733959	CARHIFPSYYFDYW|CARHIMPSYYFDYW|CARHIFPSFYFDYW|CARHILPSYYFDYW|CARHIFPSFYFDSW|CARHIFPSFYFDYC|CARHSFPSYYFDYW|CARHILPSFYFDYW:CARHIFPSYYFDYW|CARHIMPSYYFDYW|CARHILPSYYFDYW|CARHILPSFYFDYW|CARHIFPSFYFDYW|CARHSFPSYYFDYW|CARHIFPSFYFDYC:CARHIMPSYYFDYW:CARHIFPSYYFDYW|CARHIMPSYYFDYW	18	14	0.0586103
Helix	07D047	IGHV3:IGHJ5-1:19:12302	emerged	0	0	0.193279	9	-	-	-	-	-	-	-	-	D10	IGHA:IGHM:IGHE:IGHG	4:3:1:1	5.33572677573256:4.41835766340549:4.88938398999375:5.71744709811799	2352:73:4:8	0.186537718767423:0.00578964858419299:0.000317241018311945:0.000634482036623889	CTRDYYDSGYYKTWRFDVW|CTRDFYDSGYYKTWRFDVW|CTRDYYDSGYYKTWRFDVC|CTRDYYDSGYYKTWRFEVW:CTRDYYDSGYYKTWRFDVW|CTRDFYDSGYYKTWRFDVW|CTRDYYDSGYYKTWRFEVW:CTRDYYDSGYYKTWRFDVW:CTRDYYDSGYYKTWRFDVW	9	19	0.193279
Helix	07D096	IGHV4:IGHJ4:16:400	emerged	0	0	0.186578	31	-	-	-	-	-	-	-	-	D07	IGHA:IGHM:IGHE:IGHD:IGHG	4:8:8:2:9	5.58539039003042:5.49971375991977:5.75127297923846:6.37999767166732:6.99008676945123	50:163:719:4:752	0.00552660840884523:0.0180167434128354:0.0794726289191943:0.000442128672707618:0.0831201904690322	CARHDLPGRAGPFDYW|CARHDLPGRAGPFDHW|CARHDLPGRAGPFDSW|CARHDLPGRAGPFDLW:CARHDLPGRAGPFDYW|CARHDLPGRAGPFDHW|CARHGLPGRAGPFDYW|CARHDLPGRAGPFDSW|CARHDLPGRAGPFDLW|CARHDLPGRAGPFDRW|CARHDLPGRAGPFGYW|RARHDLPGRAGPFDYW:CARHDLPGRAGPFDYW|CARHDLPGRAGPFDHW|CARHDLPGRAGPLDYW|CARHGLPGRAGPFDYW|CARHDLPGRAGPFDSW|CARHDLPGRAGPFDRW|CARHDLPGRAGPFGYW|RARHDLPGRAGPFDYW:CARHDLPGRAGPFDYW|CARHDLPGRAGPFDSW:CARHDLPGRAGPFDYW|CARHDLPG…	31	16	0.186578
Helix	07D096	IGHV3:IGHJ6:12:63454	emerged	0	0	0.225375	13	-	-	-	-	-	-	-	-	D07	IGHA:IGHM:IGHE:IGHD:IGHG	2:3:3:1:4	5.12576779992437:5.03308130260845:6.2247676415858:4.29946901059432:4.72939083083494	76:191:720:7:1045	0.00840044478144474:0.0211116441217888:0.0795831610873713:0.000773725177238332:0.115506115744865	CAKANFFGLDSW|CAKTNFFGLDSW:CAKANFFGLDSW|CAKSNFFGLDSW|CAKGNFFGLDSW:CAKANFFGLDSW|CAKSNFFGLDSW|CAKTNFFGLDSW:CAKANFFGLDSW:CAKANFFGLDSW|CAKSNFFGLDSW|CAKGNFFGLDSW|CAKTNFFGLDSW	13	12	0.225375
Helix	07D096	IGHV4:IGHJ4:19:109687	emerged	0	0	0.10998	8	-	-	-	-	-	-	-	-	D07	IGHA:IGHM:IGHE:IGHG	3:2:1:2	8.76081167836695:7.11692628876048:5.96026490066225:8.19939205456259	936:49:1:9	0.103458109413583:0.00541607624066832:0.000110532168176905:0.000994789513592141	CARSSLLDDYGSKYYFHDW|CARSSLLDDFGSKYYFHDW|CARSSPLDDYGSKYYFHDW:CARSSLLDDYGSKYYFHDW|CARSSLLDDFGSKYYFHDW:CARSSLLDDYGSKYYFHDW:CARSSPLDDYGSKYYFHDW|CARSSLLDDYGSKYYFHDW	8	19	0.10998
Helix	07D096	IGHV1:IGHJ4:12:11879	emerged	0	0	0.104784	11	-	-	-	-	-	-	-	-	D07	IGHA:IGHM:IGHE:IGHD:IGHG	1:3:3:1:3	6.80941992505163:6.26910512198715:6.30565254406048:6.41025641025641:5.67545725837832	31:90:729:1:97	0.00342649721348404:0.00994789513592141:0.0805779506009634:0.000110532168176905:0.0107216203131597	CARRIATHFDSW:CARRIATHFDSW|CARRVATHFDSW|CTRRIATHFDSW:CARRIATHFDSW|CARRIATHFDSC|CARRVATHFDSW:CARRIATHFDSW:CARRIATHFDSW|CTRRIATHFDSW|CARRIATHFDSC	11	12	0.104784
Helix	07D096	IGHV1:IGHJ4:12:11879	emerged	0	0	0.0868148	11	-	-	-	-	-	-	-	-	D10	IGHA:IGHM:IGHE:IGHD:IGHG	1:3:4:2:1	5.60931374338805:7.07393461391498:7.47250329710093:7.37530864197531:8.52258169746728	7:28:494:3:5	0.00113166429017166:0.00452665716068663:0.0798631656206855:0.000484998981502139:0.000808331635836898	CARRIATHFDSW:CARRIATHFDSW|CARRVATHFDSW|CARRIATHFDYW:CARRIATHFDSW|CARRVATHFDSW|CARRIAPHFDSW|CARRIVTHFDSW:CARRIATHFDYW|CARRIATHFDSW:CARRIATHFDSW	11	12	0.0868148
Helix	07D096	IGHV4:IGHJ4:19:109687	emerged	0	0	0.200466	23	-	-	-	-	-	-	-	-	D10	IGHA:IGHM:IGHG	20:02:01	9.12494282827918:7.44765437952803:8.23529411764706	50 days, 16:23:01	0.196586253835534:0.00371832552484973:0.00016166632716738	CARSSLLDDYGSKYYFHDW|CARSSLLDDYGSKYHFHDW|CARSSLLDDYGSKYCFHDW|CARSSLLDDFGSKYYFHDW|CARSSLLDDCGSKYYFHDW|CARSSLLDDFGGKYYFHDW|CARSSLLDGYGSKYYFHDW|CARSSLLDDYGSKYYFHDL|CARSSLLGDYGSKYYFHDW|CARSSPLDDYGSKYYFHDW|CARSSLLDDYDSKYYFHDW|CAISSLLDDYGSKYYFHDW|CARISLLDDYGSKYYFHDW|CARSSLLDDYGSKYYFHGW|CARSSPLDDFGSKYYFHDW|RARSSLLDDYGSKYYFHDW|CARSGLLDDYGSKYYFHDW|CARGSLLDDYGSKYYFHDW|CARSSLLDDYGSKYYLHDW|CARSSLLDDYGSKYYFRDW…	23	19	0.200466
Helix	07D096	IGHV3:IGHJ6:12:63454	emerged	0	0	0.0704865	7	-	-	-	-	-	-	-	-	D10	IGHA:IGHM:IGHE:IGHG	2:1:3:1	4.92881256710698:5.30416623300406:5.30323466943136:5.43871357727769	15:19:386:16	0.00242499490751069:0.00307166021618021:0.0624032022866085:0.00258666123467807	CAKANFFGLDSW|CAKADFFGLDSW:CAKANFFGLDSW:CAKANFFGLDSW|CAKANFFGLDFW|CAKADFFGLDSW:CAKANFFGLDSW	7	12	0.0704865
Helix	07D096	IGHV4:IGHJ4:16:400	emerged	0	0	0.0512482	11	-	-	-	-	-	-	-	-	D10	IGHA:IGHM:IGHE:IGHG	4:3:2:2	7.17394999858699:7.19385846101194:10.045442721165:9.03053678776437	240:15:34:28	0.0387999185201711:0.00242499490751069:0.00549665512369091:0.00452665716068663	CARHDLPGRAGPFDYW|CARHGLPGRAGPFDYW|RARHDLPGRAGPFDYW|CARHDLPGRAGPFDSW:CARHDLPGRAGPFDYW|CARHDLPGRAGPFDSW|CARHGLPGRAGPFDYW:CARHDLPGRAGPFDSW|CARHGLPGRAGPFDSW:CARHDLPGRAGPFDSW|CARHDLPGRAGPFDYW	11	16	0.0512482
N36	04D193	IGHV4:IGHJ4:16:31896	emerged	0	0	0.0830644	7	-	-	-	-	-	-	-	-	D07	IGHA:IGHM:IGHG	05:01:01	5.90961950605399:4.07670058206793:8.5050284379826	15 days, 13:09:02	0.0806849350626876:0.00194682148944823:0.000432626997655162	CARWLLTAAGDYFDSW|CARWLLTAAGDYFDFW|CARWLLTAAGEYFDSW|CARWLLTAAGGYFDSW|RARWLLTAAGDYFDSW:CARWLLTAAGDYFDSW:CARWLLTAAGDYFDSW	7	16	0.0830644
N36	04D193	IGHV3:IGHJ4:15:18018	emerged	0	0	0.104263	11	-	-	-	-	-	-	-	-	D07	IGHA:IGHM:IGHE	07:03:01	7.66232700680811:7.83884610264942:8.92857142857143	18 days, 17:32:01	0.0971247609735838:0.00692203196248259:0.000216313498827581	CAKENADTYNVGDCW|CAKENADTYNVGDFW|CAKENADTYNVRDCW|CAKENADAYNVGDCW|CAKESADTYNVGDCW|CAKENSDTYNVGDCW|CAKENADTYSVGDCW:CAKENADTYNVGDCW|CAKESADTYNVGDCW|CAKENADTYNVGDFW:CAKENADTYNVGDCW	11	15	0.104263
N36	04D193	IGHV4:IGHJ6:17:8233	emerged	0	0	0.151852	9	-	-	-	-	-	-	-	-	D07	IGHA:IGHM:IGHG	04:04:01	1.46796130516774:3.47169943035754:4.89662417036719	252:448:2	0.0545110017045504:0.0969084474747562:0.000432626997655162	CARERPAAGPTPRLDSW|CVRERPAAGPTPRLDSW|CAREWPAAGPTPRLDSW|CARGRPAAGPTPRLDSW:CARERPAAGPTPRLDSW|CVRERPAAGPTPRLDSW|CARGRPAAGPTPRLDSW|CAREWPAAGPTPRLDSW:CARERPAAGPTPRLDSW	9	17	0.151852
N36	04D193	IGHV4:IGHJ4:14:1375	emerged	0	0	0.136061	14	-	-	-	-	-	-	-	-	D07	IGHA:IGHM:IGHE:IGHG	7:4:2:1	4.40382080208036:3.20074143546709:2.81159420289855:4.6875	615:11:2:1	0.133032801778962:0.00237944848710339:0.000432626997655162:0.000216313498827581	CARRAAAGVYYDYW|CARRAAAVVYFDYW|CARRAAEVVYFDYW|CARRAAAGVYFDYW|CARRAPEVVYYDYW|RARRAAAGVYFDYW|CARRAAAVFYFDYW:CARRAAAGVYYDYW|CARRAAAVVYFDYW|CARRAAAGVYFDYW|CARRAAAGQYFDYW:CARRAAAVVYFDYW|CARRAAAGVYYDYW:CARRAAEVVYFDYW	14	14	0.136061
N36	04D193	IGHV4:IGHJ4:12:27680	emerged	0	0	0.0934474	5	-	-	-	-	-	-	-	-	D07	IGHA:IGHM:IGHG	03:01:01	5.81551723441605:5.29244901724047:6.03988603988604	17 days, 9:13:02	0.0902027290111012:0.00281207548475855:0.000432626997655162	CAGDLGNSNCIW|CAGDLGNSSCIW|CAGDLVNSNCIW:CAGDLGNSNCIW:CAGDLGNSNCIW	5	12	0.0934474
N36	04D193	IGHV3:IGHJ4:17:28920	emerged	0	0	0.107291	19	-	-	-	-	-	-	-	-	D07	IGHA:IGHM:IGHG	12:05:02	4.02420191856111:5.68814201433777:4.8075035951871	20 days, 1:11:04	0.104046792936066:0.00237944848710339:0.000865253995310323	CVRENPMAGSNHPFDFW|CVRENPIAGSNHPFDYW|CVRENPISGGNHPFDYW|CARENPITRGNHPFDHW|CVRENPIAGSNHPFDNW|CVRENPISGSNHPFDYW|CVRENPIAGSNHPFDFW|CARENPITRGNHPFDYW|CARENPITRGNLPFDHW|CVRENPIARGNHPFDYW|CVRENSMAGSNHPFDFW|CVRENPMAGSNHPFDYW:CVRENPMAGSNHPFDFW|CARENPITRGNHPFDHW|CVRENPISGSNHPFDYW|CVRENSMAGSNHPFDFW|CVRENPIAGSNHPFDYW:CVRENPMAGSNHPFDYW|CVRENPIAGSNHPFDYW	19	17	0.107291
N36	04D193	IGHV3:IGHJ6:16:26327	emerged	0	0	0.0917169	8	-	-	-	-	-	-	-	-	D07	IGHA:IGHM	06:02:00	4.1139547167624:4.09774005349817	17 days, 11:05:00	0.0906353560087564:0.0010815674941379	CSRGSSATSPYGLDSW|CSRGSSSSSPYGLDSW|CSRGSSGRSPYGLDSW|CSRGSSGSSPYGLDSW|CSRGSSGTSPYGLDSW|CSRGSSSSSPYGLDSL:CSRGSSGSSPYGLDSW|CSRGSSGRSPYGLDSW	8	16	0.0917169
N36	04D193	IGHV4:IGHJ4:16:32528	emerged	0	0	0.0653267	6	-	-	-	-	-	-	-	-	D07	IGHA:IGHM:IGHG	03:02:01	4.24086357313442:4.5016584152545:3.07692307692308	12 days, 3:10:01	0.062947228158826:0.00216313498827581:0.000216313498827581	CASPIYCGETDCSEYW|CASPVYCSETDCSEYW|CASPIYCSETDCSEYW:CASPIYCGETDCSEYW|CASPIYCSETDCSEYW:CASPIYCGETDCSEYW	6	16	0.0653267
N36	04D193	IGHV6:IGHJ6:19:19	emerged	0	0	0.0532131	6	-	-	-	-	-	-	-	-	D07	IGHA:IGHM	04:02:00	3.68996312141867:4.48518229588632	10 days, 0:06:00	0.0519152397186194:0.00129788099296548	CTRGSSLNSGSWARALDSW|CTRGSSLSTGSWARALDSW|CTRGSGLSTGSWARALDSW|CTRGSSLDTGSWARALDSW:CTRGSSLNSGSWARALDSW|CTRGSSLSTGSWARALDSW	6	19	0.0532131
N36	04D193	IGHV3:IGHJ4:12:14242	emerged	0	0	0.215665	23	-	-	-	-	-	-	-	-	D07	IGHA:IGHM:IGHE:IGHG	11:8:1:3	6.65059195465709:3.85763512832215:3.81679389312977:5.39936608097429	540:452:1:4	0.116809289366894:0.0977737014700665:0.000216313498827581:0.000865253995310323	CAGARAGNCDYW|CAAARAGNCDYW|CAAAKAGNCDFW|CAGSTAGNCDYW|CTGSTAGNCDYW|CAGAKAGNCDYW|CAGATAGNCDYW|CAGARAGNCEYW|CAGARAGNCGYW|CAGARAGNCDFW|CAAAKAGNCDYW:CAGAKAGNCDYW|CAGARAGNCDYW|CAGATAGNCDYW|CAGARAGNCEYW|CAGAKAGNCDFW|CAGAKAGNCGYW|CTGSTAGNCDYW|CAAARAGNCDYW:CAGATAGNCDYW:CAGAKAGNCDYW|CAAAKAGNCDFW|CAGARAGNCDYW	23	12	0.215665
N36	04D193	IGHV2:IGHJ4:15:4318	emerged	0	0	0.149905	15	-	-	-	-	-	-	-	-	D07	IGHA:IGHM:IGHG	08:06:01	4.1903647495521:3.30507944691399:5.32544378698225	27 days, 8:36:01	0.141901655230893:0.00778728595779291:0.000216313498827581	CVRREEYLNPLFSYW|CVRREEYGNPLFRYW|CVRREGYGNPLFKYW|CVRREEYGNPLFNYW|CVRREEFGNPLFSYW|CVRREEYGNPLFKYW|CVRREEYGNLLFRYW|CVRREEYGNPLFRYC:CVRREEYGNPLFRYW|CVRREEYGNPLFSYW|CVRREEFGNPLFSYW|CVRREEYGNPLFKYW|CVRREEYLNPLFSYW|CVRREEYGNLLFRYW:CVRREEYGNPLFKYW	15	15	0.149905
N36	04D193	IGHV3:IGHJ4:17:28768	emerged	0	0	0.125029	15	-	-	-	-	-	-	-	-	D07	IGHA:IGHM:IGHE:IGHG	7:5:1:2	8.76496968014776:7.512459205168:8.04597701149425:6.98095719582069	406:169:1:2	0.0878232805239978:0.0365569813018612:0.000216313498827581:0.000432626997655162	CAKGIREHSVDPVFDSW|CAKGIRQQSVDPVFDSW|CVKGIRERSVDPVFDSW|CAKGIRPQSVDPVFDSW|CAKGIREQSVDPVFDSW|CAKGIRERSVDPVFDSW|CAKGIREVSVDPVFDSW:CAKGIREHSVDPVFDSW|CAKGIRQQSVDPVFDSW|CAKGIREVSVDPVFDSW|CAKGIREQSVDPVFDSW|CAKGIRPQSVDPVFDSW:CAKGIREHSVDPVFDSW:CAKGIRERSVDPVFDSW|CAKGIREHSVDPVFDSW	15	17	0.125029
N36	04D193	IGHV4:IGHJ4:11:10278	emerged	0	0	0.064894	5	-	-	-	-	-	-	-	-	D07	IGHA:IGHM	03:02:00	7.39866254798222:3.8107412965058	127:173	0.0274718143511028:0.0374222352971715	CVRPFATAVSW|CVRPIATAVSW|CVRPFAAAVSW:CVRPIATAVSW|CVRPFATAVSW	5	11	0.064894
N36	04D193	IGHV4:IGHJ4:19:37751	emerged	0	0	0.0618657	5	-	-	-	-	-	-	-	-	D07	IGHA:IGHM:IGHG	03:01:01	2.76168307416721:2.84331305255855:9.18367346938776	11 days, 16:05:01	0.0605677796717226:0.0010815674941379:0.000216313498827581	CARIIGDDFGYYPYYFDSW|CARIIGDDFGYYPYYFDYW|CARIIGDDFGYYPHYFDSW:CARIIGDDFGYYPYYFDSW:CARIIGDDFGYYPYYFDSW	5	19	0.0618657
N36	04D193	IGHV4:IGHJ6:19:44333	emerged	0	0	0.131302	13	-	-	-	-	-	-	-	-	D07	IGHA:IGHM:IGHE:IGHD:IGHG	6:3:1:1:2	3.71406607271842:1.96870753586864:1.45985401459854:2.91970802919708:4.34827556623198	383:218:1:1:4	0.0828480700509635:0.0471563427444126:0.000216313498827581:0.000216313498827581:0.000865253995310323	CARRCSGSSCYASYGLDSW|CARRCSGSSCYASHGLDSW|CARRCIGSGCYASYGLDSW|CARRCSGSSCYASYGWDSW|CARRCTGSSCYASYGLDSW|CARRCSVSSCYASHGLDSW:CARRCTGSSCYASYGLDSW|CARRCSGSSCYASYGLDSW|CARRCSGSGCYASYGLDSW:CARRCTGSSCYASYGLDSW:CARRCSGSSCYASYGLDSW:CARRCSGSSCYASYGLDSW|CARRCSVSSCYASHGLDSW	13	19	0.131302
N36	04D193	IGHV3:IGHJ4:15:18018	emerged	0	0	0.0715964	9	-	-	-	-	-	-	-	-	D10	IGHA:IGHM	06:03:00	7.45851737266908:7.23544035218478	18 days, 14:12:00	0.0697205083031498:0.00187588811577981	CAKENADTYNVGDCW|CAKENADTYNVGDFW|CAKENADTYNVGGFW|CAKGNADTYNVGDFW|FAKENADTYNVGDFW|CAKENADTYNVGDLW:CAKENADTYNVGDFW|CAKENADTYNVGDCW|CAKENADTYNVGGFW	9	15	0.0715964
N36	04D193	IGHV4:IGHJ6:19:44333	emerged	0	0	0.0534628	12	-	-	-	-	-	-	-	-	D10	IGHA:IGHM:IGHG	07:04:01	3.59344770706675:2.32801778195701:5	11 days, 20:57:01	0.0443960187401223:0.00891046854995412:0.000156324009648318	CARRCTGSGCYASYGLDSW|CARRCSGSSCYASHGLDSW|CARRCSGSSCYASYGFDSW|CARRCSGSSCYASYGLDSW|CARRCTGSSCYASYGLDSW|CARRCSGSGCYASYGLDSW|CARRCAGSGCYASYGLDSW:CARRCSGSSCYASHGLDSW|CARRCTGSSCYASYGLDSW|CARRCTGSGCYASYGLDSW|CARRCSGSSCYASYGLDSW:CARRCSGSSCYASYGLDSW	12	19	0.0534628
N36	04D193	IGHV4:IGHJ4:19:37751	emerged	0	0	0.0656561	6	-	-	-	-	-	-	-	-	D10	IGHA:IGHM	04:02:00	2.71987719464408:2.89275811209537	17 days, 2:10:00	0.0640928439558103:0.00156324009648318	CARIIGDDFGYYPYYFDSW|CARIIGDDFGYYPYYFDYW|CARIVGDDFGYYPYYFDYW|CARIIGDDFGCYPYYFDSW:CARIIGDDFGYYPYYFDSW|CARIIGDDFGYYPYYFDYW	6	19	0.0656561
N36	04D193	IGHV3:IGHJ4:17:28768	emerged	0	0	0.263562	41	-	-	-	-	-	-	-	-	D10	IGHA:IGHM:IGHE:IGHG	22:16:1:2	8.08756672491234:7.27305509657869:8.7248322147651:8.37623951182304	1243:438:1:4	0.194310743992859:0.0684699162259632:0.000156324009648318:0.000625296038593271	CAKGIREHSVDPVFDSW|CAKGIRELSVDPVFDSW|CAKGIREQSVDPVFDSW|CAKGIRAQSVDPVFDSW|CAKGMRPQSVDPVFDSW|CAKGIRPQSVDPVFDSW|CAKGIREHSADPVFDYW|CAKGIRERSVDPVFDYW|CAKGIREHSVDQVFDSW|CAKGIRQQSVDPVFDSW|CAKGIRKHSVDPVFDSW|CAKGIRERSVDPVFDSW|CAKGIREHNVDPVFDSW|RAKGIREHSVDPVFDSW|CAKGIREHSADPVFDSW|CAKGIREHSVYPVFDSW|CARGIREQSVDPVFDSW|CAKGIREHSVDPVFDYW|CVKGIREHSVDPVFDSW|CAKGIREHSVNPVFDSW|CAKGIGEHSVDPVFDSW|CAEGIREHSVDPVFDSW:CAK…	41	17	0.263562
N36	04D193	IGHV4:IGHJ4:11:10278	emerged	0	0	0.0694079	9	-	-	-	-	-	-	-	-	D10	IGHA:IGHM:IGHE:IGHG	3:3:2:1	7.37132301204823:4.04944344688573:6.77663987555095:5.00091591866642	276:164:2:2	0.0431454266629357:0.0256371375823241:0.000312648019296636:0.000312648019296636	CVRPFATAVSW|CVRPLATAVSW|CVRPIATAVSW:CVRPIATAVSW|CVRPFATAVSW|CVRPLATAVSW:CVRPIATAVSW|CVRPFATAVSW:CVRPLATAVSW	9	11	0.0694079
N36	04D193	IGHV2:IGHJ4:15:4318	emerged	0	0	0.212601	22	-	-	-	-	-	-	-	-	D10	IGHA:IGHM:IGHG	16:05:01	4.00548602111338:4.05822150411795:2.0979020979021	55 days, 10:29:01	0.207910932832263:0.00453339627980122:0.000156324009648318	CVRREEYGNPLFRYW|CVRREEYGNPIFKYW|CIRREEYGNPLFSYW|CVRREEYLNPLFSYW|CVRREEYGNPLFKYW|CVRREDYGNPLFSYW|CVRREEYGNPLFSYW|CVRRGEYGNPLFRYW|CVRREEHGNPLFRYW|CVRSEEYGNPLFKYW|CVRREEYLNPLFSYR|CARREEYGNPLFRYW|CVLREEYGNPLFRYW|CVRREEYGTPLFRYW|CVRREECLNPLFSYW|CVRRAEYGNPLFRYW:CVRREEYLNPLFSYW|CVRREEYGNPLFRYW|CVRREEYGNPIFKYW|CIRREEYGNPLFSYW|CVRREDYGNPLFSYW:CVRREEYGNPLFRYW	22	15	0.212601
N36	04D193	IGHV3:IGHJ4:12:14242	emerged	0	0	1.12256	76	-	-	-	-	-	-	-	-	D10	IGHA:IGHM:IGHE:IGHG	38:28:3:7	6.50179572590637:3.58823247939777:4.44516053105597:5.37051212506592	5137:2002:4:38	0.803036437563409:0.312960667315932:0.000625296038593271:0.00594031236663608	CAGARAGNCDYW|CAAARAGNCDYW|CAGSTAGNCDYW|CAAAKAGNCDFW|CAAARAGNCDFW|CAAAKAGNCDYW|CAGTRAGNCDYW|CAGAKAGNCDYW|CTGSTAGNCDYW|CAGARAGNCDFW|CAGATAGNCDYW|CAGSTAGNCDCW|CAGSKAGNCDYW|CAGSTAGSCDYW|CVAAKAGNCDFW|CAAARAGNFDYW|CAGARAGSCDYW|CAGARAGNCGYW|CATARAGNCDYW|CTGSMAGNCDYW|CAGARAGNCEYW|CAVARAGNCDYW|CAGSTAGNRDYW|CAGARAGNCDYR|CAAARTGNCDYW|CAGATAGNCGYW|CVGSTAGNCDYW|CAGARSGNCDYW|CAGAKAGDCDYW|RAGARAGNCDYW|CAGARASNC…	76	12	1.12256
N36	04D193	IGHV4:IGHJ4:16:32528	emerged	0	0	0.116774	14	-	-	-	-	-	-	-	-	D10	IGHA:IGHM:IGHE:IGHG	9:2:1:2	4.00665130579912:3.66759512297858:4.95867768595041:3.72524752475248	719:25:1:2	0.112396962937141:0.00390810024120795:0.000156324009648318:0.000312648019296636	CASPIYCGETDCSEYW|CASPVYCSETDCSEYW|CASPIYCSETDCSEYW|CASPIYCGETDCSEYR|CASPIYCGETDCPEYW|RASPVYCSETDCSEYW|CASPIYCGETVCSEYW|CASPTYCGETDCSEYW|CASPIYCGGTDCSEYW:CASPIYCSETDCSEYW|CASPIYCGETDCSEYW:CASPIYCGETDCSEYW:CASPIYCGETDCSEYW|CASPVYCSETDCSEYW	14	16	0.116774
N36	04D193	IGHV3:IGHJ6:16:26327	emerged	0	0	0.108489	12	-	-	-	-	-	-	-	-	D10	IGHA:IGHM	08:04:00	4.40325144285621:4.37658851200897	27 days, 20:26:00	0.104424438445076:0.00406442425085627	CSRGSSATSPYGLDSW|CSRGSSGRSPYGLDSW|CSRGSSSSSPYGLDSW|CSRGSSGSSPYGLDSW|CSRGSSATSPYSLDSW|CSRGSSGRSPHGLDSW|CSRGSIGRSPYGLDSW|CSRGSSGTSPYGLDSW:CSRGSSGRSPYGLDSW|CSRGSSSSSPYGLDSW|CSRGSSATSPYGLDSW|CSRGSSGTSPYGLDSW	12	16	0.108489
N36	04D193	IGHV3:IGHJ4:17:28920	emerged	0	0	0.0876978	20	-	-	-	-	-	-	-	-	D10	IGHA:IGHM:IGHD	12:07:01	3.07506174458736:3.71259783991797:0.970873786407767	22 days, 22:10:01	0.0859782053065748:0.00156324009648318:0.000156324009648318	CVRENPIAGSNHPFDYW|CVRENPISGSNHPFDYW|CARENPITRGNHPFDHW|CVRENPIAGSNHPFDNW|CARENPIARGNHPFDYW|CARENPITRGNHPFDYW|CVRENPIIRGNHPFDYW|CVRENPMAGSNHPFDFW|CVRENPIAGSNHPFDFW|CVRENPMAGSNHPFDYW|CVRENPISGGNHPFDYW|CVRENPISRGNHPFDYW:CVRENPMAGSNHPFDFW|CVRENPISGGNHPFDYW|CVRENPIAGSNHPFDYW|CARENPITRGNHPFDYW|CVRENPISGSNHPFDYW|CVRENPMAGSNHPFDYW|CARENPITRGNHPFDHW:CARENPITRGNHPFDHW	20	17	0.0876978
N36	04D193	IGHV4:IGHJ4:12:27680	emerged	0	0	0.0686262	5	-	-	-	-	-	-	-	-	D10	IGHA:IGHM:IGHG	02:02:01	5.64518250785891:5.24422780142952:4.95049504950495	17 days, 22:08:01	0.0672193241487767:0.00125059207718654:0.000156324009648318	CAGDLGNSNCIW|CAGDLGNSNCSW:CAGDLGNSNCIW|CAGDLGNSNCSW:CAGDLGNSNCIW	5	12	0.0686262
N36	04D193	IGHV4:IGHJ4:14:1375	emerged	0	0	0.164609	26	-	-	-	-	-	-	-	-	D10	IGHA:IGHM:IGHE:IGHG	16:8:1:1	4.11933793665787:4.11340734416925:2.80898876404494:3.88349514563107	1015:36:1:1	0.158668869793043:0.00562766434733944:0.000156324009648318:0.000156324009648318	CARRAAAVVYFDYW|CARRAAAVVYFDFW|CARRAAAGVFFDYW|CARRAAAGVYFDYW|CARRAAEVVYFDYW|CVRRAAAGVYFDYW|CARRAAAGVYYDHW|CARRAAAGVYFDSW|CARRAPEVVYFDYW|CARRAAAGVYFDFW|CARRAAAVVYFDSW|CARRAAAGVYFGYW|CARRAAASVYFDYW|CARRAAAGVYYDFW|CARRAAPGVYFDYW|CARRAAAVVCFDYW:CARRAAAGVYFDYW|CARRAAAVVYFDYW|CARRAAAVVCFDYW|CARRAAAVVYFDFW|CVRRAAAGVYFDYW|CARRAAEVVYFDYW|CARRAAAVVYFDSW|CARRAAAGVFFDYW:CARRAAAGVYFDYW:CARRAAAVVYFDFW	26	14	0.164609
N36	04D193	IGHV4:IGHJ6:17:8233	emerged	0	0	0.468972	30	-	-	-	-	-	-	-	-	D10	IGHA:IGHM:IGHE:IGHG	12:15:1:2	1.91323214880355:3.45655769082408:2.1505376344086:2.66284463149751	1294:1695:1:10	0.202283268484923:0.264969196353899:0.000156324009648318:0.00156324009648318	CARERPAAGPTPRLDSW|CARERPAAGSTPRLDSW|CARERPAAGPIPRLDSW|CAREWPAAGPTPRLDSW|CARERPAAGPTPRLDSR|CVRERPAAGPTPRLDSW|CARERPAAGPAPRLDSW|CARERPVAGPTPRLDSW|CARERPAAGPTLRLDSW|CARERPAAGPTPRFDSW|CARERPTAGPTPRLDSW|CARERPAAGPTPLLDSW:CARERPAAGPTPRLDSW|CARERPAAGPTPRLDYW|CARERPVAGPTPRLDSW|CARERPAAGPTPLLDSW|CARERPAAGPTLRLDSW|CARERPAAGPTPRLDPW|CARERPTAGPTPRLDSW|CARGRPAAGPTPRLDSW|CARERPAAGPTPRLDSR|CARERPAAGPAPRLDSW|CVR…	30	17	0.468972
N36	04D193	IGHV4:IGHJ4:16:31896	emerged	0	0	0.11271	8	-	-	-	-	-	-	-	-	D10	IGHA:IGHM:IGHG	06:01:01	5.74379022756485:5.30723623376441:5.30973451327434	29 days, 9:15:01	0.110208426802064:0.00234486014472477:0.000156324009648318	CARWLLTAAGDYFDSW|CARWLLTAAGGYFDSW|CARWLLTAAGDYFDPW|CARWLLTAAGDYLDSW|CAIWLLTAAGDYFDSW|CARWLLTAAGDYFDYW:CARWLLTAAGDYFDSW:CARWLLTAAGDYFDSW	8	16	0.11271
N36	04D193	IGHV6:IGHJ6:19:19	emerged	0	0	0.0636239	14	-	-	-	-	-	-	-	-	D10	IGHA:IGHM:IGHG	11:02:01	4.70031994264042:5.28362706216387:4.12371134020619	16 days, 14:08:01	0.0622169558400305:0.00125059207718654:0.000156324009648318	CTRGSSLNSGSWARALDSW|CTRGSSLTTGSWARALDSW|CTRGSSLNTGSWARALDSW|CTRGSSLSAGSWARALDSW|CTRGSSLNSGSWAGALDSW|CTRGSSLNSGSWARALDFW|CTRGSSLSTGSWARALDSW|RTRGSSLNSGSWARALDSW|CTRGSSLISGSWARALDSW|CTRGSSLNSGSWASALDSW|CTRGSSLNRGSWARALDSW:CTRGSSLNSGSWARALDSW|CTRGSSLTTGSWARALDSW:CTRGSSLNSGSWARALDSW	14	19	0.0636239
N36	05D002	IGHV4:IGHJ6:19:33890	emerged	0	0	0.111862	6	-	-	-	-	-	-	-	-	D07	IGHA:IGHM:IGHE	02:01:03	4.01285111778866:3.61694703507482:4.22868650103112	25:32:1400	0.00191938727016297:0.0024568157058086:0.107485687129126	CARDALPTIFGLLSGLDSW|CARDVLPTIFGLLSGLDSW:CARDALPTIFGLLSGLDSW:CARDALPTIFGLLSGLDSW|CARDVLPTIFGLLSGLDSW|CARDALPTIFGPLSGLDSW	6	19	0.111862
N36	05D002	IGHV1:IGHJ4:17:827	emerged	0	0	0.438235	41	-	-	-	-	-	-	-	-	D07	IGHA:IGHM:IGHE:IGHD:IGHG	6:8:22:1:4	6.70040995130255:7.147500949557:7.91132634558939:5.93220338983051:7.35056376399728	121:154:5372:1:60	0.00928983438758878:0.0118234255842039:0.412437936612619:7.67754908065188e-05:0.00460652944839113	CARAQSTLRGSGCFDYW|CARAQSTLRGSGCFYYW|CARAQSTLRGSGCFDFW|CARAHSTLRGSGCFDNW|CARAQSTLRGSGCFDYR|CARAHSTLRGSGCFDYW:CARAQSTLRGSGCFDYW|CARAQSTLRGSGCFDFW|CARAHSTLRGSGCFDYW|CARAHSTLRGSGCFDNW|RARAQSTLRGSGCFDYW|CAGAQSTLRGSGCFDYW|CARAQSTLRGSGCFGYW|CVRAQSTLRGSGCFDYW:CARAQSTLRGSGCFDYW|CAGAQSTLRGSGCFDYW|CARAQSTLRGSGCFDFW|CARAHSTLRGSGCFDYW|CVRAQSTLRGSGCFDYW|CARAQSTLRGSGCFDYR|CARAHSTLRGSGCFDNW|CARAQSTLRGSGCFGYW|CAR…	41	17	0.438235
N36	05D002	IGHV4:IGHJ5-1:20:40976	emerged	0	0	0.139731	28	-	-	-	-	-	-	-	-	D07	IGHA:IGHM:IGHE:IGHG	4:5:13:6	5.3135918944949:5.63615248885605:5.46360919116377:5.37458802382397	59:48:1565:148	0.00452975395758461:0.0036852235587129:0.120153643112202:0.0113627726393648	CTRDRLPLEGWIQHNQIDVW|CARDWLPLEGWIQHNQIDVW|CTRDRLPLEGWIRHNQIDVW|CMRDRLPLEGWIQHNQIDVW:CTRDRLPLEGWIQHNQIDVW|YTRDRLPLEGWIQHNQIDVW|CTRDRLPLEGWIQHDQIDVW|CARDWLPLEGWIQHNQIDVW|CTRDRLPLEGRIQHNQIDVW:CTRDRLPLEGWIQHNQIDVW|CARDWLPLEGWIQHNQIDVW|CMRDRLPLEGWIQHNQIDVW|CTRDRLPLEGWIQHNQINVW|CTRDRLPLEGRIQHNQIDVW|CTRDRLPLEGWIRHNQIDVW|YTRDRLPLEGWIQHNQIDVW|CARDRLPLEGWIQHNQIDVW|CTRDRLPLEGWIQHNQIGVW|CTRDRLPLEGWIQHSQIDVW|…	28	20	0.139731
N36	05D002	IGHV5:IGHJ4:16:2274	emerged	0	0	0.0530519	8	-	-	-	-	-	-	-	-	D07	IGHA:IGHM:IGHE:IGHG	2:2:2:2	2.50290724493453:2.18099263868067:2.22506183636729:2.37143357061097	17:14:648:12	0.00130518334371082:0.00107485687129126:0.0497505180426242:0.000921305889678226	CAKAFDWGDYFNFDYW|CAKAFDWGDYFNFDSW:CAKAFDWGDYFNFDYW|CAKAFDWGDYFNFDSW:CAKAFDWGDYFNFDYW|CAKAFDWGDYFNFDSW:CAKAFDWGDYFNFDSW|CAKAFDWGDYFNFDYW	8	16	0.0530519
N36	05D002	IGHV4:IGHJ4:16:7612	emerged	0	0	0.19739	13	-	-	-	-	-	-	-	-	D07	IGHA:IGHM:IGHE:IGHG	1:2:7:3	6.04190703600155:4.47563942404489:7.04200437288739:7.74703999600179	67:66:2319:119	0.00514395788403676:0.00506718239323024:0.178042363180317:0.00913628340597574	CARDPLTTESTRFDYW:CARDPLTTESTRFDYW|CARDPLTTESARFDYW:CARDPLTTESTRFDYW|CARDPLTTESPRFDYW|CAGDPLTTESTRFDYW|CVRDPLTTESTRFDYW|CARDPLTTESTRFGYW|CARDPLTTESARFDYW|CARDPLTTESTRFDFW:CARDPLTTESTRFDYW|CARDPLTTESTRFDFW|CARDPLTTESARFDYW	13	16	0.19739
N36	05D002	IGHV1:IGHJ3:16:11441	emerged	0	0	0.353628	17	-	-	-	-	-	-	-	-	D07	IGHA:IGHM:IGHE:IGHG	1:2:13:1	1.90972696829698:1.79200190720992:1.32579924096687:1.85084615865041	40:36:4513:17	0.00307101963226075:0.00276391766903468:0.34648779000982:0.00130518334371082	CATSEYNKTYDAFDFW:CATSEYNKTYDAFDFW|CATSEYDKTYDAFDFW:CATSEYNKTYDAFDFW|RATSEYNKTYDAFDFW|CAASEYNKTYDAFDFW|CATSEYDKTYDAFDFW|CATPEYNKTYDAFDFW|CATSEYNKAYDAFDFW|CATSEYNKTYDAFDFR|CATSEYSKTYDAFDFW|CATSEYNKTYDAFDLW|CATSEYNKTYDALDFW|CATSEYNKTYGAFDFW|CATSEYNKTYDAFDFC|CATSGYNKTYDAFDFW:CATSEYNKTYDAFDFW	17	16	0.353628
N36	05D002	IGHV1:IGHJ4:12:9059	emerged	0	0	0.0715548	8	-	-	-	-	-	-	-	-	D07	IGHA:IGHM:IGHE:IGHG	1:2:3:2	3.24042566779181:3.04368094802269:3.064471677846:4.22921224503449	29:22:873:8	0.00222648923338905:0.00168906079774341:0.067025003474091:0.000614203926452151	CGTDYYDYVDYW:CGTDYYDYVDYW|CGTDYYDYVGYW:CGTDYYDYVDYW|CGTDYYEYVDYW|CGTDYYDYVGYW:CGTDYYEYVDYW|CGTDYYDYVDYW	8	12	0.0715548
N36	05D002	IGHV4:IGHJ3:18:56440	emerged	0	0	0.0633398	6	-	-	-	-	-	-	-	-	D07	IGHA:IGHM:IGHE	01:01:04	6.63626649120655:5.54984519781202:6.80075499932161	0.303183	0.000537428435645632:0.000230326472419557:0.0625720250073129	CARCGDDSGSSYDAFDFW:CARCGDDSGSSYDAFDFW:CARCGDDSGSSYDAFDFW|CARCGGDSGSSYDAFDFW|CARCGEDSGSSYDAFDFW|CARCGDDGGSSYDAFDFW	6	18	0.0633398
N36	05D002	IGHV4:IGHJ3:15:11647	emerged	0	0	0.849214	61	-	-	-	-	-	-	-	-	D07	IGHA:IGHM:IGHE:IGHG	12:9:33:7	5.10860920183591:4.62074920748412:4.73014700777431:3.96827923590902	103:75:10726:157	0.00790787555307144:0.00575816181048891:0.823493914390721:0.0120537520566235	CATMEVLTHDAFDFW|CATMVVLIHDAFDIW|CATMAVLIHDAFDFW|CATMVMLVYDAFDSW|CATMVVLVHDAFDIW|CATMVMLIHDAFDSW|CATMEALTHDAFDFW|CATMEVLSHDAFDFW|CATMAVLIHDAFDVW|CATMVVLIHDAFDFW|CATMLVLIHDAFDIW|CATTVVLIHDAFDIW:CATMVVLVHDAFDIW|CATMEVLTHDAFDFW|CATMVVLIHDAFDIW|CATMVMLVYDAFDSW|CATMVMLIHDAFDLW|CATMEVLSHDAFDFW|CATTVVLIHDAFDIW|CATMEGLTHDAFDFW|CATMAVLIHDAFDFW:CATMEVLTHDAFDFW|CATTVVLIHDAFDIW|CATMAVLIHDAFDVW|CATMVVLIHDAFDIW…	61	15	0.849214
N36	05D002	IGHV4:IGHJ4:16:7557	emerged	0	0	0.16238	29	-	-	-	-	-	-	-	-	D07	IGHA:IGHM:IGHE:IGHG	7:4:10:8	6.91382421129603:6.72531549982176:6.87715388877819:7.01835926299575	55:37:1902:121	0.00422265199435854:0.0028406931598412:0.146026983513999:0.00928983438758878	CARQEGTWNFYYFEWW|CARQEGTWNLYYFEWW|CARQEGTWNFYFFEWW|CARQEGTWNFFYFEWW|CARQEGTWNLFYFEHW|CARQEGTWNFCYFEWW|CARQEGTWSFYYFEWW:CARQEGTWNFYYFEWW|CARQEGTWNFYFFEWW|CARQEGTWNLYYFEWW|CARQEGTWNFFYFEWW:CARQEGTWNLYYFEWW|CARQEGTWNFYYFEWW|CARQEGTWNFYFFEWW|CARQEGTWNFCYFEWW|CARQDGTWNFYYFEWW|CARQEGTWNFFYFEWW|CARQEGTWNFYYFGWW|CARQEGTWNFYYFEWC|CARQEGTWNLFYFEHW|CARQEGTWSFYYFEWW:CARQEGTWNFYYFEWW|CARQEGTWNFFYFEHW|CARQEGTW…	29	16	0.16238
N36	05D002	IGHV1:IGHJ5-2:15:6498	emerged	0	0	0.0667179	13	-	-	-	-	-	-	-	-	D07	IGHA:IGHM:IGHE:IGHD:IGHG	2:2:4:1:4	7.46647246170425:7.16407666083715:6.69145758515787:7.01754385964912:7.0088883539729	31:29:272:1:536	0.00238004021500208:0.00222648923338905:0.0208829334993731:7.67754908065188e-05:0.0411516630722941	CVRGGLVLKGSFDVW|CVRGGLVLKGSFDIW:CVRGGLVLKGSFDVW|CVRGGLVLKGSFDIW:CVRGGLVLKGSFDVW|CVRGGLVLKGSFDIW|CARGGLVLKGSFDVW|CVGGGLVLKGSFDVW:CVRGGLVLKGSFDVW:CVRGGLVLKGSFDVW|CVRGGLVLKGSFDIW|CVRGGPVLKGSFDVW|CARGGLVLKGSFDVW	13	15	0.0667179
N36	05D002	IGHV4:IGHJ4:10:6144	emerged	0	0	0.202918	19	-	-	-	-	-	-	-	-	D07	IGHA:IGHM:IGHE:IGHG	5:3:7:4	6.79505448068338:6.602019656941:6.64058930767007:9.11656956912048	93:60:2452:38	0.00714012064500625:0.00460652944839113:0.188253503457584:0.00291746865064772	CARMGVPDFW|CARMGVPDSW|CAKMGVPDFW|CARMGDPDFW|CARMEVPDFW:CARMGVPDFW|CARMGDPDFW|CAKMGVPDFW:CARMGVPDFW|CAKMGVPDFW|CARMGDPDFW|CARMGVPDSW|CARMGGPDFW|CARRGDPDFW|CARMEVPDFW:CARMGVPDFW|CARMGVPDLW|CARMGDPDFW|CAKMGVPDFW	19	10	0.202918
N36	05D002	IGHV3:IGHJ4:14:25689	emerged	0	0	0.842611	76	-	-	-	-	-	-	-	-	D07	IGHA:IGHM:IGHE:IGHD:IGHG	14:15:32:1:14	3.54716800492239:3.45676364425924:3.61374149711746:1.42857142857143:3.21044058816957	322:304:9869:1:479	0.0247217080396991:0.0233397492051817:0.757697318769535:7.67754908065188e-05:0.0367754600963225	CAREPFYGNYLDYW|CAREPFNGNHLDYW|CAREPFFGNHLDLW|CAREPFYSNYLDLW|CAREPFYGNHLDLW|CAREPFYGNHLDYW|CVREPFYGNHLDLW|CAREPFFGNYLDYW|CAREPFNGNYLDYW|CAREPFYGNYLDFW|CAREPIFGNHLDLW|CARKPFYGNYLDYW|CAREPFYGNYLDHW|CVREPLFGNHLDLW:CAREPFYGNYLDYW|CAREPFYGNHLDYW|CAREPFYGNHLDLW|CAREPFNGNYLDYW|CAREPFFGNHLDLW|CAREPFYSNYLDLW|CAREPLFGNHLDLW|CAREPFFGNYLDYW|CVREPFYGNHLDLW|CAREPFNGNHLDYW|CAREPFYSNCLDLW|CAREPFYGNYLGYW|CAREPFYGN…	76	14	0.842611
N36	05D002	IGHV4:IGHJ4:19:45139	emerged	0	0	0.486757	33	-	-	-	-	-	-	-	-	D07	IGHA:IGHM:IGHE:IGHG	5:6:18:4	3.55639065693661:2.89717848694043:3.08290387088179:3.44516655060289	194:156:5825:165	0.0148944452164647:0.0119769765658169:0.447217233947972:0.0126679559830756	CARAASIVEVVSTFYFDHW|CARAASIVEVISTFYFDHW|CARAASIVEVVSTFYFDYW|CARAASIVEVVSTSYFDHW|CARAASIVEVVSAFYFDHW:CARAASIVEVVSTFYFDHW|CARAASIVEVISTFYFDHW|CARAASIVEVVSTFYFDYW|CARAAPIVEVVSTFYFDHW|CARAASIVEVVSTFFFDHW|CARAASIVEVVITFYFDHW:CARAASIVEVVSTFYFDHW|CARAASIVEVISTFYFDHW|CARAASIVEVVSTFYLDHW|CARAASIVEVISMFYFDHW|CARAASIMEVVSTFYFDHW|CARAASIVEVVSTFYFDYW|CARAASIVEVVSTFYFGHW|CARAASIVEAVSTFYFDHW|CARAASIVEVVSTFFFDHW…	33	19	0.486757
N36	05D002	IGHV3:IGHJ5-1:17:5810	emerged	0	0	0.298273	34	-	-	-	-	-	-	-	-	D07	IGHA:IGHM:IGHE:IGHG	8:9:12:5	3.4102408163105:3.34794918347295:3.23294231800551:3.38182542432357	140:177:3469:99	0.0107485687129126:0.0135892618727538:0.266334177607814:0.00760077358984537	CARDPEAITTSEWFDVW|CARDPEALTTSEWFDVW|CARDPEAVTTSEWFDVW|CARDPAALTTSEWFDVW|CARDPEPGTTSEWFDVW|CARDPEPITTSEWFDVW|CARDPEAGTTSEWFDVW|CARGPEAGTTSEWFDVW:CARDPEAITTSEWFDVW|CARDPEAGTTSEWFDVW|CARDPEPITTSEWFDVW|CARDPEALTTSEWFDVW|CARDPEAVTTSEWFDVW|CARGPEAITTSEWFDVW|CARDPEPGTTSEWFDVW|CARDPAALTTSEWFDVW|CARDPEAITTPEWFDVW:CARDPEAITTSEWFDVW|CARDPEALTTSEWFDVW|CARDPEPITTSEWFDVW|CARDPEAVTTSEWFDVW|CARDPEAGTTSEWFDVW|CAR…	34	17	0.298273
N36	05D002	IGHV5:IGHJ5-1:15:2435	emerged	0	0	0.22549	59	-	-	-	-	-	-	-	-	D07	IGHA:IGHM:IGHE:IGHG	14:11:18:16	5.59075067408722:5.15579442851267:5.6618630498891:6.52511055508305	95:71:2604:167	0.00729367162661929:0.00545105984726284:0.199923378060175:0.0128215069646886	CANGLRSNYVQGGGW|CATGLRSNYAQGGVW|CAVGLRSNYAQGGVW|CAIGLRSNYVQAGVW|CATGLRSNYAQGSVW|CAIGLRSNYAQGAVW|CAVGLRSNYARGGVW|CANGLRSNYVEGGVW|CAIGLRSNYVQGGVW|CATGLRSNYAQGSVG|CAIGLRSNYAQGGVW|CAIGLRSNYAQAAVW|CAIGLRSNYIQGGGW|CAIGLRSNYAQTGVW:CAIGLRSNYAQGAVW|CANGLRSNYVQGGGW|CAVGLRSNYAQGGVW|CATGLRSNYAQGGVW|CATGLRSNYAQGSVW|CAIGLRSNYVQAGVW|CAVGLRSNYARGGVW|CANGLRSNYVEGGVW|CAIGLRSNYVQGSVW|CAIGLRSNYAQAAVW|CAIGLRSNYAQTGVW…	59	15	0.22549
N36	05D002	IGHV4:IGHJ1:14:33377	emerged	0	0	0.234779	72	-	-	-	-	-	-	-	-	D07	IGHA:IGHM:IGHE:IGHG	16:14:18:24	6.90375575227052:8.13975491609252:9.1960898145952:8.58804899813682	162:32:1882:982	0.0124376295106561:0.0024568157058086:0.144491473697868:0.0753935319720015	CAAVGGLLEYLEFW|CGRTGGLLEYVEFW|CARVGGLLEYLDFW|CGRVGGLLEYLEFW|CATVGGLLEYLEFW|CARVGGLVEYLDVW|CGKVGGLLEYVEVW|CGKVGGLLEYLEFW|CARVGGLVEYFDLW|CGRVGGLNEYVDFW|CGKVGGLLEYVEFW|CGRVGGLLEYVEVW|CARVGGLVEYVDFW|CARVGGLVEYLDFW|CGRVGGLLEYVEIW|CARVGGLVEYLDLW:CARVGGLVEYVDFW|CGRTGGLLEYVEFW|CGKVGGLLEYVEVW|CGRVGGLLEYLEFW|CGKVGGLLEYLEFW|CGRVGGLNEYVDFW|CARVGGLVEYLDLW|CGRVGGLLEYVEVW|CARVGGLLEYVDFW|CGKVGGLLEYVEFW|CAAVGGLLE…	72	14	0.234779
N36	05D002	IGHV2:IGHJ5-1:17:636	emerged	0	0	0.462035	28	-	-	-	-	-	-	-	-	D07	IGHA:IGHM:IGHE:IGHG	6:4:16:2	1.67848881995593:1.47953859081198:1.39753153166078:1.89794716465721	281:253:5438:46	0.0215739129166318:0.0194241991740493:0.417505119005849:0.00353167257709987	CARVIGVIIMTSWFDVW|CARVIGVIIMTGWFDVW|CARAIGVIIMTSWFDVW|CARVIGVIIMTSWLDVW|CARVIGVIIMASWFDVW|CARVIGVIIMTSWFGVW:CARVIGVIIMTSWFDVW|CARVTGVIIMTSWFDVW|CARVIGAIIMTSWFDVW|CARVIGVITMTSWFDVW:CARVIGVIIMTSWFDVW|CARVIGVVIMTSWFDVW|CARVIGVIIMTSWLDVW|CARVIGVITMTSWFDVW|CARVIGVIIMTSWFDAW|RARVIGVIIMTSWFDVW|CARVIGVIIMTSWSDVW|CARVIGVIIMASWFDVW|CARVIGVIITTSWFDVW|CTRVIGVIIMTSWFDVW|CARVIGVIIMTSWFGVW|CARVIGAIIMTSWFDVW|CAR…	28	17	0.462035
N36	05D002	IGHV4:IGHJ5-1:19:31969	emerged	0	0	0.0697889	14	-	-	-	-	-	-	-	-	D07	IGHA:IGHM:IGHE:IGHG	4:3:3:4	8.48217461350434:7.47729977144022:7.77550500369877:10.6543756594336	38:30:690:151	0.00291746865064772:0.00230326472419557:0.052975088656498:0.0115930991117843	CARETIPLGWIQETWFDVW|CARENIPLGWIQETWFDVW|CARENIPLGWIQVTWFDVW|CAREKIPLGWIQETWFDVW:CARENIPLGWIQVTWFDVW|CARETIPLGWIQETWFDVW|CARENIPLGWIQETWFDVW:CARENIPLGWIQVTWFDVW|CARETIPLGWIQETWFDVW|CARENIPLGWIQETWFDVW:CARETIPLGWIQETWFDVW|CARENIPLGWIQETWFDVW|CARENIPLGWIQVTWFDVW|CAREKIPLGWIQETWFDVW	14	19	0.0697889
N36	05D002	IGHV4:IGHJ3:15:11642	emerged	0	0	0.709098	63	-	-	-	-	-	-	-	-	D07	IGHA:IGHM:IGHE:IGHG	13:11:25:14	4.2919313700768:4.42381874240266:4.55312378663263:4.25474586556708	97:53:8591:495	0.00744722260823233:0.0040691010127455:0.659578241518804:0.0380038679492268	CARDPLLRLDAFDLW|CARDPLLLFDAFDFW|CARDPLLQLDAFDFW|CARDPLLEFDAFDFW|CARDPLLLLDAFDVW|CARDPLLQLDAFDLW|CARDPLLRLDAFDFW|CARDPLLSLDAFDVW|CARDPLLRLDAFDIW|CARDPLLLVDAFDFW|CARDPLLLLDAFDFW|CARDPLLRLGAFDLW|CTRDPLLLFDAFDFW:CARDPLLRLDAFDLW|CARDPLLLFDAFDFW|CARDPLLRLDAFDFW|CARDPLLLVDAFDFW|CARDPLLRLDAFDIW|CARDPLLQLDAFDFW|CARDPLLEFDAFDFW|CARDPLLRLGAFDLW|CARDPLLSLDAFDVW|CARDPLLLLDAFDFW|CARDPLLLLDAFDVW:CARDPLLLFDAFDFW…	63	15	0.709098
N36	05D002	IGHV4:IGHJ3:16:13888	emerged	0	0	0.130979	7	-	-	-	-	-	-	-	-	D07	IGHA:IGHM:IGHE:IGHG	1:1:4:1	2.43478212694925:2.490930853752:1.88673367350959:1.86748352971757	17:10:1652:27	0.00130518334371082:0.000767754908065189:0.126833110812369:0.00207293825177601	CAREDTVTTWGAFDFW:CAREDTVTTWGAFDFW:CAREDTVTTWGAFDFW|CAREDTVTTWGAFDLW|CAREDTVTTRGAFDFW|CAREDAVTTWGAFDFW:CAREDTVTTWGAFDFW	7	16	0.130979
N36	05D002	IGHV4:IGHJ5-2:20:21221	emerged	0	0	0.0698657	12	-	-	-	-	-	-	-	-	D07	IGHA:IGHM:IGHE:IGHG	3:2:4:3	4.97744131956424:4.93702818219338:4.89974953936251:3.0422859764491	35:17:852:6	0.00268714217822816:0.00130518334371082:0.0654127181671541:0.000460652944839113	CARFGFFGSAYYTRGSLDVW|CSRFGFFGSAYYTRGSLDVW|CTRFGFFGSAYYTRGSLDVW:CARFGFFGSAYYTRGSLDVW|CSRFGFFGSAYYTRGSLDVW:CARFGFFGSAYYTRGSLDVW|CSRFGFFGSAYYTRGSLDVW|CTRFGFFGSAYYTRGSLDVW|CSRFGFFGSAYYTRGPLDVW:CSRFGFFGSAYYTRGSLDVW|CARFGFFGDAYYTRGSLDVW|CARFGFFGSAYYTRGSLDVW	12	20	0.0698657
N36	05D002	IGHV3:IGHJ4:9:7325	emerged	0	0	0.279463	9	-	-	-	-	-	-	-	-	D07	IGHA:IGHM:IGHE:IGHG	2:1:5:1	3.80470135178942:3.49323894402307:3.4124617542562:4.14373541218291	155:104:3200:181	0.0119002010750104:0.00798465104387796:0.24568157058086:0.0138963638359799	CAIAAADFW|CAIAAADLW:CAIAAADFW:CAIAAADFW|CAIAAADLW|RAIAAADFW|CAIAVADFW|CAVAAADFW:CAIAAADFW	9	9	0.279463
N36	05D002	IGHV4:IGHJ4:16:8154	emerged	0	0	0.108177	28	-	-	-	-	-	-	-	-	D07	IGHA:IGHM:IGHE:IGHG	7:4:11:6	7.60253117449602:7.06145789743001:7.75794251339916:6.73625886865706	45:24:1228:112	0.00345489708629335:0.00184261177935645:0.0942803027104051:0.00859885497033011	CARQGGTWHFYYFDNW|CARLGGTWHFYFFDYW|CARQGGTWHFYFFDNW|CARQGGTWHFYYFDYW|CARQGGTWHFYYFDFW|CARQGDTWHFYYFDNW|CARQGGTWHFYFFDYW:CARQGGTWHFYYFDNW|CARQGGTWHFYFFDNW|CARQGGTWHFYFFDYW|CARQGGTWHFYYFDFW:CARQGGTWHFYYFDNW|CARQGGTWHFYFFDNW|CARQGGTWHFYYFDFW|CARQGGTWRFYFFDNW|CARQGDTWHFYYFDNW|CARQGGTWHFYFFDFW|CAGQGGTWHFYYFDNW|CARRGGTWHFYYFDNW|CARQGGTWHFYYFDYW|CARQGGAWHFYYFDNW|CARQGGTWHFYFFDYW:CARQGGTWHFYYFDYW|CARQGGTW…	28	16	0.108177
N36	05D002	IGHV4:IGHJ4:13:28312	emerged	0	0	0.0948945	20	-	-	-	-	-	-	-	-	D07	IGHA:IGHM:IGHE:IGHG	3:4:9:4	6.56683143981376:6.48543456689207:6.5772185131935:8.118340891557	38:41:1132:25	0.00291746865064772:0.00314779512306727:0.0869098555929793:0.00191938727016297	CARAIFGLLIVHW|CVKAMFGFLVVHW|CVRAMFGFLIVHW:CVRAMFGFLIVHW|CARAIFGLLIVHW|CVKAMFGFLVVHW|CARAIFGLLIAHW:CARAIFGLLIVHW|CVRAMFGFLIVHW|CVRAMFGLLIVHW|CVKAMFGFLVVHW|CVRAMFGFLIVLW|CARAIFGLLIAHW|CARAMFGFLIVHW|CAKAMFGFLVVHW|CVRAMFGFLIAHW:CARAIFGLLIVHW|CVRAMFGFLIVHW|CAKAMFGFLVVHW|CVKAMFGFLVVHW	20	13	0.0948945
N36	05D002	IGHV3:IGHJ4:14:25796	emerged	0	0	0.174741	13	-	-	-	-	-	-	-	-	D07	IGHA:IGHM:IGHE:IGHG	2:4:5:2	4.75533655578207:4.60787880698039:4.42768005520551:5.24417699001514	87:72:2028:89	0.00667946770016714:0.00552783533806936:0.15570069535562:0.00683301868178018	CAREDTVSTFFDSW|CAREDAVSTFFDYW:CAREDTVSTFFDSW|CAREDAVSTFFDYW|CAREDSVSTFFDSW|RAREDTVSTFFDSW:CAREDAVSTFFDYW|CAREDTVSTFFDSW|CAREDSVSTFFDSW|CAREDTVSAFFDSW|RAREDTVSTFFDSW:CAREDAVSTFFDYW|CAREDTVSTFFDSW	13	14	0.174741
N36	05D002	IGHV1:IGHJ4:10:10463	emerged	0	0	0.306488	12	-	-	-	-	-	-	-	-	D07	IGHA:IGHM:IGHE:IGHG	2:6:2:2	8.58470020318826:8.02471653180656:8.13534572773172:7.77521545819978	162:3696:118:16	0.0124376295106561:0.283762214020894:0.00905950791516922:0.0012284078529043	CTRGATFDFW|CTRGATFDLW:CTRGATFDLW|CTRGATFDFW|CTRGATFDLR|CTSGATFDFW|CTRGATFGLW|CTRGATLDLW:CTRGATFDFW|CTRGATFDLW:CTRGATFDFW|CTRGATFDLW	12	10	0.306488
N36	05D002	IGHV4:IGHJ4:12:42016	emerged	0	0	0.0637237	9	-	-	-	-	-	-	-	-	D07	IGHA:IGHM:IGHE:IGHG	2:3:2:2	5.01212031616661:4.96950341444953:5.91322476583002:6.42938238233689	25:21:772:12	0.00191938727016297:0.0016122853069369:0.0592706789026326:0.000921305889678226	CAGAGWWLFRNW|CAGAGWWLFRTW:CAGAGWWLFRNW|CAGAGWWLLRTW|CAGAGWWLFRTW:CAGAGWWLFRNW|CAGAGWWLFRTW:CAGAGWWLLRTW|CAGAGWWLFRNW	9	12	0.0637237
N36	05D002	IGHV3:IGHJ5-1:12:4122	emerged	0	0	0.112323	6	-	-	-	-	-	-	-	-	D07	IGHA:IGHM:IGHE:IGHG	1:3:1:1	2.60952350435461:2.23505467706893:2.7479314104089:2.54302881809269	68:1334:51:10	0.00522073337484328:0.102418504735896:0.00391555003113246:0.000767754908065189	CAPLGEGRFDVW:CAPLGEGRFDVW|CAPLGEGRLDVW|CAPLGGGRFDVW:CAPLGEGRFDVW:CAPLGEGRFDVW	6	12	0.112323
N36	05D002	IGHV4:IGHJ4:19:45178	emerged	0	0	0.0741651	36	-	-	-	-	-	-	-	-	D07	IGHA:IGHM:IGHE:IGHG	7:9:8:12	6.04137879103345:6.0006848299893:10.6380075217945:6.14738412119387	30:24:230:682	0.00230326472419557:0.00184261177935645:0.0176583628854993:0.0523608847300459	CARTIVVIFPTMAGGFDYW|CARTIVVIFPTMGGGFDYW|CARTIVIIFPTMGGGFDYW|CARTIVVIFPTMGGPFDYW|CARTIVVAFPTMGGGFDYW|CARTIVVIFPVMGGGFDYW|CARTIVVIFPTMGGGFDFW:CARTIVIIFPTMGGGFDYW|CARTIVVAFPTMGGGFDYW|CARTIVVIFPTMGGPFDYW|CARTIVVIFPTMGGPFDFW|CARTIVVIFPTMAGGFDYW|CARTIVVIFPTMGGGFDYW|CARTLVVIFPTMGGGFDYW|CARTIVVVFPVMGGGFDYW|CARTIVVIFPTMGGGFDFW:CARTIVVIFPTMGGPFDYW|CARTIVVVFPVMGGGFDYW|CARTIVVIFPTMAGGFDYW|CARTIVVAFPTMGGGFDYW…	36	19	0.0741651
N36	05D002	IGHV4:IGHJ5-2:20:21204	emerged	0	0	0.0983494	13	-	-	-	-	-	-	-	-	D07	IGHA:IGHM:IGHE:IGHG	4:2:6:1	5.33763996824947:5.3792005762588:6.46545333088313:5.11246995934685	41:33:1204:3	0.00314779512306727:0.00253359119661512:0.0924376909310487:0.000230326472419557	CARFGLFGSAYYTRGALDVW|CARFGLFGSAYYTRGAVDVW|CTRFGLFGSAYYTRGAVDVW|CARFGLFGSAYYTRGALDVR:CARFGLFGSAYYTRGALDVW|CARFGLFGSAYYTRGAVDVW:CARFGLFGSAYYTRGAVDVW|CARFGLFGSAYYTRGALDVW|CARFGLFGSAYYTRGALDVR|CARFGLFGSAYYTRGALDAW|CTRFGLFGSAYYTRGAVDVW|CARFGLFGSAYYTRRAVDVW:CARFGLFGSAYYTRGALDVW	13	20	0.0983494
N36	05D002	IGHV4:IGHJ5-1:19:31969	emerged	0	0	0.112377	18	-	-	-	-	-	-	-	-	D10	IGHA:IGHM:IGHE:IGHG	4:2:9:3	8.88936963756609:6.6563224560119:8.32885092537953:9.94439391396627	11:4:209:7	0.00535128771441637:0.00194592280524232:0.101674466573911:0.00340536490917405	CARETIPLGWIQETWFDVW|CARETIPLGWIQETWLDVW|CARENIPLGWIQVTWFDVW|CARENIPLGWIQETWFDVW:CARENIPLGWIQETWFDVW|CARETIPLGWIQETWFDVW:CARENIPLGWIQETWFDVW|CARETIPLGWIQETWFDVW|CARENIPLGWIQVTWFDVW|CARGTIPLGWIQETWFDVW|CAKENIPLGWIQETWFDVW|CARETIPLGWIQETWFDVL|CVRENIPLGWIQETWFDVW|CAREAIPLGWIQETWFDVW|CARETIPLGWIRETWFDVW:CARENIPLGWIQETWFDVW|CARETIPLGWIQETWFDVW|CAREKIPLGWIQETWFDVW	18	19	0.112377
N36	05D002	IGHV4:IGHJ3:15:11642	emerged	0	0	0.114323	12	-	-	-	-	-	-	-	-	D10	IGHA:IGHE:IGHG	02:08:02	6.20265151515152:4.50900178552543:4.00543042459925	0.24309	0.000972961402621158:0.111890561301433:0.00145944210393174	CARDPLLLIDAFDFW|CARDPLLQLDAFDFW:CARDPLLLFDAFDFW|CARDPLLALDAFDIW|CARDPLLQLDAFDFW|CARDPLLQLDAFDLW|CARDPLLQLEAFDFW|CARDPLLLIDAFDFW|CAIDPLLLIDAFDFW|CAGDPLLQLDAFDFW:CARDPLLQLDAFDFW|CARDPLLLFDAFDFW	12	15	0.114323
N36	05D002	IGHV4:IGHJ3:16:13888	emerged	0	0	0.0885395	7	-	-	-	-	-	-	-	-	D10	IGHA:IGHE	01:06:00	2.5:1.728952427981	0.167361	0.000486480701310579:0.0880530069372148	CAREDTVTTWGAFDFW:CAREDTVTTWGAFDFW|CAREDTVTTCGAFDFW|CAREDTVTTWGAFDLW|CAREGTVTTWGAFDFW|CAREDTVTTWGAFGFW|RAREDTVTTWGAFDFW	7	16	0.0885395
N36	05D002	IGHV4:IGHJ5-2:20:21221	emerged	0	0	0.135728	17	-	-	-	-	-	-	-	-	D10	IGHA:IGHM:IGHE	02:01:14	6.76329577977658:8.71567268284907:6.93817493149338	0.423877	0.00486480701310579:0.00291888420786347:0.127944424444682	CTRFGFFGSAYYTRGSLDVW|CARFGFFGSAYYTRGSLDVW:CTRFGFFGSAYYTRGSLDVW:CTRFGFFGSAYYTRGSLDVW|CARFGFFGSAYYTRGSLDVW|CTRFGFFGSAYYTRGSLDAW|CARFGFFGSAYYKRGSLDVW|CTRFGLFGSAYYTRGSLDVW|CTRFGFLGSAYYTRGSLDVW|CTRFGFFGSAYYMRGSLDVW|CTRFGFFGSAYYTRWSLDVW|CTRFGFSGSAYYTRGSLDVW|CTRFGFFGSAYYTRGSLDVC|CTRFGFFGSTYYTRGSLDVW|CTRFGFFGSAYYARGSLDVW|CARFGSFGSAYYTRGSLDVW|FTRFGFFGSAYYTRGSLDVW	17	20	0.135728
N36	05D002	IGHV3:IGHJ4:9:7325	emerged	0	0	0.0997285	6	-	-	-	-	-	-	-	-	D10	IGHA:IGHM:IGHE:IGHG	1:1:3:1	4.02377129233855:3.61173107660645:3.37501495398148:3.49764599425207	3:5:191:6	0.00145944210393174:0.0024324035065529:0.0929178139503206:0.00291888420786347	CAIAAADFW:CAIAAADFW:CAIAAADFW|RAIAAADFW|CPIAAADFW:CAIAAADFW	6	9	0.0997285
N36	05D002	IGHV4:IGHJ4:16:8154	emerged	0	0	0.0861071	10	-	-	-	-	-	-	-	-	D10	IGHA:IGHM:IGHE:IGHG	1:2:6:1	8.71901143602732:7.66622110468214:8.15608947701173:4.42477876106195	2:5:169:1	0.000972961402621158:0.0024324035065529:0.0822152385214878:0.000486480701310579	CARQGGTWHFYYFDNW:CARQGGTWHFYYFDNW|CARLGGTWHFYFFDYW:CARQGGTWHFYYFDNW|CARLGGTWHFYFFDYW|CARQGGTWHFYFFDFW|CARQGGTWHFYYFGNW|CARQGGTWHFYFFDYW|CAGQGGTWHFYYFDNW:CARQGGTWHFYFFDHW	10	16	0.0861071
N36	05D002	IGHV3:IGHJ4:14:25796	emerged	0	0	0.0831882	8	-	-	-	-	-	-	-	-	D10	IGHA:IGHM:IGHE:IGHG	2:2:3:1	4.30185988150495:3.72889120001694:4.06723189577542:4.71698113207547	6:8:156:1	0.00291888420786347:0.00389184561048463:0.0758909894044503:0.000486480701310579	CAREDTVSTFFDYW|CAREDTVSTFFDSW:CAREDTVSTFFDYW|CAREDTVSTFFDSW:CAREDTVSTFFDSW|CAREDTVSTFFDYW|CAREDTVSTFFDSC:CAREDSVSTFFDNW	8	14	0.0831882
N36	05D002	IGHV4:IGHJ4:13:28312	emerged	0	0	0.0612966	12	-	-	-	-	-	-	-	-	D10	IGHA:IGHM:IGHE	03:01:08	7.13021319638967:7.76881720430108:7.49746285676701	0.127789	0.00145944210393174:0.000972961402621158:0.0588641648585801	CVRAIFGLLIVHW|CARAMFGFLIVHW|CAKAMFGFLVVHW:CVRAIFGLLIVHW:CVRAIFGLLIVHW|CVRAMFGFLIVHW|CAKAMFGFLVVHW|CARAMFGFLVVHW|CVRTIFGLLIVHW|CVGAIFGLLIVHW|CARAMFGFLIVHW|CAKAMFGFLVVRW	12	13	0.0612966
N36	05D002	IGHV1:IGHJ4:10:10463	emerged	0	0	0.104593	9	-	-	-	-	-	-	-	-	D10	IGHA:IGHM:IGHG	02:06:01	7.81233775997208:7.68944568380607:8.57142857142857	0.4764	0.00389184561048463:0.100215024469979:0.000486480701310579	CTRGATFDFW|CTRGATFDLW:CTRGATFDLW|CTRGATFDFW|CTRGTTFDLW|CTRGATLDLW|RTRGATFDLW|CTRGATSDLW:CTRGATFDLW	9	10	0.104593
N36	05D002	IGHV4:IGHJ4:12:42016	emerged	0	0	0.0608101	8	-	-	-	-	-	-	-	-	D10	IGHA:IGHM:IGHE:IGHG	2:1:4:1	6.39562656286709:6.1073336571151:4.73673773540108:2.56410256410256	3:2:119:1	0.00145944210393174:0.000972961402621158:0.0578912034559589:0.000486480701310579	CAGAGWWSFRNW|CAGAGWWLFRNW:CAGAGWWLFRNW:CAGAGWWLFRNW|CAGAGWWLFRSW|CAGAGWWLFRIW|CAGAGWSLFRNW:CAGAGWWLFRNW	8	12	0.0608101
N36	05D002	IGHV3:IGHJ5-1:12:4122	emerged	0	0	0.08708	5	-	-	-	-	-	-	-	-	D10	IGHA:IGHM:IGHE	01:03:01	2.42903399264661:1.84781553604805:1.24223602484472	0.328484	0.0024324035065529:0.0841611613267302:0.000486480701310579	CAPLGEGRFDVW:CAPLGEGRFDVW|CAPLGGGRFDVW|CSPLGEGRFDVW:CAPLGEGRFDVW	5	12	0.08708
N36	05D002	IGHV4:IGHJ4:19:45178	emerged	0	0	0.124053	16	-	-	-	-	-	-	-	-	D10	IGHA:IGHM:IGHE:IGHG	4:2:5:5	4.60524835684218:3.87605741152652:4.774219603834:5.08301676321926	12:6:210:27	0.00583776841572695:0.00291888420786347:0.102160947275222:0.0131349789353856	CARTIVVAFPTMGGGFDYW|CARTIVVIFPTMAGGFDYW|CARTIVVAFPTMGGGLDYW|CARTIVVIFPTMAGGFDSW:CARTIVVIFPTMAGGFDYW|CARTIVVAFPTMGGGFDYW:CARTIVVAFPTMGGGFDYW|CARTIVVIFPTMAGGFDYW|CARTSVVAFPTMGGGFDYW|CARTIVVIFPTMAGGSDYW|CARTIVVIFPTVAGGFDYW:CARTIVVIFPTMGGGFDYW|CARTIVVIFPTMGGPFDFW|CARTIVVIFPTMAGGFDYW|CARTIVVIFPTMGGPFDYW|CARTIVVIFPTMGGGFDFW	16	19	0.124053
N36	05D002	IGHV4:IGHJ5-2:20:21204	emerged	0	0	0.0788099	10	-	-	-	-	-	-	-	-	D10	IGHA:IGHM:IGHE	02:01:07	5.06756028010903:3.42465753424658:6.82295861177188	0.335799	0.00389184561048463:0.000486480701310579:0.0744315473005186	CARFGLFGSAYYTRGALDVW|CARFGLFGSAYYTRGAVDVW:CARFGLFGSAYYTRGALDVW:CARFGLFGSAYYTRGALDVW|CARFGLFGSAYYTRGAVDVW|CARFCLFGSAYYTRGALDVW|CARFGLFGSAYYARGALDVW|CSRFGLFGSAYYTRGAVDVW|CARFGLFGSAYYTRGALDFW|CARFVLFGSAYYTRGALDVW	10	20	0.0788099
N36	05D002	IGHV4:IGHJ4:19:45139	emerged	0	0	0.198484	16	-	-	-	-	-	-	-	-	D10	IGHA:IGHM:IGHE:IGHG	2:1:12:1	1.88772452845601:1.5195355081371:1.70864769323251:1.85185185185185	15:9:383:1	0.00729721051965869:0.00437832631179521:0.186322108601952:0.000486480701310579	CARAASIVEVISTFYFDHW|CARAASIVEVISTFYFDYW:CARAASIVEVISTFYFDHW:CARAASIVEVISTFYFDHW|CARAASIVEVINTFYFDHW|CARAASIVEVVSTFYFDHW|RARAASIVEVISTFYFDHW|CVRAASIVEVISTFYFDHW|CARASSIVEVISTFYFDHW|CAKAASIVEVISTFYFDHW|CARAASIVEVISTFYFNHW|CARAASIVEVISTFCFDHW|CARATSIVEVISTFYFDHW|CARAASIVEVISTFYFDYW|CARAASIAEVISTFYFDHW:CARAASIVEVISTFYFDHW	16	19	0.198484
N36	05D002	IGHV3:IGHJ4:14:25689	emerged	0	0	0.110918	16	-	-	-	-	-	-	-	-	D10	IGHA:IGHM:IGHE:IGHG	3:2:6:5	4.41092234241262:2.89882135330865:3.44845817507088:4.77561294902554	4:4:209:11	0.00194592280524232:0.00194592280524232:0.101674466573911:0.00535128771441637	CAREPFYGNHLDLW|CAREPFYGNYLDYW|CAREPFFGNHLDLW:CAREPFFGNHLDLW|CAREPFYGNYLDYW:CAREPFYGNYLDYW|CAREPFYGNHLDLW|CAREPFFGNHLDLW|CAREPFYGNHLDYW|CAREPFFGNHLDLC|CAREPFYGDYLDYW:CAREPIFGNHLDLW|CAREPFYGNYLDYW|CAREPFFGNHLDLW|CAREPFYSNYLDFW|CAREPFYGNHLDLW	16	14	0.110918
N36	05D002	IGHV5:IGHJ5-1:15:2435	emerged	0	0	0.305023	41	-	-	-	-	-	-	-	-	D10	IGHA:IGHM:IGHE:IGHG	9:7:23:2	4.81129334653103:5.05542681206581:5.56095117131862:8.09174232846799	21:13:589:4	0.0102160947275222:0.00632424911703753:0.286537133071931:0.00194592280524232	CANGLRSNYVEGGVW|CANGLRSNYVQGGVW|CANGLRSNYVQGGGW|CANGLRSNYIQGGVW|CAIGLRSNYVQGGVW|CATGLRSNYAQGSVW|CAIGLRSNYAQGAVW|CAVGLRSNYAQGGVW|CAIGLRSNYVQAGVW:CANGLRSNYVQGGVW|CAIGLRSNYAQTGVW|CANGLRSNYVEGGVW|CAVGLRSNYAQGGVW|CANGLRSNYVQGGGW|CATGLRSNYAQGGVW|CAIGLRSNYVQGGVW:CANGLRSNYVEGGVW|CAVGLRSNYAQGGVW|CANGLRSNYVQGGGW|CAIGLRSNYVQGGVW|CANGLRSNYAQGGVW|CATGLRSNYAQGSVW|CANGLRSNYVQGGVW|CAVGLRSNYVQGAVW|CAVGLRSNYVQGGVW…	41	15	0.305023
N36	05D002	IGHV3:IGHJ5-1:17:5810	emerged	0	0	0.145944	15	-	-	-	-	-	-	-	-	D10	IGHA:IGHM:IGHE:IGHG	2:2:10:1	3.19286651364433:2.79194659185421:3.11899759582389:2.73141487903448	17:7:273:3	0.00827017192227984:0.00340536490917405:0.132809231457788:0.00145944210393174	CARDPEAITTSEWFDVW|CARDPEAVTTSEWFDVW:CARDPEAITTSEWFDVW|CARDPEAVTTSEWFDVW:CARDPEAITTSEWFDVW|CARDPEAVTTSEWFDVW|CAGDPEAVTTSEWFDVW|CARDPESITTSEWFDVW|CARDPEAITTSELFDVW|CARDPEAITTSECFDVW|CARDPEAIITSEWFDVW|CARDPEAITTSEWFDVL|CARDPEAITTSGWFDVW|CARDPEAGTTSEWFDVW:CARDPEAITTSEWFDVW	15	17	0.145944
N36	05D002	IGHV4:IGHJ1:14:33377	emerged	0	0	0.0904854	22	-	-	-	-	-	-	-	-	D10	IGHA:IGHM:IGHE:IGHG	2:1:8:11	8.67795603089721:6.54205607476635:8.81445770456128:8.76261793641588	3:1:157:25	0.00145944210393174:0.000486480701310579:0.0763774701057609:0.0121620175327645	CGRVGGLLEYVEFW|CGRVGGLNEYVDFW:CGRVGGLNEYVDFW:CGRVGGLNEYVDFW|CARVGGLLEYVDFW|CGRVGGLLEYVEFW|CGKVGGLVEYLEFW|CARVGGLNEYVDFW|CGRVGGLNEYVDLW|CGGVGGLNEYVDFW|CARVGGLLEYVGFW:CARVGGLVEYFDLW|CGRVGGLLEYVEVW|CGRVGGLLEYVEIW|CARVGGLVEYLDVW|CGRVGGLNEYVEFW|CGRVGGLNEYVDFW|CGRVGGLLEYVEFW|CGRVGGLLEYLEFW|CAGVGGLVEYLDVW|CARVGGLLEYVDFW|CGKVGGLLEYVEVW	22	14	0.0904854
N36	05D002	IGHV2:IGHJ5-1:17:636	emerged	0	0	0.0729721	6	-	-	-	-	-	-	-	-	D10	IGHA:IGHE:IGHG	01:04:01	2.68111602164305:1.37897091452204:1.23456790123457	0.2264	0.00145944210393174:0.0710261823913445:0.000486480701310579	CARVIGVIIMTSWFDVW:CARVIGVIIMTSWFDVW|CARVIGVIIMASWFDVW|CARVIGVIIMTSWLDVW|CARVIGVITMTSWFDVW:CARVIGVIIMTSWFDVW	6	17	0.0729721
N36	05D002	IGHV4:IGHJ4:16:7612	emerged	0	0	0.0778369	6	-	-	-	-	-	-	-	-	D10	IGHA:IGHM:IGHE:IGHG	2:1:1:2	4.3028077402135:2.51994194165686:4.1696674843558:8.39472817088341	10:3:79:68	0.00486480701310579:0.00145944210393174:0.0384319754035357:0.0330806876891194	CARDPLTTESTRFDYW|CARDPLTTESTRFDFW:CARDPLTTESTRFDYW:CARDPLTTESTRFDYW:CARDPLTTESTRFDYW|CARDPLTTESTRFDFW	6	16	0.0778369
N36	05D002	IGHV1:IGHJ3:16:11441	emerged	0	0	0.158106	9	-	-	-	-	-	-	-	-	D10	IGHE:IGHG	08:01:00	1.18713488584819:1.21684640046634	13 days, 11:02:00	0.157133266523317:0.000972961402621158	CATSEYNKTYDAFDFW|CATSEYNKTYDAFDCW|CSTSEYNKTYDAFDFW|CATSEYNKTYGAFDFW|CATSEYNRTYDAFDFW|CATSEYNKTYDAFDFR|CATSEYNKTHDAFDFW|CATSEYNKTYDASDFW:CATSEYNKTYDAFDFW	9	16	0.158106
N36	05D002	IGHV1:IGHJ4:12:9059	emerged	0	0	0.150323	9	-	-	-	-	-	-	-	-	D10	IGHA:IGHM:IGHE	02:01:06	3.38577589126357:2.62194616977226:3.55006626830276	0.463831	0.00535128771441637:0.00145944210393174:0.143511806886621	CGTDYYDYVDSW|CGTDYYDYVDYW:CGTDYYDYVDYW:CGTDYYDYVDYW|CGTDCYDYVDYW|CGTDYYDYVDSW|CGADYYDYVDYW|CGADYCDYVDYW|CGTDYCDYVDYW	9	12	0.150323
N36	05D002	IGHV4:IGHJ3:15:11647	emerged	0	0	0.310861	16	-	-	-	-	-	-	-	-	D10	IGHA:IGHM:IGHE:IGHG	4:1:10:1	4.43475606077464:2.6032548790767:4.51890797484409:5.55465931751473	9:2:625:3	0.00437832631179521:0.000972961402621158:0.304050438319112:0.00145944210393174	CATMVVLIHDAFDIW|CATMEVLTHDAFDFW|CATMAVLIHDAFDFW|CATMLMLIHDAFDLW:CATMAVLIHDAFDFW:CATMEVLTHDAFDFW|CATMLMLIHDAFDLW|CATMVVLIHDAFDIW|CATMAVLIHDAFDFW|CATMEVLTHDAFNFW|CATMLMLILDAFDLW|CATMEVLTHDAVDFW|CATMVVPIHDAFDIW|CATMEVLTNDAFDFW|CATMEVLIHDAFDFW:CATMVVLIHDAFDSW	16	15	0.310861
N36	05D002	IGHV4:IGHJ3:18:56440	emerged	0	0	0.110431	5	-	-	-	-	-	-	-	-	D10	IGHA:IGHE	01:04:00	9.09090909090909:6.54328412646438	0.198611	0.000486480701310579:0.109944638496191	CARCGDDSGNSYDAFDFW:CARCGDDSGNSYDAFDFW|CARCGDDSGSSYDAFDFW|CARCGDDSGNSYDAFNFW|CARCGDDSGDSYDAFDFW	5	18	0.110431
N36	05D002	IGHV4:IGHJ4:16:7557	emerged	0	0	0.151782	13	-	-	-	-	-	-	-	-	D10	IGHA:IGHM:IGHE	02:02:09	7.10673558319839:7.94400596884846:7.27675322110922	0.382604	0.00437832631179521:0.00291888420786347:0.144484768289242	CARQEGTWNFFYFEWW|CARQEGTWNFYYFEWW:CARQEGTWNFYYFEWW|CARQEGTWNFFYFEWW:CARQEGTWNFYYFEWW|CARQEGTWNFFYFEWW|CSRQEGTWNFYYFEWW|CAKQEGTWNFYYFEWW|CARQEGTWNFYFFEWW|CARQGGTWNFYYFEWW|CARREGTWNFYYFEWW|CARQEGTWNLYYFEWW|CARQGGTCNFYYFEWW	13	16	0.151782
N36	05D002	IGHV1:IGHJ5-2:15:6498	emerged	0	0	0.0885395	7	-	-	-	-	-	-	-	-	D10	IGHA:IGHM:IGHE:IGHG	1:1:2:3	6.38582850152983:5.95537358950562:6.38580856150617:6.86387751585444	6:5:157:14	0.00291888420786347:0.0024324035065529:0.0763774701057609:0.00681072981834811	CVRGGLVLKGSFDVW:CVRGGLVLKGSFDVW:CVRGGLVLKGSFDVW|CVRGGLVLKGLFDVW:CVRGGLVLKGSFDVW|CVRGRLVLKGSFDVW|CVRGGLVLKGLFDVW	7	15	0.0885395
N36	05D002	IGHV4:IGHJ4:10:6144	emerged	0	0	0.0802693	7	-	-	-	-	-	-	-	-	D10	IGHA:IGHM:IGHE	01:02:04	6.89655172413793:7.45555768922231:7.35497019920272	0.0462963	0.000486480701310579:0.00194592280524232:0.0778369122096926	CARMGVPDFW:CARMGDPDFW|CARMGVPDFW:CARMGDPDFW|CARMGVPDFW|SARMGVPDFW|CARMEDPDFW	7	10	0.0802693
N36	05D002	IGHV4:IGHJ6:19:33890	emerged	0	0	0.184376	12	-	-	-	-	-	-	-	-	D10	IGHA:IGHM:IGHE	02:01:09	5.58834167252158:6.16960420531849:5.81301654524475	0.298704	0.00340536490917405:0.00194592280524232:0.179024898082293	CARDALPTIFGLLSGLDSW|CVRDALPTIFGLLSGLDSW:CARDALPTIFGLLSGLDSW:CARDALPTIFGLLSGLDSW|CARGALPTIFGLLSGLDSW|CARDALPTILGLLSGLDSW|CARDALPTIFGLLRGLDSW|CARDSLPTIFGLLSGLDSW|CARDALPTIFGLLSCLDSW|CARDALPAIFGLLSGLDSW|CAGDALPTIFGLLSGLDSW|CARDALPTIFGLLSGLDSR	12	19	0.184376
N36	05D002	IGHV4:IGHJ5-1:20:40976	emerged	0	0	0.0914584	7	-	-	-	-	-	-	-	-	D10	IGHA:IGHM:IGHE:IGHG	2:1:3:1	5.18620360952484:3.74450181679097:5.36173757813545:3.71680317696699	6:4:176:2	0.00291888420786347:0.00194592280524232:0.0856206034306619:0.000972961402621158	CTRDRLPLEGWIQHNQIDVW|CTRDRLPLEGRIQHNQIDVW:CTRDRLPLEGWIQHNQIDVW:CTRDRLPLEGWIQHNQIDVW|CTRDRLPLEGRIQHNQIDVW|CTRDRLPLEGWIQHNQIDVR:CTRDRLPLEGWIQHNQIDVW	7	20	0.0914584
N36	05D002	IGHV5:IGHJ4:16:2274	emerged	0	0	0.107999	15	-	-	-	-	-	-	-	-	D10	IGHA:IGHM:IGHE:IGHG	3:3:8:1	2.24241392770372:2.98565427123508:3.18329621335636:3.07692307692308	6:7:208:1	0.00291888420786347:0.00340536490917405:0.1011879858726:0.000486480701310579	CAKAFDWGDYFNFDYW|CAKAFDWGDYFNFDSW|CVKAFDWGDYFNFDYW:CAKAFDWGDYFNFDSW|CAKAFDWGDYFNFDYW|CVKAFDWGDYFNFDYW:CAKAFDWGDYFNFDSW|CAKAFDWGDYFNFDYW|CVKAFDWGDYFNFDYW|CAKAFDWSDYFNFDYW|GAKAFDWGDYFNFDYW|CAKSFDWGDYFNFDSW|CVKALDWGDYFNFDYW|CAKAFDWGDYFNFDDW:CVKAFDWGDYFNFDYW	15	16	0.107999
N36	05D002	IGHV1:IGHJ4:17:827	emerged	0	0	0.233997	11	-	-	-	-	-	-	-	-	D10	IGHA:IGHM:IGHE:IGHG	1:1:8:1	7.01526642780551:6.43187493680137:7.88641917593989:7.2	5:11:464:1	0.0024324035065529:0.00535128771441637:0.225727045408109:0.000486480701310579	CARAQSTLRGSGCFDYW:CARAQSTLRGSGCFDYW:CARAQSTLRGSGCFDYW|CARPQSTLRGSGCFDYW|CARAQSTLGGSGCFDYW|CARAQSTLRGSGCFDHW|CARAQPTLRGSGCFDYW|CARAQSILRGSGCFDYW|CARAQSTLRGSGCFDFW|CARAQSTLRGSGCFDYR:CARAQSTLRGSGCFDYW	11	17	0.233997
N36	07D122	IGHV4:IGHJ4:14:87303	emerged	0	0	0.174524	23	-	-	-	-	-	-	-	-	D07	IGHA:IGHM:IGHG	12:07:04	8.90014945627931:8.56046684099632:7.75562547396338	52 days, 22:38:11	0.168040541434563:0.00502798470434127:0.00145546925651984	CATMGLTAALPNYW|CATLGIAAALPNYW|CATIGLAAALPNYW|CATIGIAAALPNYW|CATLGLTTAFPYYW|CATLGLTTAFPNYW|CATMGIAAALPNYW|CATIGVAAALPNYW|CATLGLTTALPNYW|CATIGITAALPNYW|CATLGLTTAFPNYC|CATLGVAAALPNYW:CATIGIAAALPNYW|CATLGLTTAFPYYW|CATIGLAAALPNYW|CATLGLTTALPNYW|CATLGLTTAFPNYW|CATLGIAAALPNYW|CATIGVAAALPNYW:CATLGIAAALPNYW|CATIGIAAALPNYW|CATIGVAAALPNYW|CATLGLTTAFPNYW	23	14	0.174524
N36	07D122	IGHV3:IGHJ5-1:16:48563	emerged	0	0	0.142901	14	-	-	-	-	-	-	-	-	D07	IGHA:IGHM:IGHG	03:09:02	2.53161373477735:2.3126934382447:2.3656537487811	53:1008:19	0.00701271550868651:0.133373910052:0.00251399235217063	CAKGTGYSNYGWFDVW|CTKGTGYSNYGWFDVW|CAKGSGYSNYGWFDVW:CAKGTGYSNYGWFDVW|CAKGSGYSNYGWFDVW|CTKGTGYSNYGWFDVW|CAKGAGYSNYGWFDVW|YAKGTGYSNYGWFDVW|CAKGTGYSNYGWSDVW|CAKGTGYSSYGWFDVW|CAKGTGYSNYGWLDVW|CAKGTVYSNYGWFDVW:CAKGTGYSNYGWFDVW|CTKGTGYSNYGWFDVW	14	16	0.142901
N36	07D122	IGHV4:IGHJ4:16:56123	emerged	0	0	0.139857	12	-	-	-	-	-	-	-	-	D07	IGHA:IGHM:IGHG	04:05:03	8.64006758092301:5.33448078495273:6.22746176977196	622:419:16	0.0823001706868492:0.0554401471347103:0.00211704619130159	CARGGIVGTTSKFDYW|CARGGVVGTTSKFDYW|CARGGVVGTTSKFDFW|CARGGVVGTTSRFDFW:CARGGIVGTTSKFDYW|CARGGVVGTTSKFDFW|CARGGVVGTTSKFDYW|CARGRIVGTTSKFDYW|CARGGIVGTTSKIDYW:CARGRIVGTTSKFDYW|CARGGIVGTTSKFDYW|CARGGVVGTTSKFDFW	12	16	0.139857
N36	07D122	IGHV4:IGHJ4:16:56123	emerged	0	0	0.0746229	11	-	-	-	-	-	-	-	-	D10	IGHA:IGHM:IGHE:IGHG	5:2:2:2	7.92838194990528:8.01885279990798:6.68799285820562:7.86748730952159	348:5:2:9	0.0713427609648493:0.00102503966903519:0.000410015867614077:0.00184507140426335	CARGGVVGTTSKFDYW|CARGGIVGTTSKFDYW|CARGGIVVTTSKFDYW|CARGGIVGTTSKFDHW|CARGGIVGTTGKFDYW:CARGGIVGTTSKFDYW|CARGGVVGTTSKFDYW:CARGGVVGTTSKFDYW|CARGGIVGTTSKFDYW:CARGGIVGTTSKFDYW|CARGGVVGTTSKFDYW	11	16	0.0746229
N36	07D122	IGHV3:IGHJ5-1:16:48563	emerged	0	0	0.110294	15	-	-	-	-	-	-	-	-	D10	IGHA:IGHM:IGHE:IGHG	1:12:1:1	2.53802502321119:2.44811611128576:2.06516027325276:2.50549220629773	13:521:2:2	0.0026651031394915:0.106809133513467:0.000410015867614077:0.000410015867614077	CAKGTGYSNYGWFDVW:CAKGTGYSNYGWFDVW|CAKGTGYTNYGWFDVW|CTKGTGYSNYGWFDVW|CAKGTRYSNYGWFDVW|CARGTGYSNYGWFDVW|CAKGAGYSNYGWFDVW|CAKGTGYSNYRWFDVW|CAKGTGYTSYGWFDVW|CAKGTGYSNYGWFDAW|CAKGTGYGNYGWFDVW|CAKGTGYNNYGWFDVW|CAKGTGYSNYVWFDVW:CAKGTGYSNYGWFDVW:CAKGTGYSNYGWFDVW	15	16	0.110294
N36	07D122	IGHV4:IGHJ4:14:87303	emerged	0	0	0.123415	22	-	-	-	-	-	-	-	-	D10	IGHA:IGHM:IGHE:IGHG	17:3:1:1	9.10652787113635:7.67393166954472:8.94709296793225:10.8910891089109	591:8:2:1	0.12115968887996:0.00164006347045631:0.000410015867614077:0.000205007933807038	CATLGIAAALPNYW|CATIGIAAALPNYW|CATLGLTTAFPNYW|CATMGIAAALPNYW|CATPGIAAALPNYW|CATMGLTAALPNYW|CATLGLTAALPNYW|CATLGIAAALPNSW|CATLGLTAAFPNYW|CATLGLSTAFPNYW|CATLGLTTAFPYYW|CATLGITAALPNYW|CATLGLTTAFPDYW|CATMGIAAAPPNYW|CATLGLTTAFPNYL|CATRGLTTAFPNYW|CVTIGIAAALPNYW:CATIGIAAALPNYW|CATMGLTAALPNYW|CATMGIAAALPNYW:CATIGIAAALPNYW:CATLGLTAAFPNYW	22	14	0.123415
N36	A2L097	IGHV4:IGHJ5-1:19:37650	emerged	0	0	0.111498	40	-	-	-	-	-	-	-	-	D07	IGHA:IGHM:IGHE:IGHG	9:9:4:18	4.1922365752191:3.43168358185693:5.29790201854136:3.77063143797521	29:26:139:573	0.00421568613199168:0.00377958067006151:0.020206219736098:0.0832961432286632	CARGHVLQFLEHLNRFEVW|CARGHVLQFLEYLNRFDVW|CTRGHVLQFLEYLNRFDVW|CARGHVLQFMEHLNRFEVW|CARGHVLQFLEHFNRFEVW|CARGHVLQFLEWLNRFDVW|CARGHVLQFLEYLNRFEVW|CVRGHVLQFLEWLNRFDVW|CARGHVLQFMEYLNRFDVW:CTRGHVLQFLEYLNRFDVW|CARGHVLQFLEYLNRFDVW|CARGHVLEFLEWLNRFDVW|CARGHVLQFLEWLNRFDVW|CARGHVLQFLEHLNRFEVW|CARGHVLQFLEYLNRFEVW|CARGHVLQFMEYLNRFEVW|CVRGHVLQFLEWLNRFDVW|CARGHVLQFMEHLNRFEVW:CTRGHVLQFLEYLNRFDVW|CARGHVLQFLEHFNRFEVW…	40	19	0.111498
N36	A2L097	IGHV4:IGHJ4:13:30810	emerged	0	0	0.332167	31	-	-	-	-	-	-	-	-	D07	IGHA:IGHM:IGHE:IGHG	6:6:5:14	4.76937084734114:4.21270448556659:5.6843781699511:4.21434192940245	331:70:73:1811	0.0481169692996292:0.0101757941117041:0.0106118995736342:0.263262330518515	CARDPGSSYFDSW|CARDPGNSYFDSW|CARDPGNSYFDYW|CARDPGSSYFDYW|CARDPGDSYFDSW|CARDPGSSYFGSW:CARDPGSSYFDSW|CARDPGSSYFDYW|CARDPDNSYFDYW|CARDPGNSYFDSW|CARDPGNSYFDYW|CARDPGNSYFDFW:CARDPGNSYFDSW|CARDPGDSYFDSW|CARDPGSSYFDSW|CARDPGNSYFDYW|CAKDPGSSYFDSW:CARDPGSSYFDSW|CARDPGNSYFDYW|CARDPGNSYLDYW|CARDPGSSYFDYW|CARDPGDSYFDSW|CARDPGNSYFDSW|CARDPGNSYFDFW|CARDPDNSYFDYW|CARDPGSSYFGSW|CAGDPGSSYFDSW|CAREPGSSYFDSW|CARDPGN…	31	13	0.332167
N36	A2L097	IGHV4:IGHJ4:15:44309	emerged	0	0	0.277363	45	-	-	-	-	-	-	-	-	D07	IGHA:IGHM:IGHE:IGHG	9:6:17:13	9.95240126989546:9.05398312196192:10.4981509326112:10.306139839765	41:35:1201:631	0.00596010797971237:0.00508789705585203:0.17458755325938:0.0917275154926465	CARQEAVLTAHFAFW|CTRQEAVLTAHFDYW|CARQEAVLTAHFAYW|CSRQEAVLTAHFAYW|CARQEAVLSAHFHYW|CARQEAVLSAHFDYW|CARQEAVLTAHFASW|CARQEAVLTAHFDYW|CARQEAVLTAHFNYW:CARQEAVFTAHFAYW|CARQEAVLTAHFAFW|CARQEAVLTAHFDYW|CARQEAVLTAHFAYW|CARQEAVLSAHFHYW|CSRQEAVLTAHFAYW:CARQEAVLTAHFDYW|CARQEAVLTAHFAFW|CARQEAVLTAHFAYW|CARQEAVLSAHFHYW|CARQEAVFTAHFVYW|CARREAVLSAHFHYW|CARQEAVLSAHFAFW|CARQEAVLSAHFDYW|WARQEAVLTAHFAFW|CARQEAVFSAHFVYW…	45	15	0.277363
N36	A2L097	IGHV4:IGHJ4:16:39147	emerged	0	0	0.267333	65	-	-	-	-	-	-	-	-	D07	IGHA:IGHM:IGHE:IGHG	12:14:19:20	6.8615149323673:5.94189960371723:6.30105813491041:6.41382740457784	66:66:1288:419	0.00959432016246382:0.00959432016246382:0.187234611655355:0.0609093961829143	CTRVGITIVVGGFDYW|CARVGMTIVVGGFDIW|CARVGMTIVVGGFDTW|CARVGMTIVVGGFDSW|CARVGVTIVVGGFDKW|CARVGVTIVVGGFDNW|CARVGITIVVGGFDNW|CARVGMTIVIGGFDNW|CARVGMTIVVGGFDNW|CARVGMTIVVGGFDAW|CARVGMTIVVGGFDKW|CARVGVTLVVGGFDNW:CARVGMTIVVGGFDNW|CARVGMTIVVGGFDKW|CTRVGITIVVGGFDYW|CARVGITIVVGGFDNW|CARVGVTIVVGGFDKW|CARVGMTIVVGGFDIW|CARVGVTIVVGGFDNW|CARVGMTIVIGGFDIW|CARVGMTIVVGGFDTW|CARVGMTIVIGGFDNW|CARVGVTIVIGGFDNW|CARVGMTI…	65	16	0.267333
N36	A2L097	IGHV4:IGHJ4:13:31120	emerged	0	0	0.0629446	6	-	-	-	-	-	-	-	-	D07	IGHA:IGHM:IGHE:IGHG	1:3:1:1	4.50894151983033:4.78257042634724:3.17678819630065:4.93650951423677	10:414:2:7	0.00145368487310058:0.060182553746364:0.000290736974620116:0.00101757941117041	CARGSSYVRFDFW:CARGSSYVRFDFW|CARGSSCVRFDFW|CARGSSYVHFDFW:CARGSSYVRFDFW:CARGSSYVRFDFW	6	13	0.0629446
N36	A2L097	IGHV3:IGHJ4:14:34888	emerged	0	0	0.177931	24	-	-	-	-	-	-	-	-	D07	IGHA:IGHM:IGHE:IGHG	3:5:5:11	4.34599334786688:3.33043144103032:3.57231407489663:3.64000553888435	109:27:145:943	0.0158451651167963:0.00392494915737156:0.0210784306599584:0.137082483533385	CAREASGDWSLDYW|CARGASGDWSLDYW|CAREASGDWSLDSW:CAREASGDWSLDYW|CAREASGDWSLDSW|CAREASGDWSLDFW|CAREASGGWSLDYW|CAREASGDWPLDYW:CAREASGDWSLDYW|CAREASGDWPLDYW|CAREASGDWSLDHW|CAREASGDWSLDSW|CAREASGDRSLDYW:CAREASGDWSLDYW|CAREASGDWSLDSW|CAREASGDWSLDFW|CAREAIGDWSLDYW|CAREGSGDWSLDYW|CAREASGDWPLDYW|CAREASGGWSLDYW|CARGASGDWSLDYW|CAREASGDRSLDYW|CAREAGGDWSLDYW|CAREASGDWSLDHW	24	14	0.177931
N36	A2L097	IGHV4:IGHJ1:16:55030	emerged	0	0	0.137955	11	-	-	-	-	-	-	-	-	D07	IGHA:IGHM:IGHE:IGHG	2:1:5:3	7.5698871923669:7.68956520180433:7.45342735539458:7.36849093130638	34:9:776:130	0.00494252856854197:0.00130831638579052:0.112805946152605:0.0188979033503075	CATLSGPFLEGYFEFW|CATLSGPFLEGYVEFW:CATLSGPFLEGYFEFW:CATLSGPFLEGYFEFW|CATLSGSFLEGYFEFW|CATLSGPFLEGYFEFC|CATLSGPLLEGYFEFW|CATLSGPILEGYFEFW:CATLSGPFLEGYFEFW|CATLSGPFLEGYFEFC|CATLSGPILEGYFEFW	11	16	0.137955
N36	A2L097	IGHV4:IGHJ4:14:18369	emerged	0	0	0.128651	10	-	-	-	-	-	-	-	-	D07	IGHA:IGHM:IGHE:IGHG	2:1:3:4	6.21142641269138:6.55459308749973:6.25783026824922:6.36556127870899	15:6:708:156	0.00218052730965087:0.000872210923860347:0.102920889015521:0.022677484020369	CAREEELEINFDSW|CAREEELEIHFDSW:CAREEELEINFDSW:CAREEELEINFDSW|CAREEELGINFDSW|RAREEELEINFDSW:CAREEELEINFDSW|CAREEELEIHFDSW|CAREEEYEIHFDSW|CAREEDLEIHFDSW	10	14	0.128651
N36	A2L097	IGHV4:IGHJ3:14:13574	emerged	0	0	0.170808	20	-	-	-	-	-	-	-	-	D07	IGHA:IGHM:IGHE:IGHD:IGHG	4:3:5:1:7	6.56540239148935:7.09454320282273:8.71889249120767:17.8571428571429:5.82588278315297	9:8:262:1:895	0.00130831638579052:0.00116294789848046:0.0380865436752352:0.000145368487310058:0.130104796142502	CARLPILYDGFDFW|CARLPVLYDGFDFW|CARLPVLYDAFDFW|CARLPVLYDGLDFW:CARLPVLYDGFDFW|CARLPVLYDAFDFW|CARLPILYDGFDFW:CARLPVLYDGFDFW|CARLPILYDGFDFW|CARLPVLYDGFNFW|CARPPVLYDGFDFW|CARLPVLCDGFDFW:CARLPVLYDGFDFW:CARLPILYDGFDFW|CARLPVLYDGLDFW|CARLPVLYDGFDFW|CARLPVLYEGFDFW|CARLPVLYDAFDFW|CARLPILYDGFDIW|CARLPVLYDGLDFC	20	14	0.170808
N36	A2L097	IGHV4:IGHJ5-1:13:62830	emerged	0	0	0.059165	8	-	-	-	-	-	-	-	-	D07	IGHA:IGHM:IGHE:IGHG	1:1:4:2	5.8277303077581:6.13069373367304:6.17274592540545:6.22730972720856	10:12:313:72	0.00145368487310058:0.00174442184772069:0.0455003365280481:0.0104665310863242	CARERFGRRDDVW:CARERFGRRDDVW:CARERFGRRDDVW|CARGRFGRRDDVW|CAGERFGRRDDVW|CARERFGRGDDVW:CARERFGRRDDVW|CAGERFGRRDDVW	8	13	0.059165
N36	A2L097	IGHV4:IGHJ4:15:44275	emerged	0	0	0.0768999	22	-	-	-	-	-	-	-	-	D07	IGHA:IGHM:IGHE:IGHG	4:4:3:11	4.88807548054519:6.85869474273793:5.64164927219681:9.52532332222931	9:10:158:352	0.00130831638579052:0.00145368487310058:0.0229682209949891:0.0511697075331404	CARGSMVFSANFDYW|CARGSMVFNANFDYW|CARGSMVFTANFDFW|CARGSMVFTANFDYW:CARGSMVFTANFDYW|CARGEMVFTANFGFW|CARGSMVFSANFDYW|CARGSMVFTANFDFW:CARGSMVFTANFDYW|CARGSMVFTANFDFW|CARGEMVFTANFGFW:CARGSMVFTANFDFW|CARGSMVFSANFDYW|CARGSMVFNANFDYW|CARGSLVFTANFDIW|CAGGSMVFTANFDFW|CARGSMVFTANFDYW|CARGSMVFSANFDFW|CARGEMVFTANFGFW|CARGAMVFNANFDYW|CARGSMVFTANFDIW|CARGSMVFNANFDFW	22	15	0.0768999
N36	A2L097	IGHV4:IGHJ4:13:33057	emerged	0	0	0.109172	8	-	-	-	-	-	-	-	-	D07	IGHA:IGHM:IGHE:IGHG	4:1:2:1	3.83597098565747:4.07658215005531:4.65399679078879:3.95460458294237	704:33:7:7	0.102339415066281:0.00479716008123191:0.00101757941117041:0.00101757941117041	CARSERQWSFDCW|CARSERQWPFDCW|CARSESQWSFDCW|CARSERQWFFDCW:CARSERQWSFDCW:CARSERQWSFDCW|CARSERQWSFDYW:CARSERQWSFDCW	8	13	0.109172
N36	A2L097	IGHV3:IGHJ6:22:29655	emerged	0	0	0.537573	66	-	-	-	-	-	-	-	-	D07	IGHA:IGHM:IGHE:IGHD:IGHG	10:8:12:1:35	5.01120359073422:4.28731532096376:4.27863103816033:4.23728813559322:3.88995743415474	138:102:358:1:3099	0.020060851248788:0.0148275857056259:0.0520419184570007:0.000145368487310058:0.450496942173869	CARGAIFGVMITDSTHFGLDSW|CARGAIFGVVITDSTHFGLDFW|CARGAIFGVVITDSTHFALDSW|CARGAIFGVVITDSTHFGLDSW|CARGAIFGVLITDSTHFGLDSW|CSRGAIFGVVITDSTHFALDSW|CARGAIFGVMITDSAHFGLDSW|CARGAIFGVMITDSTHFGLDPW|CARGAVFGVMITDSTHFGLDSW|CARGAIFGVVITSSTHFGLDSW:CARGAIFGVVITDSTHFGLDSW|CARGAIFGVVITDSTHFGLDFW|CARGAIFGVLITDSTHFGLDSW|CARGAIFGVVITDSTHFALDSW|CARGAIFGVVITSSTHFGLDSW|CARGAIFGVMITDSTHFGLDSW|CARGAIFVVVITDSTHFGLDSW|CGRGAIFG…	66	22	0.537573
N36	A2L097	IGHV3:IGHJ4:14:34701	emerged	0	0	0.142752	53	-	-	-	-	-	-	-	-	D07	IGHA:IGHM:IGHE:IGHD:IGHG	10:10:4:1:28	4.39035929881613:4.07805399074952:3.63852142893071:4.20168067226891:4.42000374673343	21:31:167:1:762	0.00305273823351122:0.00450642310661179:0.0242765373807797:0.000145368487310058:0.110770787330264	CAKEEAVSALFDFW|CAKENTASALFDYW|CAKENLASVLFDSW|CAKENIASALFDYW|CARENIASALFDSW|CAKENSASALFDSW|CAKENEASALFDFW|CAKENAASALFDSW|CAKEEAVSALFDYW|CAKENEASPLFDFW:CAKENTASALFDHW|CAKENLASVLFDSW|CAKETIASALFDYW|CAKENTASALFDYW|CAKENIASALFDYW|CARENIASALFDSW|CAKENIASALFDFW|CAKEEAVSALFDCW|CAKENSASALFDFW|CARENLASALFDSW:CAKENTASALFDYW|CAKENSASALFDFW|CAEENTASALFDYW|CAKENIASALFDYW:CAKENTASALFDHW:CAKENLASALFDYW|CAKENAASA…	53	14	0.142752
N36	A2L097	IGHV4:IGHJ3:17:38814	emerged	0	0	0.0975423	15	-	-	-	-	-	-	-	-	D07	IGHA:IGHM:IGHE:IGHG	4:2:4:5	5.62340886030548:5.7148113376918:6.44850537666038:5.75930152041243	4:3:603:61	0.000581473949240232:0.000436105461930174:0.0876571978479649:0.00886747772591353	CARIKDNSGYHDGFDFW|CARVKDSSGYHDGFDFW|CARVKDNSGYHDGFDIW|CARVKDNSGYHDGFDFW:CARVKDNSGYHDGFDFW|CARVKDNSGYHDGFDIW:CARVKDNSGYHDGFDIW|CARIKDNSGYHDGFDFW|CARVKDNSGYHDGFDFW|CARAKDNSGYHDGFDIW:CARVKDNSGYHDGFDFW|CARVKDNSGYHDGFDIW|CARVKDSSGYHDGFDFW|CARIKDNSGYHDGFDFW|CARVKDSSGYHDAFDFW	15	17	0.0975423
N36	A2L097	IGHV4:IGHJ5-1:15:16603	emerged	0	0	0.104665	10	-	-	-	-	-	-	-	-	D07	IGHA:IGHM:IGHE:IGHG	1:2:4:3	6.77010753599497:6.22364052827713:6.18509508405063:6.65404315344812	28:38:395:259	0.00407031764468162:0.0055240025177822:0.0574205524874729:0.037650438213305	CAKGAAEGEDWFDVW:CAKGAAEGEDWFDVW|CARGAAEGEDWFDVW:CAKGAAEGEDWFDVW|RAKGAAEGEDWFDVW|CAKGAAEGGDWFDVW|CARGAAEGEDWFDVW:CAKGAAEGEDWFDVW|CARGAAEGEDWFDVW|RAKGAAEGEDWFDVW	10	15	0.104665
N36	A2L097	IGHV4:IGHJ5-1:19:37652	emerged	0	0	0.295098	43	-	-	-	-	-	-	-	-	D07	IGHA:IGHM:IGHE:IGHG	8:6:11:18	4.9829026720422:4.37994992805859:5.33844278762884:5.172014118179	61:57:1375:537	0.00886747772591353:0.0082860037766733:0.19988167005133:0.0780628776855011	CATGGYLEWLLHLNWFDVW|CARGGFLEWLLHLNFFDVW|CARGGFLEWLLHLNWFDVW|CARGGFLEWLLHLNSFDVW|CATGGYLEWLLHLNWLDVW|CTRGGFLEWLLHLNWFDVW|CARGGFLEWLLHLNCIDVW|CARGGFLEWLLHLNCFDVW:CARGGFLEWLLHLNFFDVW|CATGGYLEWLLHLNWFDVW|CARGGFLEWLLHLNCFDVW|CARGGFLEWLLHLNWFDVW|CARGGFLEWLLHLNSIDVW|CATGGHLEWLLHLNWFDVW:CATGGYLEWLLHLNWFDVW|CATGGYLEWLLHLNWLDVW|CTRGGFLEWLLHLNWFDVW|CATGGYLEWLLHLNWSDVW|CAAGGYLEWLLHLNWFDVW|CATGGYLEWLLHLNWFDAW…	43	19	0.295098
N36	A2L097	IGHV4:IGHJ1:18:58	emerged	0	0	0.144932	32	-	-	-	-	-	-	-	-	D07	IGHA:IGHM:IGHE:IGHG	6:6:4:16	4.77285913419431:5.65164004684693:4.73975678843578:4.70852439413412	10:14:286:687	0.00145368487310058:0.00203515882234081:0.0415753873706766:0.0998681507820098	CTRGRRYGSVAREYFEFW|CARGRRYGSTAREYLELW|CARGRRYGSTAREYLEFW|CARGRRYGSIAREYFEFW|CTRGRRYGSTAREYFEFW|CARGRRYGSTAREYFEFW:CARGRRYGSTAREYLEFW|CARGRRYGSTAREFLEFW|CARGRRYGSTAREYFEFW|CTRGRRYGSVAREYFEFW|CTRGRRYGSTAREYFEFW|CVRGRRYGSTAREYFEFW:CARGRRYGSTAREYLEFW|CARGRRYGSTAREFLEFW|CARGRRYGSTAREYLEVW|CARGRRYGSIAREYFEFW:CTRGRRYGSTAREYFEFW|CARGRRYGSTAREYLEFW|CARGRRYGSTAREFLEFW|CARGRRYGSIAREYFEFW|CTRGRRYGSVAREYFEFW|…	32	18	0.144932
N36	A2L097	IGHV1:IGHJ4:15:4341	emerged	0	0	0.390024	25	-	-	-	-	-	-	-	-	D07	IGHA:IGHM:IGHE:IGHG	7:3:2:13	3.89997959874319:3.66926066066885:3.62279223151243:3.53857869962841	670:73:10:1930	0.0973968864977388:0.0106118995736342:0.00145368487310058:0.280561180508412	CAILTIFGVVIEDYW|CATLAIFGVVIEDYW|RATLAIFGVVIEDYW|CATLAIFGVLIEDYW|CATLAIFGVVIEGYW|CAILAIFGVVIEDYW|CAILTIFGVAIEDYW:CAILTIFGVVIEDYW|CATLAIFGVVIEDYW|CATLAIFGVLIEDYW:CAILTIFGVVIEDYW|CATLAIFGVVIEDYW:CAILTIFGVVIEDYW|CATLAIFGVLIEDYW|CAILTIFGVAIEDYW|CATLAIFGVVIEDYW|CATLAIFGVVIEGYW|CATLAIFGVVIEDYR|CAILTILGVVIEDYW|CAILIIFGVVIEDYW|RATLAIFGVVIEDYW|CAILTIFGVVIEGYW|CATLAIFGVVIEDCW|CATLAIFGVVIGDYW|CATLTIFGVVIEDYW	25	15	0.390024
N36	A2L097	IGHV4:IGHJ4:16:39440	emerged	0	0	0.108009	26	-	-	-	-	-	-	-	-	D07	IGHA:IGHM:IGHE:IGHG	6:6:4:10	1.31493571870799:2.26309784987131:1.79929201172996:4.08565096281698	292:19:172:260	0.0424475982945369:0.0027620012588911:0.02500337981733:0.0377958067006151	CARGSGYSDYLLFDYW|CARGSGYSIYLFFDYW|CARGSGYSNYLLFDYW|CVRGSGYSDYLFFDYW|CVRGSGYSDYLYFDFW|CVRGSGYSDYLYFDYW:CARGSGYSDYLLFDYW|CARGSGYSIYLLFDYW|CARGSGYSNYLLFDYW|CARGSGYSIYLFFDYW|CVRGSGYSDYLFFDYW|CARGSGYSDYLYFDYW:CARGSGYSNYLLFDYW|CVRGSGYSDYLFFDYW|CARGSGYSDYLFFDYW|CARGSGYSDYLLFDYW:CARGSGYSIYLFFDYW|CARGSGYSDYLYFDYW|CVRGSGYSDYLYFDYW|CVRGSGYSDYLYFDFW|CARGSGYSIYLLFDYW|CARGVGYSDYLYFDYW|CARGSGYSDYLLFDYW|CARGSGYS…	26	16	0.108009
N36	A2L097	IGHV3:IGHJ4:8:33994	emerged	0	0	0.136501	14	-	-	-	-	-	-	-	-	D07	IGHA:IGHM:IGHE:IGHG	3:3:3:5	2.38384944279401:2.12874379360855:2.3390638952562:1.94845894657346	28:29:371:511	0.00407031764468162:0.00421568613199168:0.0539317087920315:0.0742832970154396	CTSQSGGW|CTPQSGGW|CTSQSGDW:CTSQSGGW|CTSQSGDW|CTSPSGGW:CTSQSGGW|CTPQSGGW|CTSQSGGR:CTSQSGGW|CTSQSGDW|CTSQSGGR|CTSPSGGW|CTPQSGGW	14	8	0.136501
N36	A2L097	IGHV4:IGHJ5-1:19:37874	emerged	0	0	0.271403	43	-	-	-	-	-	-	-	-	D07	IGHA:IGHM:IGHE:IGHG	9:10:10:14	5.03617903612869:4.89404236378911:4.75043188832297:5.31630569434552	79:72:1001:715	0.0114841104974946:0.0104665310863242:0.145513855797368:0.103938468426691	CARDLPWFWSGSLGWVNVW|CARDLPWFWSGSLGWLNVW|CARDLPWFWSGSLGWFDVW|CARDLPWFWSGSLGWFNVW|CVRDLPWFWSGSLGWLNVW|CARDLLWFWSGSLGWLNVW|RARDLPWFWSGSLGWFNVW|CARDLPWFWSGSLGWFNAW|CAKDLPWFWSGSLGWFNVW:CARDLPWFWSGSLGWFNVW|CARDLPWFWSGSLGWLNVW|CARDLPWFWSGSLGWFNAW|CARDVPWFWSGSLGWFNVW|CVRDLPWFWSGSLGWVNVW|CARDLPWFWSGSLGWVNVW|CVRDVPWFWSGSLGWLNVW|CAKDLPWFWSGSLGWFNVW|CVRDLPWFWSGSLGWLNVW|CARDLPWFWSGSLGWFDVW:CARDLPWFWSGSLGWLNVW…	43	19	0.271403
N36	A2L097	IGHV4:IGHJ5-1:16:4355	emerged	0	0	0.077336	10	-	-	-	-	-	-	-	-	D07	IGHA:IGHM:IGHE:IGHG	2:2:3:3	7.81075623161618:7.11757767750269:7.79275271318849:9.67230048926476	9:14:422:87	0.00130831638579052:0.00203515882234081:0.0613455016448444:0.012647058395975	CSRVGGSWVLNYFDVW|CSRVGGSWVFSYFDVW:CSRVGGSWVLNYFDVW|CSRVGGSWVLSYFDVW:CSRVGGSWVLNYFDVW|CSRAGGSWVLNYFDVW|CSRVGGSWVLSYFDVW:CSRVGGSWVFSYFDVW|CSRVGGSWVLNYFDVW|CSRVGGSWVLSYFDVW	10	16	0.077336
N36	A2L097	IGHV1:IGHJ4:20:6532	emerged	0	0	0.482187	65	-	-	-	-	-	-	-	-	D07	IGHA:IGHM:IGHE:IGHD:IGHG	14:8:27:1:15	3.42783083103727:3.30435305331147:3.18406328611713:2.73972602739726:3.35906834353057	104:107:2876:1:229	0.015118322680246:0.0155544281421762:0.418079769503727:0.000145368487310058:0.0332893835940033	CVTEASYSSGWYGMSHFDYW|CATEGSYRRGWYGMSHFDYW|CATEGSYRTGWYGMSHFDYW|CSTEGSYSSGWYGMSHFDYW|CATEGSYRSGWYGLSHFDYW|CATEGSYSRGWYGVSHFDYW|CSTEGSYSSGWCGMSHFDYW|CATEGSYSSGWYGMSHFDYW|CVTEASYSSGWYGLSHFDYW|CVTEASYSSGWYGMPHFDYW|CVTEASYSSGWYGMSHLDYW|CATEASYSSGWYGMSHFDYW|CATEGSYRSGWYGMSHFDYW|CVTEASYSSGWYGMSHFDSW:CATEGSYRRGWYGMSHFDYW|CVTEASYSSGWYGMSHFDYW|CATEGSYRTGWYGMSHFDYW|CSTEGSYSSGWYGMSHFDYW|CATEGSYRSGWYGLSHFDYW|…	65	20	0.482187
N36	A2L097	IGHV4:IGHJ4:16:39247	emerged	0	0	0.337691	45	-	-	-	-	-	-	-	-	D07	IGHA:IGHM:IGHE:IGHG	5:4:18:18	6.03555471991142:5.41544686019946:5.61358630241101:6.24628328394882	49:38:1761:475	0.00712305587819284:0.0055240025177822:0.255993906153012:0.0690500314722775	CARSNGSWNFLYFDYW|CVRSNGSWNFRYFDFW|CVRSNGSWNFRYFDLW|CARSNGSWNFRYFDYW|CVRSNGSWSFRYFDFW:CVRSNGSWNFRYFDFW|CARSNGSWNFLYFDYW|CVKSNGSWNFRYFDFW|CVRSDGSWNFRYFDFW:CARSNGSWNFLYFDYW|CVRSNGSWNFRYFDFW|CVKSNGSWNFRYFDFW|CVRSNGSWSFRYFDFW|CVRSNGSWDFRYFDFW|CVRSNGGWNFRYFDFW|CARSNGSWNFRYFDFW|RVRSNGSWNFRYFDFW|CVRSNSSWNFRYFDFW|CVRSNGSWNFRYLDFW|CARSNGSWNFLCFDYW|CVRSNGNWNFRYFDFW|SARSNGSWNFLYFDYW|WVRSNGSWNFRYFDFW|CVRSDGSW…	45	16	0.337691
N36	A2L097	IGHV5:IGHJ4:16:908	emerged	0	0	0.415027	40	-	-	-	-	-	-	-	-	D07	IGHA:IGHM:IGHE:IGHG	4:6:5:25	2.69852485049218:2.88415634997535:2.34353645060574:3.03244460285174	162:95:89:2509	0.0235496949442294:0.0138100062944555:0.0129377953705952:0.364729534660935	CAKLAVGYISTFIDYW|CAKLAVGYIYTFIDYW|CAKLAIGYISTFNDYW|CAKLAAGYISTFIDYW:CAKLAVGYIYTFIDYW|CAKLAVGYISTFIDYW|CAKLAIGYISTFNDYW|RAKLAVGYISTFIDYW|CAKLAVGYTSTFIDYW|CAKLAVGYIPTFIDYW:CAKLAVGYISTFIDYW|CAKLAVRYISTFIDYW|CAKLAVGYVSTFIDYW|CAKLAVGYISTSIDYW|CAKLAVVYISTFIDYW:CAKLAVGYISTFIDYW|CAKLAIGFISTFNDYW|CAKLAVGYIYTFIDYW|CAKLAIGYISTFNDYW|CAKLAVGYISTFTDYW|CAKLAVGYISTFIGYW|CAKLAAGYISTFIDYW|CAKLAVGYISTFIDYR|CAKLAVGY…	40	16	0.415027
N36	A2L097	IGHV1:IGHJ5-1:15:6894	emerged	0	0	0.0587289	8	-	-	-	-	-	-	-	-	D07	IGHA:IGHM:IGHE:IGHG	1:1:3:3	2.44866646134971:2.30749170994509:3.20178674087236:4.37339867815342	12:22:315:55	0.00174442184772069:0.00319810672082127:0.0457910735026682:0.00799526680205319	CAREDSYTSNWFDVW:CAREDSYTSNWFDVW:CAREDSYTSNWFDVW|CARGDSYTSNWFDVW|CAGEDSYTSNWFDVW:CTREDSYTSNWFDVW|CAREDSYTSNWFDVW|CARGDSYTSNWFDVW	8	15	0.0587289
N36	A2L097	IGHV3:IGHJ1:17:28520	emerged	0	0	0.0604733	11	-	-	-	-	-	-	-	-	D07	IGHA:IGHM:IGHE:IGHG	1:1:7:2	0.893424036281179:0.830093835111306:0.729282676620537:1.55169430958638	3:4:401:8	0.000436105461930174:0.000581473949240232:0.0582927634113332:0.00116294789848046	CARGGDSGSWNEYFEFW:CARGGDSGSWNEYFEFW:CARGGDSGSWNEYFEFW|CARGGGSGSWNEYFEFW|CARGGDSGNWNEYFEFW|CARGGDSGSWNEYFEFG|CARGGDSGSWNEYFEVW|CARGGDSGSWSEYFEFW|CARGGDGGSWNEYFEFW:CARGGDSGSWNEYFEFW|CARGGDSGSWNEYFEFG	11	17	0.0604733
N36	A2L097	IGHV4:IGHJ1:16:55078	emerged	0	0	0.0816971	11	-	-	-	-	-	-	-	-	D07	IGHA:IGHM:IGHE:IGHG	2:2:4:3	4.2025653517843:4.11325395075699:5.28343960388984:5.79280485577604	10:7:381:164	0.00145368487310058:0.00101757941117041:0.0553853936651321:0.0238404319188495	CARLPGPFLEGYFDFW|CARLPGPFLEGYFDLW:CARLPGPFLEGYFDFW|CARLPGPFLEGYFDLW:CARLPGPFLEGYFDFW|CARLPGPFLEGYFDLW|CARLPGPFLEGFFDFW|CARLPGPFLGGYFDFW:CARLPGPFLEGYFDLW|CARLPGPFLEGYFDFW|CARLPGPFLEGYFEFW	11	16	0.0816971
N36	A2L097	IGHV4:IGHJ4:18:48843	emerged	0	0	0.156853	30	-	-	-	-	-	-	-	-	D07	IGHA:IGHM:IGHE:IGHD:IGHG	12:8:2:1:7	7.29187173948565:6.50058698466539:4.55362078496407:5.49450549450549:6.20483544207339	963:35:2:1:78	0.139989853279586:0.00508789705585203:0.000290736974620116:0.000145368487310058:0.0113387420101845	CARRTVVTAAGRRRFDYW|CARRTVVTSSGRRRFDFW|CARRTVVTSFGRRRFDFW|CARRTVVTSAGRRRFDFW|CARRTVVTSAGRRRFDSW|CARRTVVTSAGRRRFDYW|CARRTVVTSAGRRRFDCW|CARRTVVTSAGRRRFDRW|CARRAVVTSFGRRRFDFW|CARRTVVTGVGRRRFDSW|CARRTVVTGAGRRRFDSW|CARRTVVTSAGRRCFDCW:CARRTVVTSAGRRRFDSW|CARRTVVTSAGRRRFDYW|CARRTVVTGVGRRRFDSW|CARRTVVTAAGRRRFDYW|CARRTVVTSSGRRRFDFW|CARRTVVTSAGRRRFDFW|CARRTVVTSFGRRRFDFW|CARRTVVTGAGRRRFDSW:CARRTVVTSSGRRRFDFW|…	30	18	0.156853
N36	A2L097	IGHV4:IGHJ5-1:16:4238	emerged	0	0	0.306146	112	-	-	-	-	-	-	-	-	D07	IGHA:IGHM:IGHE:IGHG	25:26:20:41	4.47599335054966:4.55472436884785:3.20451069034672:5.83636264840065	83:100:897:1026	0.0120655844467348:0.0145368487310058:0.130395533117122:0.149148067980119	CARDGGSWNFNWFDVW|CARHGGSWHFSWFDVW|CARYGGSWNFNWFDVW|CARGGGSWHFSWFDVW|CAKCGGSWNFSWFDVW|CARYSGSWHFSWFDVW|CARSMGSWHFSWFDVW|CARDGGTWNFNWFDVW|CARGMGSWHFSWFDVW|CAKCGGSWNFNWFDVW|CARDNGSWNYNWFDVW|CVRYSGSWHFSWFDVW|CARYSGSWNFSWFDVW|CARVGGAWNFNWVDVW|CARYSGSWNFNWFDVW|CARGGGSWHFSWFTVW|CARVGGSWNFNWVDVW|CARSSGSWHFNWFDVW|CARGSGSWNFNWFDVW|CARHHGSWHFSWFDVW|CARGSGSWNFSWFDVW|CARCGGSWNFNWFDVW|CTRYGGSWNFNWFDVW|CARDGGSW…	112	16	0.306146
N36	A2L097	IGHV4:IGHJ4:15:45138	emerged	0	0	0.0588742	15	-	-	-	-	-	-	-	-	D07	IGHA:IGHM:IGHE:IGHG	4:2:2:7	7.82490620219323:7.09533366012515:7.68983957219251:7.81982251615174	9:6:5:385	0.00130831638579052:0.000872210923860347:0.00072684243655029:0.0559668676143723	CVRHVYTLTSPPDYW|CLRHVYTLTSPPDFW|CLRHVYTLTSPPDYW|CLRHVYTLTSPSDYW:CLRHVYTLTSPPDYW|CVRHVYTLTSPPDYW:CLRHVYTLTSPPDYW|CVRHVYTLTSPPDYW:CVRHVYTLTSPPDYW|CLRHVYTLTSPPDYW|CVRHVYTINSPPDYW|CLRHVYTLTSPPDFW|CVRHVYTITSPPDYW|CLRHVYTLTSPSDYW|CLRHVYTLTSPPDSW	15	15	0.0588742
N36	A2L097	IGHV4:IGHJ4:16:39461	emerged	0	0	0.235497	17	-	-	-	-	-	-	-	-	D07	IGHA:IGHM:IGHE:IGHG	11:4:1:1	7.89024286935848:8.35789589427674:7.3581157456348:7.07568568295336	1453:143:9:15	0.211220412061514:0.0207876936853383:0.00130831638579052:0.00218052730965087	CARDPGVIRARNLDFW|CARDPGVIRARNLDSW|CARDPGAIRARNLDFW|CARDPGVTRARNLDFW|CARDPGVIRARNLDFR|CARGPGVIRARNLDFW|CARDPGVIRARNLDLW|CARDPGVIRARNLDYW|CAGDPGVIRARNLDFW|CARDPGVIRTRNLDFW|CARDPGVIRARNLNFW:CARDPGVIRARNLDFW|CARDPGVIRARNLDSW|CARDPGVIRARNLDLW|CARDPGAIRARNLDFW:CARDPGVIRARNLDFW:CARDPGVIRARNLDFW	17	16	0.235497
N36	A2L097	IGHV5:IGHJ6:20:1772	emerged	0	0	0.138972	54	-	-	-	-	-	-	-	-	D07	IGHA:IGHM:IGHE:IGHG	7:10:5:32	5.89818065927441:5.73961047625075:7.18789339913271:5.33345473917251	38:15:115:788	0.0055240025177822:0.00218052730965087:0.0167173760406567:0.114550368000326	CAKSPGPTIFGILTNGLNSW|CARSPGPTIFGLLTDGLVSW|CANSPGPTIFGILTNGLNSW|CARSPGPTIFGILTHGLGSW|CAKSPGPTIFGILTNGFNSW|CAKSPGPTIFGILTNGFISW|CARSPGPTIFGILTDGLISW:CAKSPGPTIFGILTNGLNSW|CARSPGPTIFGILTDGLGSW|CARSPGPTIFGILTHGFDSW|CARSPGPTIFGLLTHGLDSW|CARSPGPTFFGILTDGLGSW|CAKSPGPTIFGILTDGLNSW|CARSPGPTIFGILTHGLDSW|CASSPGPTIFGVLTHGLDSW|CAKSPGPTIFGILTNGFISW|CANSPGPTIFGILTNGLNSW:CARSPGPTIFGILTDGLISW|CAKSPGPTIFGILTNGLNSW|…	54	20	0.138972
N36	A2L097	IGHV4:IGHJ5-2:13:61946	emerged	0	0	0.116731	7	-	-	-	-	-	-	-	-	D07	IGHA:IGHM:IGHE:IGHG	2:2:1:2	5.09484833311317:4.64550806378938:4.96184150666018:5.18715704968688	312:475:6:10	0.0453549680407381:0.0690500314722775:0.000872210923860347:0.00145368487310058	CSRAERLYSLDVW|CTRAERLYSLDVW:CSRAERLYSLDVW|CTRAERLYSLDVW:CSRAERLYSLDVW:CSRAERLYSLDVW|CTRAERLYSLDVW	7	13	0.116731
N36	A2L097	IGHV4:IGHJ5-1:16:4312	emerged	0	0	0.113824	21	-	-	-	-	-	-	-	-	D07	IGHA:IGHM:IGHE:IGHG	4:3:8:6	4.63773883171522:4.79189026618238:4.44479294797852:4.15704189741411	37:27:632:87	0.00537863403047214:0.00392494915737156:0.0918728839799566:0.012647058395975	CARDGGLGNYVWFDVW|CARDGGLGNFVSLDVW|CARDGGLGNFVSFDVW|CARDGGLGNFVWFDVW:CARDGGLGNYVWFDVW|CARDGGLGNFVSLDVW|CARDGGLGNFVSFDVW:CARDGGLGNYVWFDVW|CARDGGLGNFVSLDVW|CASDGGLGNYVWFDVW|CARDGGLGNFVWFDVW|CARDGGLGNYVWLDVW|CARDGGLGNYIWFDVW|CARDGGLGNFVSFDVW|CARDGGLGNYVSLDVW:CARDGGLGNYVWFDVW|CARDGGLGNFVSFDVW|CARDGGLGNYVSLDVW|CARDGGLGNFVWFDVW|CARDGGLGNFVSLDVW|CARDGGLGNYVSFDVW	21	16	0.113824
N36	A2L097	IGHV4:IGHJ4:16:39157	emerged	0	0	0.222995	32	-	-	-	-	-	-	-	-	D07	IGHA:IGHM:IGHE:IGHG	7:6:6:13	5.90628314262117:5.40326509876555:6.43199717271059:5.37383169177274	33:37:848:616	0.00479716008123191:0.00537863403047214:0.123272477238929:0.0895469881829957	CARVGGSWNLAYFDFW|CARVGGSWNLAYFDFR|CARVGGSWNLAYVEYW|CARVGGSWNLAYFEYW|CARVGGSWNLAYFDPW|CARVGGSWNLAYFDSW|CARVGGSWNLAYFDYW:CARVGGSWNLAYFDFW|CARVGGSWNLAYFEYW|CARVGGSWNLAYVEYW|CARVGGSWNLAYFDLW|CARVGGSWNLAYFDPW|CARVGGSWNLAYFDSW:CARVGGSWNLAYFEYW|CARVGGSWNLAYFDFW|CARVGGSWNLAYFDPW|CARVGGSWNLAYFDSW|CARVGGSWNLPYFDFW|CVRVGGSWNLAYFEYW:CARVGGSWNLAYFDFW|CARVGGSWNLAYVEYW|CARVGGSWNLAYFDLW|CARVGGSWNLAYFDSW|CARVGGSW…	32	16	0.222995
N36	A2L097	IGHV4:IGHJ4:16:39124	emerged	0	0	0.197701	27	-	-	-	-	-	-	-	-	D07	IGHA:IGHM:IGHE:IGHG	5:8:7:7	7.55536180980225:7.3380648313464:7.41047454442453:6.93530836380653	30:46:634:650	0.00436105461930174:0.00668695041626266:0.0921636209545767:0.0944895167515376	CARDGGQWLFHKFDSW|CVRDGGLWLFHNFDSW|CARDGGQWLFHNFDSW|CARDGGQWLFHRFDPW|CVRDGGQWLFHNFDSW:CARDGGQWLFHRFDPW|CARDGGQWLFHKFDSW|CARDGGQWLFHNFDSW|CVRDGGQWLFHNFDSW|CARDGGQCLFHNFDSW|CVRDGGLWLFHNFDSW|CARDGGQWLFHKFDYW|CVRDGGQWLFHKFDSW:CARDGGQWLFHKFDSW|CARDGGQWLFHNFDSW|CARDGGQWLFHEFDSW|CARDGGQWLFHKFDYW|CARGGGQWLFHKFDSW|CARDGGHWLFHKFDSW|CARDGGQRLFHKFDSW:CARDGGQWLFHNFDSW|CVRDGGQWLFHNFDSW|CARDGGQWLFHRFDPW|CVRDGGLW…	27	16	0.197701
N36	A2L097	IGHV1:IGHJ6:19:7244	emerged	0	0	0.225467	37	-	-	-	-	-	-	-	-	D07	IGHA:IGHM:IGHE:IGHD:IGHG	6:7:5:1:18	5.75467823546514:5.46112341287302:6.34995697610642:8.27586206896552:5.49646415458278	47:39:28:1:1436	0.00683231890357272:0.00566937100509226:0.00407031764468162:0.000145368487310058:0.208749147777243	CAREIGTTQIRIGYGLDSW|CAREIGTTQLRIGYGLDSW|CAREVGTTQIRIGYGLDSW|CARENGTTQIRIGYGLDSW|CARETGTTQLRIGYGLDSW|CARETGTTQIRIGYGLDSW:CARESGTTQTRIGYGLDSW|CAREVGTTQIRIGYGLDSW|CAREIGTTQIRIGYGLDSW|CARENGTTQIRIGYGLDSW|CAREIGTTQLRIGYGLDSW|CARETGTTQIRIGYGLDSW|CARETGTTQLRIGYGLDSW:CAREVGTTQIRIGYGLDSW|CAREIGTTQIRIGYGLDSW|CAREIGTTQLRIGYGLDSW|CAREVGTTQIRIGHGLDSW|CARESGTTQTRIGYGLDSW:CAREVGTTQIRIGYGLDSW:CAREIGTTQIRIGYGLDSW…	37	19	0.225467
N36	A2L097	IGHV1:IGHJ5-1:16:8993	emerged	0	0	0.0763185	14	-	-	-	-	-	-	-	-	D07	IGHA:IGHM:IGHE:IGHG	3:2:5:4	3.39614958475838:3.40663137717133:3.84866998619637:3.38684718142722	38:25:276:186	0.0055240025177822:0.00363421218275145:0.040121702497576:0.0270385386396708	CARGGGLLIPNWFDVW|CARGGGLIIPIWFDVW|CARGGGLIIPNWFDVW:CARGGGLLIPNWFDVW|CARGGGLIIPNWFDVW:CARGGGLLIPNWFDVW|CARGGGLIIPNWFDVW|CARGGGLIIPNWLDVW|CARGGGLLIPNWFGVW|CARGGGLIIPIWFDVW:CARGGGLIIPNWFDVW|CARGGGLLIPNWFDVW|CTRGGGLIIPNWFDVW|CARGGGLIIPNWLDVW	14	16	0.0763185
N36	A2L097	IGHV3:IGHJ6:21:18822	emerged	0	0	0.228665	38	-	-	-	-	-	-	-	-	D07	IGHA:IGHM:IGHE:IGHG	17:6:3:12	4.47738509678625:4.00733602858839:4.75928934683607:3.87295278797789	885:32:21:635	0.128651111269401:0.00465179159392185:0.00305273823351122:0.0923089894418868	CSKERYSSWSGALLSSGLDSW|CSKERYSSRSGALLSSGLDSW|CAKERYSSWSGALLSSGLDSW|CSKERYSSWSGALLSSGLGSW|CAKERYSSWSGAPLYSGLDSW|CSKERYSSWSGALLSSGLHSW|CSKERYSSWSGALLSFGLDSW|CTKERYSSWSGALLSSGLDSW|RSKERYSSWSGALLSSGLDSW|CSKERYSSWSGALLSSGLDSR|CAKERYSSWSGALISSGLDSW|CSKERYSGWSGALLSSGLDSW|CSKERYSSWSGALLSSGLDFW|CSKERYSSWPGALLSSGLDSW|CAKEHYSSWSGALLSSGLDSW|CSKGRYSSWSGALLSSGLDSW|CSKERHSSWSGALLSSGLDSW:CAKERYSSWSGALLSSGLDSW|CSK…	38	21	0.228665
N36	A2L097	IGHV4:IGHJ4:11:11857	emerged	0	0	0.191014	19	-	-	-	-	-	-	-	-	D07	IGHA:IGHM:IGHE:IGHG	10:4:2:3	7.44901067959202:7.12342451914833:7.24645326776452:8.67052231654389	1283:21:4:6	0.186507769218804:0.00305273823351122:0.000581473949240232:0.000872210923860347	CVRAIAALDPW|CARAIAALDPW|CARAVAALDPW|CARAIAAVDPW|CARAIAAIDPW|CARAVAALGPW|CARAMAALDPW|CARAVAALDPR|CACAIAALDPW|CARAVVALDPW:CARAIAALDPW|CARAIAAVDPW|CVRAIAALDPW|CARAVAALDPW:CARAIAALDPW|CARAVAALDPW:CARAVAALDPW|CVRAIAALDPW|CARAIAALDPW	19	11	0.191014
N36	A2L097	IGHV4:IGHJ4:16:39806	emerged	0	0	0.0739926	9	-	-	-	-	-	-	-	-	D07	IGHA:IGHM:IGHE:IGHG	5:2:1:1	6.05436276603467:5.50865583383532:5.99779520138293:9.47368421052632	497:4:7:1	0.0722481381930988:0.000581473949240232:0.00101757941117041:0.000145368487310058	CARENYEDDYGYYDFW|CARENYEDDYGYFDYW|CARENYEDDYGYYNFW|CARENYEDDCGYYDFW|CARENYEDDYGYYDLW:CARENYEDDYGYYDFW|CARENYEDDYGYFDYW:CARENYEDDYGYYDFW:CARENYEDDYGYYDFW	9	16	0.0739926
N36	A2L097	IGHV3:IGHJ4:20:32276	emerged	0	0	0.0616362	20	-	-	-	-	-	-	-	-	D07	IGHA:IGHM:IGHE:IGHG	4:5:4:7	5.07598769971687:5.54907983433294:4.99972120813786:5.98577723189069	14:17:108:285	0.00203515882234081:0.00247126428427098:0.0156997966294863:0.0414300188833665	CAKGDEDDYGYYYSRPFDLW|CAKGDEDDYGYYYSRPFDFW|CAKGDEDDYGYYSSRPFDFW|CAKGDEDDYGYYYSRPFDYW:CAKGDEDDYGYYYSRPFDLW|CAKGDEDDYGYYYSRPFDFW|CAKGDEDDYGYYYSRPFDYW|CAKGDEDDYGYYSSRPFDFW|CVKGDEDDYGYYYSRPFDFW:CAKGDEDDYGYYYSRPFDFW|CVKGDEDDYGYYYSRPFDFW|CAKGDEDDYGYYYSRPFDLW|CAKGDEDDYGYYYSRPFDYW:CAKGDEDDYGYYYSRPFDLW|CAKGDEDDYAYYYSRPFDLW|CAKGDEDDYGYYYSRPFDFW|CAKGDEDDYGYYYSRPFDYW|CAKGDEADYGYYYSRPFDLW|CAKGDEDDYGYYSSRPFDFW|…	20	20	0.0616362
N36	A2L097	IGHV1:IGHJ4:15:4341	emerged	0	0	0.0717717	11	-	-	-	-	-	-	-	-	D10	IGHA:IGHM:IGHE:IGHG	3:2:2:4	3.67036424384355:3.38384956867839:4.04587948811171:3.34848207796798	62:56:15:793	0.00480544906921552:0.00434040561090434:0.00116260864577795:0.0614632437401275	CAILTIFGVVIEDYW|CATLAIFGVVIEDYW|CAILTIFEVVIEDYW:CAILTIFGVVIEDYW|CATLAIFGVVIEDYW:CAILTIFGVVIEDYW|CATLAIFGVVIEDYW:CAILTIFGVVIEDYW|CATLAIFGVVIEDYW|CATLAIFGVVIEDYC|CAILTIFEVVIEDYW	11	15	0.0717717
N36	A2L097	IGHV4:IGHJ1:18:58	emerged	0	0	0.401875	26	-	-	-	-	-	-	-	-	D10	IGHA:IGHM:IGHE:IGHD:IGHG	6:5:8:1:6	4.12570948268051:3.92979466065022:4.50263715931122:5.30973451327434:5.15441956276736	128:140:4386:1:530	0.00992092711063849:0.0108510140272608:0.339946768025472:7.75072430518632e-05:0.0410788388174875	CARGRRYGSTAREYLEFW|CVRGRRYGSTAREYFEFW|CARGRRYGSTAREYLELW|CARGRRYGSTAREFFEFW|CARGRRYGSTAREYFEFW|CTRGRRYGSTAREYLEFW:CVRGRRYGSTAREYFEFW|CARGRRYGSTAREYLEFW|CARGRRYGSTAREFFEFW|CARGRRYGSTAREYLELW|CARGRRYGSTAREYFELW:CVRGRRYGSTAREYFEFW|CARGRRYGSTAREYLEFW|CTRGRRYGSTAREYLEFW|CARGRRYGSTAREFFEFW|CARGRRYGSTAREYFEFW|CVRGRRYGSTAREYLEFW|CVRGRRYGSTVREYFEFW|CARGRRYGSTAREYLELW:CARGRRYGSTAREYLEFW:CARGRRYGSTAREYLEFW|…	26	18	0.401875
N36	A2L097	IGHV4:IGHJ4:16:39440	emerged	0	0	0.069834	20	-	-	-	-	-	-	-	-	D10	IGHA:IGHM:IGHE:IGHD:IGHG	6:5:4:1:4	3.69926733844442:3.96885665754084:4.6146912308409:2.22222222222222:5.26296192253354	59:62:713:1:66	0.00457292734005993:0.00480544906921552:0.0552626642959785:7.75072430518632e-05:0.00511547804142297	CARGSGYSDYLYFDYW|CARGSGYSIYLFFDYW|CARGSGYSDYLLFDYW|CVRGSGYSDYLYFDYW|CVRGSGYSDYLFFDYW|CARGSGYSDCLLFDYW:CVRGSGYSDYLFFDYW|CARGSGYSDYLLFDYW|CVRGSGYSDYLYFDYW|CARGSGYSIYLFFDYW|CARGSGYSDYLFFDYW:CARGSGYSIYLFFDYW|CVRGSGYSDYLFFDYW|CVRGSGYSDYLYFDYW|CARGSGYSDYLFFDYW:CVRGSGYSDYLFFDYW:CARGSGYSIYLFFDYW|CVRGSGYSDYLYFDYW|CARGSGYSDYLYFDYW|CVRGSGYSDYLFFDYW	20	16	0.069834
N36	A2L097	IGHV1:IGHJ4:20:6532	emerged	0	0	0.268873	50	-	-	-	-	-	-	-	-	D10	IGHA:IGHM:IGHE:IGHD:IGHG	10:9:19:1:11	5.81624306657555:5.27918608253241:5.99158480237662:5:3.82912433803385	198:177:2792:1:301	0.0153464341242689:0.0137187820201798:0.216400222600802:7.75072430518632e-05:0.0233296801586108	CVTEASYSSGWYGLSHFDYW|CATEGSYRRGWYGMSHFDYW|CATEGSYRSGWYGMSHFDYW|CATEASYSSGWYGLSHFDYW|CVTEASYSSGWYGMSHFDYW|SVTEASYSSGWYGMSHFDYW|CATEGSYRRGRYGMSHFDYW|CATEGSYRRGWYGMSRFDYW|CVTEASYSSGWYGLSHFDFW|CATEGSYRTGWYGMSHFDYW:CVTEASYSSGWYGMSHFDYW|CATEGSYRRGWYGMSHFDYW|CVTEASYSSGWYGLSHFDYW|CATEGSYRSGWYGMSHFDYW|CATEASYSSGWYGLSHFDYW|CATEGSYRRGWYGMSRFDYW|SVTEASYSSGWYGMSHFDYW|CATEGSYRTGWYGLSHFDYW|CVTEASYSSGWYGMSHFDFW:…	50	20	0.268873
N36	A2L097	IGHV4:IGHJ5-1:16:4355	emerged	0	0	0.103782	11	-	-	-	-	-	-	-	-	D10	IGHA:IGHM:IGHE:IGHG	3:3:3:2	8.84513513132095:8.7696079020054:9.67723943099123:9.30369003440293	64:70:1173:32	0.00496046355531924:0.00542550701363042:0.0909159960998355:0.00248023177765962	CSRVGGSWLLSYFDVW|CSRVGGSWVFSYFDVW|CSRVGGSWLLSYFDVR:CSRVGGSWLLSYFDVW|CSRVGGSWVFSYFDVW|CSRVGGSWLLSYFDVR:CSRVGGSWLLSYFDVW|CARVGGSWLLSYFDVW|CSRVGGSWLLSYFDVR:CSRVGGSWVFSYFDVW|CSRVGGSWLLSYFDVW	11	16	0.103782
N36	A2L097	IGHV4:IGHJ5-1:19:37874	emerged	0	0	0.31778	50	-	-	-	-	-	-	-	-	D10	IGHA:IGHM:IGHE:IGHD:IGHG	13:10:17:1:9	5.22364877076211:5.17604838271787:5.21119949851303:4.59243976714449:5.92154156632303	260:281:3089:3:467	0.0201518831934844:0.0217795352975736:0.239419873787205:0.00023252172915559:0.0361958825052201	CARDLPWFWSGSLGWFNVW|CVRDVPWFWSGSLGWLNVW|CARDLPWFWSGSLGWLNVW|CAKDLPWFWSGSLGWFNVW|CARDLPWFWSGDLGWFNVW|CARDLPWFWSGSLGWVNVW|CAGDLPWFWSGSLGWFNVW|CARDLPWFWSGSLGWFNAW|CAIDLPWFWSGSLGWFNVW|CVRDLPWFWSGSLGWLNVW|CARDLPLFWSGSLGWFNVW|CARDLPWFWSGSLGWFDVW|CARDLPWFWSGPLGWFNVW:CARDLPWFWSGSLGWFNVW|CARDLPWFWSGSLGWLNVW|CVRDVPWFWSGSLGWLNVW|CAKDLPWFWSGSLGWFNVW|CARDLPWFWSGSLGWFDVW|CARDLPWFWSGSLGWVNVW|CVRDLPWFWSGSLGWLNVW…	50	19	0.31778
N36	A2L097	IGHV3:IGHJ4:8:33994	emerged	0	0	0.079755	5	-	-	-	-	-	-	-	-	D10	IGHA:IGHM:IGHE:IGHD:IGHG	1:1:1:1:1	2.17975167694178:2.30333541950637:2.30068180230284:1.6260162601626:2.33669183568052	44:64:872:1:48	0.00341031869428198:0.00496046355531924:0.0675863159412247:7.75072430518632e-05:0.00372034766648943	CTSQSGGW:CTSQSGGW:CTSQSGGW:CTSQSGGW:CTSQSGGW	5	8	0.079755
N36	A2L097	IGHV4:IGHJ4:15:44309	emerged	0	0	0.552859	54	-	-	-	-	-	-	-	-	D10	IGHA:IGHM:IGHE:IGHD:IGHG	10:14:16:2:12	9.38074597117425:9.14310261430978:10.100951120413:9.08272645446363:11.2452852274498	322:341:5378:2:1090	0.0249573322627:0.0264299698806853:0.41683395313292:0.000155014486103726:0.0844828949265309	CARQEAVLTAHFAYW|CARQEAVLTAHFAFW|CARQEAVLSAHFAFW|CARQEAVLSAHFDYW|CARQEAVLTAHFASW|CARQEAVFTAHFAYW|CARQEAVLTAHFDYW|CARQEAVLTAHFVFW|CARQEAVLTGHFACW|CARQEAVLTAHFACW:CARQEAVLTAHFAYW|CARQEAVLSAHFDYW|CARQEAVLTAHFDYW|CARQEAVLTAHFAFW|CARQEAVLSAHFHYW|CARQEAVLTAHFASW|CARQEAVLTAHFVFW|CARQEAVFTAHFAYW|CARQEAALTAHFAYW|CARQEAVLSAHFAFW|CARQEAVLTGHFACW|CARQEAVLTAHFAHW|CARQEAVLTAHFACW|CARQEAVLTAHFADW:CARQEAVLTAHFDYW…	54	15	0.552859
N36	A2L097	IGHV4:IGHJ4:13:30810	emerged	0	0	0.185397	28	-	-	-	-	-	-	-	-	D10	IGHA:IGHM:IGHE:IGHD:IGHG	5:6:9:2:6	5.1197874681738:4.92189262691184:5.17628414693722:4.82456140350877:4.70490778892516	155:146:1592:2:497	0.0120136226730388:0.011316057485572:0.123391530938566:0.000155014486103726:0.038521099796776	CARDPGNSYFDSW|CARDPGSSYFDSW|RARDPGNSYFDSW|CARDPGNSYFDYW|CARDPGDSYFDSW:CARDPGNSYFDSW|CARDPGSSYFDSW|CARDPGNSYFDFW|CARDPGDSYFDSW|CARDPGNSHFDSW|CARDPGSSYFDYW:CARDPGNSYFDSW|CARDPGNSYFDFW|CARDPGNSYFDYW|CARDPGNSYFGSW|CARDPGSSYFDSW|RARDPGNSYFDSW|CARDPGDSYFDSW|CARDPGNSCFDSW|CARDPGNSHFDSW:CARDPGNSYFDSW|CARDPGSSYFDSW:CARDPGSSYFDSW|CARDPGNSYFDSW|CARDPGDSYFDSW|CARDPGSSYFDYW|CARDPGNSCFDSW|CARDPGNSYFDYW	28	13	0.185397
N36	A2L097	IGHV4:IGHJ5-1:19:37650	emerged	0	0	0.337777	36	-	-	-	-	-	-	-	-	D10	IGHA:IGHM:IGHE:IGHD:IGHG	6:9:12:1:8	4.25171565848898:4.18078593353992:4.24007462284474:2.27272727272727:4.08635530167856	210:250:3657:1:240	0.0162765210408913:0.0193768107629658:0.283443987840664:7.75072430518632e-05:0.0186017383324472	CARGHVLQFLEWLNRFDVW|CARGHLLQFMEYLNRFEVW|CARGHVLQFMEHLNRFEVW|CARGHVLQFLEHLNRFEVW|CARGHVLQFLEYLNRFDVW|CARGHVLQFLEYMNRFDVW:CARGHVLQFLEWLNRFDVW|CARGHVLQFMEHLNRFEVW|CARGHLLQFMEYLNRFEVW|CARGHVLQFLEYLNRFDVW|CARGHVLQFLEYMNRFDVW|CARSHVLQFLEWLNRFDVW|CARGHVLQFLEHLNRFEVW|CARGHVLQFMEYLNRFEVW|CARGHVLQFLEWLNRSDVW:CARGHVLQFLEWLNRFDVW|CARGHLLQFMEYLNRFEVW|CARGHVLQFMEHLNRFEVW|CARGHVLQFLEYLNRFDVW|CARGHVLQFLEWLNRLDVW…	36	19	0.337777
N36	A2L097	IGHV4:IGHJ4:14:18369	emerged	0	0	0.107503	16	-	-	-	-	-	-	-	-	D10	IGHA:IGHM:IGHE:IGHD:IGHG	3:3:5:1:4	5.74654040132076:5.69791150400771:5.84070678872548:6.14035087719298:6.66162080889894	56:63:1076:1:191	0.00434040561090434:0.00488295631226738:0.0833977935238048:7.75072430518632e-05:0.0148038834229059	CAREEELEIHFDSW|CAREEELEINFDSW|CAREEEYEIHFDSW:CAREEELEINFDSW|CAREEELEIHFDSW|CAREKELEIHFDSW:CAREEELEINFDSW|CAREEEYEIHFDSW|CAREKELEIHFDSW|CAREEELEIHFDSW|CSREEELEINFDSW:CAREEELEINFDSW:CAREKELEIHFDSW|CAREEELEIHFDSW|CAREEELEINFDSW|CAREEEYEIHFDSW	16	14	0.107503
N36	A2L097	IGHV4:IGHJ1:16:55030	emerged	0	0	0.0661912	6	-	-	-	-	-	-	-	-	D10	IGHA:IGHM:IGHE:IGHG	2:1:2:1	6.88884950702903:8.04012241752222:8.18063770524129:7.23269095131473	140:31:609:74	0.0108510140272608:0.00240272453460776:0.0472019110185847:0.00573553598583788	CATLSGPFLEGYFEFW|CATLSGPLLEGYFEFW:CATLSGPFLEGYFEFW:CATLSGPFLEGYFEFW|CATLSGPLLEGYFEFW:CATLSGPFLEGYFEFW	6	16	0.0661912
N36	A2L097	IGHV4:IGHJ4:13:31120	emerged	0	0	0.145326	20	-	-	-	-	-	-	-	-	D10	IGHA:IGHM:IGHE:IGHD:IGHG	5:9:2:2:2	4.76460918791542:4.70542795564852:4.87102005240747:2.53623188405797:4.92786179156904	114:1696:45:2:18	0.0088358257079124:0.13145228421596:0.00348782593733384:0.000155014486103726:0.00139513037493354	CARGSSYVRFDFW|CARGSSYVRFDLW|CARGSSYVRFDYW|CARGSGYVRFDFW|CARGSSYIRFDFW:CARGSSYVRFDFW|CARGSSYVRFDYW|CARGSSYVRFDLW|CARGGSYVRFDFW|CARGSGYVRFDFW|CARGSSCVRFDFW|CARGSSYIRFDFW|CARGSSYVRVDFW|CARGSSYVRLDFW:CARGSSYVRFDFW|CARGSSYIRFDFW:CARGSSYVRFDFW|CARGSSYVRFDYW:CARGSSYVRFDFW|CARGSSYVRFDYW	20	13	0.145326
N36	A2L097	IGHV3:IGHJ4:14:34888	emerged	0	0	0.226244	23	-	-	-	-	-	-	-	-	D10	IGHA:IGHM:IGHE:IGHD:IGHG	5:4:7:1:6	3.59026465921654:3.25030042915155:3.47701935769295:3.27288940074132:3.73080136766982	179:148:2084:3:505	0.0138737965062835:0.0114710719716758:0.161525094520083:0.00023252172915559:0.0391411577411909	CAREASGDWSLDYW|CAREASGDWSLDYR|CAREGSGDWSLDYW|CAREASGDWSLDSW|CAREASGDWSLDFW:CAREASGDWSLDYW|CAREGSGDWSLDYW|CAREASGDWSLDFW|CAREASGDWSLDSW:CAREASGDWSLDYW|CAREASGDWSLDSW|CARGASGDWSLDYW|CAREASGDWSPDYW|CAREASGDWSLDFW|CAREASGDWSLDYR|CAREGSGDWSLDYW:CAREASGDWSLDYW:CAREASGDWSLDYW|CAREASGDWSLDFW|CAREASGDWSLDSW|CAREASGDWSLDYR|CARGASGDWSLDYW|CAREGSGDWSLDYW	23	14	0.226244
N36	A2L097	IGHV4:IGHJ4:16:39147	emerged	0	0	0.361184	70	-	-	-	-	-	-	-	-	D10	IGHA:IGHM:IGHE:IGHD:IGHG	14:15:21:2:18	7.05250465938073:6.80422527210509:7.88023386520347:6.89593922500956:7.15751097802641	246:237:3859:2:316	0.0190667817907583:0.0183692166032916:0.29910045093714:0.000155014486103726:0.0244922888043888	CARVGVTIVVGGFDKW|CARVGMTIVVGGFDKW|CARVGMTIVVGGLDTW|CARVGVTIVVGGFDSW|CARVGITIVVGGFDNW|CARVGVTIVVGGFDNW|CARVGMTIVVGGFDTW|CARVGMTIVIGGFDIW|CARVGMTIVVGGFDVW|CARVGMTIVIGGFDNW|CARVGVTIVVGGFDYW|CARVGMTIVVGGFDNW|CARVGVTIVIGGFDNW|CTRVGVTIVVGGFDKW:CARVGMTIVVGGFDVW|CARVGVTIVVGGFDKW|CARVGMTIVVGGFDTW|CARVGMTIVVGGFDKW|CARVGMTIVIGGFDIW|CARVGMTIVVGGLDTW|CARVGVTIVVGGFDSW|CARAGMTIVVGGFDKW|CARVGMTIVVGGFDNW|CARVGVTI…	70	16	0.361184
N36	A2L097	IGHV4:IGHJ4:13:33057	emerged	0	0	0.0718492	8	-	-	-	-	-	-	-	-	D10	IGHA:IGHM:IGHE:IGHD:IGHG	2:2:1:1:2	3.96747046433951:4.02509041170581:4.45441088261391:3.93700787401575:4.02245794595426	830:55:25:1:16	0.0643310117330465:0.00426289836785248:0.00193768107629658:7.75072430518632e-05:0.00124011588882981	CARSERQWSFDCW|CARSERQWSFDYW:CARSERQWSFDCW|CARSERQWSFDYW:CARSERQWSFDCW:CARSERQWSFDCW:CARSERQWSFDCW|CARSERQWSFDYW	8	13	0.0718492
N36	A2L097	IGHV4:IGHJ4:15:44275	emerged	0	0	0.337312	19	-	-	-	-	-	-	-	-	D10	IGHA:IGHM:IGHE:IGHD:IGHG	2:2:10:1:4	10.6946975179499:9.47320923724322:12.3580092132003:12.5:12.2359535209693	80:62:4013:1:196	0.00620057944414906:0.00480544906921552:0.311036566367127:7.75072430518632e-05:0.0151914196381652	CARGSMVFTANFDFW|CARGAMVFNANFDYW:CARGAMVFNANFDYW|CARGSMVFTANFDFW:CARGSMVFTANFDFW|CARGSVVFTANFDFW|CARGAMVFNANFDYW|CARGSLVFTANFDFW|CARGSMVFTANFDLW|RARGSMVFTANFDFW|CARGPMVFTANFDFW|CARGSMVFTANFGFW|CARGSMAFTANFDFW|YARGSMVFTANFDFW:CARGSMVFTANFDFW:CARGSMVFTANFDFW|CARGAMVFNANFDYW|CARGSLVFTANFDFW|CARGSMAFTANFDFW	19	15	0.337312
N36	A2L097	IGHV4:IGHJ3:14:13574	emerged	0	0	0.074562	12	-	-	-	-	-	-	-	-	D10	IGHA:IGHM:IGHE:IGHG	3:3:3:3	7.04373466306376:6.11497511750801:7.03572039472279:5.72171113740563	17:14:606:325	0.00131762313188167:0.00108510140272608:0.0469693892894291:0.0251898539918555	CARLPILYDGFDFW|CARLPVLYDGLDFW|CARLPVLYDGFDFW:CARLPILYDGFDFW|CARLPVLYDGLDFW|CARLPVLYDGFDFW:CARLPILYDGFDFW|CARLPVLYDGLDFW|CARLPILYGGFDFW:CARLPVLYDGLDFW|CARLPILYDGFDFW|CARLPVLYDGFDFW	12	14	0.074562
N36	A2L097	IGHV4:IGHJ5-1:13:62830	emerged	0	0	0.27143	20	-	-	-	-	-	-	-	-	D10	IGHA:IGHM:IGHE:IGHD:IGHG	4:3:11:1:1	6.5724808718298:6.38885409303543:6.2995745756106:6.75435126582278:6.58671195416831	238:212:2956:2:94	0.0184467238463434:0.016431535526995:0.229111410461308:0.000155014486103726:0.00728568084687514	CARERFGRRDDVW|CARERFGRGDDVW|CAREPFGRRDDVW|CARERLGRRDDVW:CARERFGRRDDVW|CVRERFGRRDDVW|CAREPFGRRDDVW:CARERFGRRDDVW|CARERSGRRDDVW|CAREPFGRRDDVW|CARGRFGRRDDVW|CARERFGGRDDVW|CARERFGRRDDAW|CTRERFGRRDDVW|CARERFGRGDDVW|CAGERFGRRDDVW|CVRERFGRRDDVW|CARERLGRRDDVW:CARERFGRRDDVW:CARERFGRRDDVW	20	13	0.27143
N36	A2L097	IGHV4:IGHJ5-1:19:37652	emerged	0	0	0.138505	33	-	-	-	-	-	-	-	-	D10	IGHA:IGHM:IGHE:IGHG	7:7:9:10	5.55391933787748:5.1190854013573:5.65082833163932:6.02006620864486	107:106:1484:90	0.00829327500654936:0.0082157677634975:0.115020748688965:0.00697565187466769	CATGGYLEWLLHLNWFDVW|CARGGFLEWLLHLNCFDVW|CARGGFLEWLLHLNWFDFW|CTRGGFLEWLLHLNWFDVW|CARGGFLEWLLHLNSFDVW|CARGGFLEWLLHLNFFDVW|CATGGFLEWLLHLNWIDVW:CARGGFLEWLLHLNCFDVW|CATGGYLEWLLHLNWFDVW|CARGGFLEWLLHLNWFDFW|CTRGGFLEWLLHLNWFDVW|CARGGFLEWLLHLNWFDVW|CARGGFLEWLLHLNFFDVW|CARGGFLEWLLHLNSFDVW:CARGGFLEWLLHLNCFDVW|CATGGYLEWLLHLNWFDVW|RATGGYLEWLLHLNWFDVW|CATGGYLELLLHLNWFDVW|CTRGGFLEWLLHLNWFDVW|CARGGFLEWLLHLNFFDVW…	33	19	0.138505
N36	A2L097	IGHV4:IGHJ5-1:15:16603	emerged	0	0	0.320182	28	-	-	-	-	-	-	-	-	D10	IGHA:IGHM:IGHE:IGHD:IGHG	5:4:13:1:5	6.84233832070163:6.83467659602349:6.67359571723905:6.13148203153615:7.06859152552841	317:322:3334:4:154	0.0245697960474406:0.0249573322627:0.258409148334912:0.000310028972207453:0.0119361154299869	CAKGAAEGEDWFDVW|CAKGAAEGEDWLDVW|CARGAAEGEDWFDVW|CAKGAAEGEDWFNVW|RAKGAAEGEDWFDVW:CAKGAAEGEDWFDVW|CAKGAAEGEDWFDVR|CAKGAAEGEDRFDVW|CAKGAAEGEDCFDVW:CAKGAAEGEDWFDVW|CAKGAAEGEGWFDVW|CAKGAAEGEDRFDVW|CAKGAAEGEDCFDVW|CAKGAAEGEDWLDVW|CAKGAAEGEAWFDVW|RAKGAAEGEDWFDVW|CAKGAAGGEDWFDVW|CAKGAAEGGDWFDVW|CAKGAAEGEDWFDAW|CAKGAAEGEDWFDVR|CAKGAAEGEDWFNVW|CARGAAEGEDWFDVW:CAKGAAEGEDWFDVW:CAKGAAEGEDWFDVW|CAKGAAEGEDWLDVW…	28	15	0.320182
N36	A2L097	IGHV4:IGHJ3:17:38814	emerged	0	0	0.15765	15	-	-	-	-	-	-	-	-	D10	IGHA:IGHM:IGHE:IGHD:IGHG	3:4:4:1:3	6.54112097748962:5.73833950506891:5.69932541090678:6.93272186173586:6.71859069886795	40:44:1881:2:67	0.00310028972207453:0.00341031869428198:0.145791124180555:0.000155014486103726:0.00519298528447483	CARIKDNSGYHDGFDFW|CARVKDNSGYHDGFDIW|CARVKDNSGYHDGFDFW:CARVKDNSGYHDGFDIW|CARVKDNSGYHDGFDFW|CARVKDNRGYHDGFDIW|CARIKDNSGYHDGFDFW:CARVKDNSGYHDGFDFW|CARVKDNSGYHDGFDIW|CARVKDNRGYHDGFDIW|CARVKYNSGYHDGFDIW:CARVKDNSGYHDGFDIW:CARVKDNSGYHDGFDFW|CARIKDNSGYHDGFDFW|CARVKDNSGYHDGFDIW	15	17	0.15765
N36	A2L097	IGHV3:IGHJ4:14:34701	emerged	0	0	0.251278	55	-	-	-	-	-	-	-	-	D10	IGHA:IGHM:IGHE:IGHD:IGHG	14:14:12:2:13	3.86424745863942:3.59929605890376:3.48620349583714:3.53430353430353:4.04724037856939	173:191:2581:2:295	0.0134087530479723:0.0148038834229059:0.200046194316859:0.000155014486103726:0.0228646367002996	CAKENLASALFDYW|CARENIASALFDSW|CAKENAASALFDSW|CAKENIASALFDYW|CAKEEAVSALFDFW|CAKESAASALFDSW|CAKENTASALFDYW|YAKEEAVSALFDFW|CTKEEAVSALFDYW|CAKEEAVSALFDYW|CARENIASALFDYW|CAKENLASVLFDSW|CAKENSASALFDSW|CAKENIVSALFDYW:CAKENIASALFDYW|CARENIASALFDSW|YAKEEAVSALFDFW|CAKEEAVSALFDFW|CAKESAASALFDSW|CAKENTASALFDYW|CAKENLASALFDYW|CAKENAASALFDSW|CAKENLASVLFDSW|CAKEEAVSALFDSW|CAKENSASALFDSW|CARENIASALFDYW|CAKENITSA…	55	14	0.251278
N36	A2L097	IGHV3:IGHJ6:22:29655	emerged	0	0	0.182607	40	-	-	-	-	-	-	-	-	D10	IGHA:IGHM:IGHE:IGHD:IGHG	9:10:7:3:11	5.26484063078981:4.14253977448293:4.20236197501984:3.65471236509969:4.00580437345801	190:179:521:4:1462	0.014726376179854:0.0138737965062835:0.0403812736300207:0.000310028972207453:0.113315589341824	CARGAIFGVMITDSTHFGLDSW|CARGAIFGVVITDSTHFGLDSW|CARGAIFGVVITDSTHFALDSW|CARGAIFGVLITDSTHFGLDSW|CARGAIFGVVITDSTHFGLDFW|CARGTIFGVMITDSTHFGLDSW|CARGAIFGVVITSSTHFGLDSW|CSRGAIFGVVITDSTHFALDSW|CARGAIFGALITDSTHFGLDSW:CSRGAIFGVVITDSTHFALDSW|CARGAIFGVLITDSTHFGLDSW|CARGAIFGVVITDSTHFGLDFW|CARGAIFGVMITDSTHFGLDSW|CARGAIFGVVITDSTHFGLDSW|CARGAIFGVVITDSTHFALDSW|CARGAIFGVVITSSTHFGLDSW|CGRGAIFGVLITDSTHFGLDSW|CARGAIFG…	40	22	0.182607
N36	A2L097	IGHV4:IGHJ4:16:39461	emerged	0	0	0.0929312	13	-	-	-	-	-	-	-	-	D10	IGHA:IGHM:IGHE:IGHD:IGHG	5:4:2:1:1	8.45436312078385:8.57631410694032:8.60272108832997:6.9620253164557:7.76285608111561	978:191:18:1:11	0.0758020837047222:0.0148038834229059:0.00139513037493354:7.75072430518632e-05:0.000852579673570495	CARDPGVIRARNLDFW|CARDPGVIRARNLDSW|CARNPGVIRARNLDFW|CARDPGVIRARSLDFW|CARDPGVIRTRNLDFW:CARDPGVIRARNLDFW|CARDPGVIRTRNLDFW|CARDPGVIRARNLDSW|CARDPGVIRARSLDFW:CARDPGVIRARNLDFW|CARDPGVIRARNLDSW:CARDPGVIRARNLDFW:CARDPGVIRARNLDFW	13	16	0.0929312
N36	A2L097	IGHV4:IGHJ4:15:45138	emerged	0	0	0.437528	36	-	-	-	-	-	-	-	-	D10	IGHA:IGHM:IGHE:IGHD:IGHG	8:5:16:1:6	5.78087617343378:5.60461738728977:6.23836032623216:5.64312197234175:7.19851611708895	278:251:4898:3:215	0.021547013568418:0.0194543180060177:0.379630476468026:0.00023252172915559:0.0166640572561506	CVRHVYTLTSPPDYW|CVRHAYTLTSPPDYW|CLRHVYTLTSPPDYW|CARHVYTLTSPPDYW|CLRHVYTLTSPPDFW|CMRHVYTLTSPPDYW|CVRHVYALTSPPDYW|CVRHVYTSTSPPDYW:CVRHVYTLTSPPDYW|CMRHVYTLTSPPDYW|CLRHVYTLTSPPDYW|CARHVYTLTSPPDYW|RVRHVYTLTSPPDYW:CVRHVYTLTSPPDYW|CVRHVYTSTSPPDYW|CVRHVYTLTGPPDYW|CVGHVYTLTSPPDYW|CARHVYTLTSPPDYW|CVRHVYTLTSPPDYR|CMRHVYTLTSPPDYW|CVRHVYALTSPPDYW|CVRRVYTLTSPPDYW|CVRHAYTLTSPPDYW|CVRHVYILTSPPDYW|CLRHVYTLTSPPDYW…	36	15	0.437528
N36	A2L097	IGHV4:IGHJ4:16:39157	emerged	0	0	0.0704541	20	-	-	-	-	-	-	-	-	D10	IGHA:IGHM:IGHE:IGHD:IGHG	4:5:4:1:6	7.72289627720424:6.89964694306417:7.97277609571079:5:6.73887631385242	40:46:659:1:163	0.00310028972207453:0.00356533318038571:0.0510772731711778:7.75072430518632e-05:0.0126336806174537	CARVGGSWNLAYVEYW|CARVGGSWNLAYFDFW|CARVGGSWNLAYFEYW|CARVGGSWNLAYFDSW:CARVGGSWNLAYFEYW|CARVGGSWNLAYVEYW|CARVGGSWNLAYFDFW|CARVGGSWNLAYFDSW|CARVGGSWNLAYLDSW:CARVGGSWNLAYFDFW|CARVGGSWNLAYFDSW|CARVGGSWNLAYVEYW|CARVGGSWNLAYFEYW:CARVGGSWNLAYFDFW:CARVGGSWNLAYVEYW|CARVGGSWNLAYFDFW|CARVGGSWNLAYFDPW|CARVGGSWNLAYFDSW|CARVGGSWNLAYLDSW|CARVGGSWNLAYFEYW	20	16	0.0704541
N36	A2L097	IGHV4:IGHJ5-1:16:4312	emerged	0	0	0.337544	32	-	-	-	-	-	-	-	-	D10	IGHA:IGHM:IGHE:IGHD:IGHG	8:7:9:1:7	4.21388126611843:3.91941930706499:4.08963198957978:4.14474136278648:4.15360005557176	295:309:3631:3:117	0.0228646367002996:0.0239497381030257:0.281428799521315:0.00023252172915559:0.00906834743706799	CARDGGLGNYVWFDVW|CARDGGLGNYVSFDVW|CARDGGLGNFVSLDVW|CARGGGLGNYVWFDVW|CARDGGLGNYVSLDVW|CARDGGLGNFVWFDVW|CARDGVLGNYVWFDVW|CARDGGLGNFVFFDVW:CARDGGLGNYVWFDVW|CARDGGLGNYVSFDVW|CARDGGLGNFVWFDVW|CARDGGLGNYVSLDVW|CARDGGLGNFVSLDVW|CARDGVLGNYVWFDVW|CARDGGLGNFVFFDVW:CARDGGLGNYVWFDVW|CARDGGLGNFVSLDVW|CARDGGLGNYVSFDVW|CARDGGLGNYVSLDVW|CARDGGLGNFVWFDVW|CARDGVLGNYVWFDVW|CARGGGLGNYVWFDVW|CARDGGLGSYVWFDVW|CARDGDLG…	32	16	0.337544
N36	A2L097	IGHV4:IGHJ5-2:13:61946	emerged	0	0	0.075182	10	-	-	-	-	-	-	-	-	D10	IGHA:IGHM:IGHE:IGHG	3:3:2:2	4.71201325614053:4.58233510537293:5.1430189067877:4.49198800452187	685:255:18:12	0.0530924614905263:0.0197643469782251:0.00139513037493354:0.000930086916622358	CSRAERLYSLDVW|CTRAERLYSLDVW|CARAERLYSLDVW:CSRAERLYSLDVW|CTRAERLYSLDVW|CARAERLYSLDVW:CTRAERLYSLDVW|CSRAERLYSLDVW:CSRAERLYSLDVW|CTRAERLYSLDVW	10	13	0.075182
N36	A2L097	IGHV5:IGHJ6:20:1772	emerged	0	0	0.101224	60	-	-	-	-	-	-	-	-	D10	IGHA:IGHM:IGHE:IGHG	14:13:11:22	6.36545017391543:6.2873851502883:7.86045840992169:5.20995793429428	49:49:709:499	0.0037978549095413:0.0037978549095413:0.054952635323771:0.0386761142828797	CAKSPGPTIFGILTDGLNSW|CARSPGPTFFGILTDGLGSW|CARSPGPTIFGILTNGFDSW|CARSPGPTIFGILTDGLGPW|CANSPGPTIFGILTDGLNSW|CARSPGPTVFGLLTHGLDSW|CAKSPGPTIFGILTNGLNSW|CARSPGPTIFGILTHGLISW|CARSPGPTIFGILTHGFDSW|CARSPGPTIFGLLTHGLDSW|CARSPGPTIFGILTHGLDSW|CARSPGPTIFGILTDGFGSW|CARSPGPTIFGLLTDGLISW|CARSPGPTIFGLLTDGLVSW:CARSPGPTVFGLLTHGLDSW|CARSPGPTFFGILTDGLGSW|CANSPGPTIFGILTDGLNSW|CAKSPGPTIFGILTDGLNSW|CAKSPGPTIFGMLTNGLNSW|…	60	20	0.101224
N36	A2L097	IGHV3:IGHJ6:21:18822	emerged	0	0	0.123857	25	-	-	-	-	-	-	-	-	D10	IGHA:IGHM:IGHE:IGHD:IGHG	5:6:5:1:8	4.85203532869456:4.32997750811474:4.20442428809326:5.83333333333333:4.07192412859167	169:100:669:1:659	0.0130987240757649:0.00775072430518632:0.0518523456016965:7.75072430518632e-05:0.0510772731711778	CSKERYSSWSGALLSSGLDSW|CAKERYSSWSGALLSSGLDSW|CTKERYSSWSGALLSSGLDSW|CAKEHYSSWSGALLSSGLDSW|CAKERYSSWSGALLFSGLDSW:CAKERYSSWSGALLSSGLDSW|CTKERYSSWSGALLSSGLDSW|CSKERYSSWSGALLSSGLDSW|CAKEHYSSWSGALLSSGLDSW|CAKERYSSWSGALLFSGLDSW|CAKERYSSWSGALLYSGLDSW:CAKERYSSWSGALLSSGLDSW|CAKEHYSSWSGALLSSGLDSW|CTKERYSSWSGALLSSGLDSW|CAKERYSSWSGALLSPGLDSW|CSKERYSSWSGALLSSGLDSW:CAKERYSSWSGALLSSGLDSW:CAKERYSSWSGALLSSGLDSW|CAK…	25	21	0.123857
N36	A2L097	IGHV1:IGHJ5-1:16:8993	emerged	0	0	0.768174	47	-	-	-	-	-	-	-	-	D10	IGHA:IGHM:IGHE:IGHD:IGHG	13:8:20:2:4	3.70694048867936:3.69902346880674:3.60484055951399:4.19994801307309:3.31225294455416	669:735:8107:7:393	0.0518523456016965:0.0569678236431194:0.628351219421455:0.000542550701363042:0.0304603465193822	CARGGGLIIPNWFDVW|CARGGGLLIPNWFDVW|CARGGGLIIPSWFDVW|CARGGGLIIPNWFNVW|CARGGGLTIPNWFDVW|CARGGGLIIPNWLDVW|CARGVGLIIPNWFDVW|CARGGGLIIPNWFDVR|CAGGGGLIIPNWFDVW|CARGGGLVIPNWFDVW|CVRGGGLIIPNWFDVW|CARGGGLIIPDWFDVW|CARGGGLIIPNWSDVW:CARGGGLIIPNWFDVW|CARGGGLLIPNWFDVW|CARGGGLIIPSWFDVW|CARGGGLIIPNWFDFW|CARGVGLIIPNWFDVW|CVRGGGLIIPNWFDVW|CARGGGPIIPNWFDVW|CAGGGGLIIPNWFDVW:CARGGGLIIPNWFDVW|CARGGGLLIPNWFDVW|CARGGGLI…	47	16	0.768174
N36	A2L097	IGHV1:IGHJ6:19:7244	emerged	0	0	0.0731668	18	-	-	-	-	-	-	-	-	D10	IGHA:IGHM:IGHE:IGHD:IGHG	4:5:3:1:5	6.06893755396377:5.53372646364305:5.87969426597202:7.08168642951252:5.65664297323898	59:83:397:2:403	0.00457292734005993:0.00643310117330465:0.0307703754915897:0.000155014486103726:0.0312354189499009	CAREVGTTQIRIGYGLDSW|CAREIGTTQIRIGYGLDSW|CAREIGTTQLRIGYGLDSW|CARETGTTQLRIGYGLDSW:CAREVGTTQIRIGYGLDSW|CAREIGTTQIRIGYGLDSW|CARENGTTQIRIGYGLDSW|CARETGTTQLRIGYGLDSW|CAREIGTTQLRIGYGLDSW:CAREIGTTQIRIGYGLDSW|CAREVGTTQIRIGYGLDSW|CARENGTTQIRIGYGLDSW:CAREIGTTQIRIGYGLDSW:CAREIGTTQIRIGYGLDSW|CAREVGTTQIRIGYGLDSW|CAREIGTTQLRIGYGLDSW|CARENGTTQIRIGYGLDSW|CARETGTTQLRIGYGLDSW	18	19	0.0731668
N36	A2L097	IGHV4:IGHJ4:16:39124	emerged	0	0	0.119051	24	-	-	-	-	-	-	-	-	D10	IGHA:IGHM:IGHE:IGHG	5:4:8:7	7.0423388433029:6.34165597773838:6.99341945965271:7.01061599590006	86:77:1097:276	0.00666562290246023:0.00596805771499347:0.0850254456278939:0.0213919990823142	CARDGGQWLFHNFDSW|CARDGGQWLFHKFDSW|CARDGGQWLFHRFDPW|CVRDGGQWLFHNFDSW|CARDGGQWLFHNFDPW:CARDGGQWLFHNFDSW|CARDGGQWLFHKFDSW|CARDGGQWLFHNFDPW|CARDGGQWLFHRFDPW:CARDGGQWLFHNFDSW|CARDGGQWLFHKFDSW|CARDGGQWLFHRFDPW|CAGDGGQWLFHRFDPW|CARDGGQWLFHNFGSW|CVRDGGQWLFHNFDSW|CAGDGGQWLFHKFDSW|CARGGGQWLFHKFDSW:CARDGGQWLFHNFDSW|CARDGGQWLFHRFDPW|CARDGGQWLFHKFDSW|CVRDGGQWLFHNFDSW|CAGDGGQWLFHKFDSW|CARDGGQWLFHNFDPW|CARDGGQW…	24	16	0.119051
N36	A2L097	IGHV3:IGHJ4:20:32276	emerged	0	0	0.11223	14	-	-	-	-	-	-	-	-	D10	IGHA:IGHM:IGHE:IGHG	2:4:5:3	7.1330234683007:7.59083295323019:7.56624806271734:6.97931569732761	73:71:1244:60	0.00565802874278601:0.00550301425668229:0.0964190103565178:0.00465043458311179	CAKGDEDDYGYYYSRPFDFW|CAKGDEDDYGYYYSRPFDLW:CAKGDEDDYGYYYSRPFDLW|CAKGDEDDYGYYYSRPFDFW|CAKGGEDDYGYYYSRPFDLW|CAKGDEDGYGYYYSRPFDLW:CAKGDEDDYGYYYSRPFDLW|CAKGDEDDYGYYYSRPFDFW|CAKGGEDDYGYYYSRPFDLW|CAKGDEDGYGYYYSRPFDLW|CAKGDEDDYGYYSSRPFDFW:CAKGDEDDYGYYYSRPFDLW|CAKGDEDDYGYYSSRPFDFW|CAKGDEDDYGYYYSRPFDFW	14	20	0.11223
N36	A2L097	IGHV4:IGHJ4:16:39806	emerged	0	0	0.112928	6	-	-	-	-	-	-	-	-	D10	IGHA:IGHM:IGHE:IGHG	3:1:1:1	6.08938027523751:6.20174235707951:6.26112084643505:5.92985766556466	1352:65:24:16	0.104789792606119:0.00503797079837111:0.00186017383324472:0.00124011588882981	CARENYEDDYGYYDFW|CARENYEDDYGYYDYW|CARGNYEDDYGYYDFW:CARENYEDDYGYYDFW:CARENYEDDYGYYDFW:CARENYEDDYGYYDFW	6	16	0.112928
N36	A2L097	IGHV4:IGHJ4:11:11857	emerged	0	0	0.0720042	9	-	-	-	-	-	-	-	-	D10	IGHA:IGHM:IGHE:IGHD:IGHG	2:2:2:1:2	6.92873952870761:6.44229812947368:6.51575217675961:4.8780487804878:6.54201970507157	840:52:20:2:15	0.0651060841635651:0.00403037663869689:0.00155014486103726:0.000155014486103726:0.00116260864577795	CARAIAAVDPW|CARAIAALDPW:CARAIAAVDPW|CARAIAALDPW:CARAIAALDPW|CARAIAAVDPW:CARAIAAVDPW:CARAIAALDPW|CARAIAAVDPW	9	11	0.0720042
N36	A2L097	IGHV4:IGHJ4:16:39247	emerged	0	0	0.0887458	15	-	-	-	-	-	-	-	-	D10	IGHA:IGHM:IGHE:IGHG	4:4:3:4	6.55551586751992:6.24685255318137:6.79799123415605:5.6196713027119	59:45:911:130	0.00457292734005993:0.00348782593733384:0.0706090984202474:0.0100759415967422	CVRSNGSWNFRYFDFW|CVRSNGSWNFRYYDFW|CVRSNGSWNFRYFDYW|CARSNGSWNFRYFDYW:CVRSNGSWNFRYYDFW|CVRSNGSWNFRYFDFW|CARSNGSWNFRYFDYW|CVRSNGSWNFRYFDYW:CVRSNGSWNFRYFDFW|CVRSNGSWNFRYYDFW|CARSNGSWNFRYFDYW:CVRSNGSWNFRYFDFW|CARSNGSWNFRYFDYW|CVRSNGSWNFRYFDYW|CVRSNGSWNFRYYDFW	15	16	0.0887458
N36	A2L097	IGHV1:IGHJ5-1:15:6894	emerged	0	0	0.086033	12	-	-	-	-	-	-	-	-	D10	IGHA:IGHM:IGHE:IGHD:IGHG	1:3:4:1:3	2.73667636242108:2.83143530827646:3.32424879893977:1.91953316953317:3.81501891697929	64:84:852:2:108	0.00496046355531924:0.00651060841635651:0.0660361710801874:0.000155014486103726:0.00837078224960123	CAREDSYTSNWFDVW:CAREDSYTSNWFDVW|CTREDSYTSNWFDVW|CAREDSYASNWFDVW:CAREDSYTSNWFDVW|CTREDSYTSNWFDVW|CAREDSCTSNWFDVW|CAREDSYASNWFDVW:CAREDSYTSNWFDVW:CAREDSYTSNWFDVW|CTREDSYTSNWFDVW|CAREDSYASNWFDVW	12	15	0.086033
N36	A2L097	IGHV5:IGHJ4:16:908	emerged	0	0	0.0676638	14	-	-	-	-	-	-	-	-	D10	IGHA:IGHM:IGHE:IGHD:IGHG	4:3:2:1:4	2.78210682751514:2.73548218682135:2.56568590525234:6.12244897959184:3.06892165528087	48:49:457:1:318	0.00372034766648943:0.0037978549095413:0.0354208100747015:7.75072430518632e-05:0.0246473032904925	CAKLAVGYISTFIDYW|CAKLAVGYIYTFIDYW|CAKLAIGYISTFNDYW|CAKLAVGYISTFIDSW:CAKLAVGYISTFIDYW|CAKLAVGYIYTFIDYW|CAKLAIGYISTFNDYW:CAKLAVGYISTFIDYW|CAKLAVGYISTFIDSW:CAKLAVGYISTFIDYW:CAKLAVGYISTFIDYW|CAKLAVGYIYTFIDYW|CAKLAIGYISTFNDYW|CAKLAVGYISTFIDSW	14	16	0.0676638
N36	A2L097	IGHV3:IGHJ1:17:28520	emerged	0	0	0.0710741	5	-	-	-	-	-	-	-	-	D10	IGHA:IGHM:IGHE:IGHG	1:1:2:1	0.917798666922604:1.01658064284063:0.837938532642357:2.0263887202718	35:32:834:16	0.00271275350681521:0.00248023177765962:0.0646410407052539:0.00124011588882981	CARGGDSGSWNEYFEFW:CARGGDSGSWNEYFEFW:CARGGDSGSWNEYFEFW|CAGGGDSGSWNEYFEFW:CARGGDSGSWNEYFEFW	5	17	0.0710741
N36	A2L097	IGHV4:IGHJ5-1:16:4238	emerged	0	0	0.150907	67	-	-	-	-	-	-	-	-	D10	IGHA:IGHM:IGHE:IGHD:IGHG	16:15:15:2:19	7.94063438135774:6.1495685858707:6.4834609494948:6.16840113528855:5.79669686305696	181:140:1247:2:377	0.0140288109923872:0.0108510140272608:0.0966515320856734:0.000155014486103726:0.0292202306305524	CARGSGSWNFSWFDVW|CARVGGSWNFHWVDVW|CAKCGGSWNFNWFDVW|CARYSGSWHFSWFDVW|CARHGGAWHFSWFDVW|CARHGGSWHFSWFDVW|CARDGGSWNFNWFDVW|CARSMGSWHFNWFDVW|CARGGGSWHFSWFTVW|CARYSGSWNFSWFDVW|CARGSGSWNFNWFDVW|CVRDGGSWNFNWFDVW|CARHAGSWHFSWFDVW|CAKCGGSWNFSWFDVW|RARVGGSWNFHWVDVW|CARGGGSWNFNWFDVW:CARGGGSWHFSWFTVW|CARVGGSWNFHWVDVW|CARYSGSWHFSWFDVW|CARYSGSWNFSWFDVW|CARGSGSWNFSWFDVW|CARHGGSWHFSWFDVW|CARCGGSWNFNWFDVW|CARGSGSW…	67	16	0.150907
N36	A2L097	IGHV4:IGHJ4:18:48843	emerged	0	0	0.173616	38	-	-	-	-	-	-	-	-	D10	IGHA:IGHM:IGHE:IGHD:IGHG	13:9:8:1:7	5.85890209833858:5.00728181255232:5.8357036335456:4.62962962962963:4.86301019802106	1986:135:47:1:71	0.153929384701:0.0104634778120015:0.00364284042343757:7.75072430518632e-05:0.00550301425668229	CARRTVVTSSGRRRFDFW|CARRTVVTSAGRRRFDYW|CARRTVVTSFGRRRFDFW|CARRTVVTAAGRRRFDSW|CARRTVVTGAGRRRFDSW|CARRTVVTSSGRRRFDYW|CARRTVVTSAGRRRFDSW|CARRTVVTAAGRRRFDYW|CARRTVVTSAGRRRFDFW|CARRTVVTSAGRRRFGFW|RARRTVVTSSGRRRFDFW|CARRTVVTSAGRRRFDCW|CARRTVVTSAGRPRFDFW:CARRTVVTSSGRRRFDFW|CARRTVVTSAGRRRFDYW|CARRTVVTSFGRRRFDFW|CARRTVVTAAGRRRFDYW|CARRTVVTSAGRRRFDFW|CARRTVVTGAGRRRFDSW|CARRTVVTAAGRRRFDSW|CARRTVVTSAGRRRFDCW|…	38	18	0.173616
N36	A2L097	IGHV4:IGHJ1:16:55078	emerged	0	0	0.121841	16	-	-	-	-	-	-	-	-	D10	IGHA:IGHM:IGHE:IGHD:IGHG	3:4:5:1:3	4.85406999693408:5.40426408633035:4.97012730536585:1.44927536231884:5.6092894184215	57:49:1326:1:139	0.0044179128539562:0.0037978549095413:0.102774604286771:7.75072430518632e-05:0.010773506784209	CARLPGPFLEGYFDFW|CARLPGPFLEGYFDLW|CARLSGPFLEGYFDLW:CARLPGPFLEGYFDLW|CARLPGPFLEGYFDVW|CARLPGPFLEGYFDFW|CARLSGPFLEGYFDLW:CARLPGPFLEGYFDLW|CARLSGPFLEGYFDLW|CARLPGPFLEGYFDVW|CARLPGPFLGGYFDLW|CARLPGPSLEGYFDLW:CARLPGPFLEGYFDLW:CARLPGPFLEGYFDLW|CARLPGPFLEGYFDFW|CARLSGPFLEGYFDLW	16	16	0.121841
N36	A5R043	IGHV4:IGHJ4:16:17369	emerged	0	0	0.170832	5	-	-	-	-	-	-	-	-	D07	IGHA:IGHE:IGHG	01:03:01	7.94701986754967:8.61115614235919:6.72570103310141	0.14934	0.00107441390721361:0.16653415561811:0.00322324172164084	CARDRAGYSFWEFDFW:CARDRAGYSFWEFDFW|CVRDRAGYSFWEFDFW|CARDRAGYSLWEFDFW:CARDRAGYSFWEFDFW	5	16	0.170832
N36	A5R043	IGHV4:IGHJ4:15:14739	emerged	0	0	0.391087	7	-	-	-	-	-	-	-	-	D07	IGHA:IGHM:IGHE	02:02:03	3.55975886636967:6.46229108127508:5.79120873915519	0.38662	0.00966972516492253:0.0118185529793498:0.369598384081484	CARVGGYSQPYFDYW|CARVGGYSKPYFDYW:CARVGGYSKPYFDYW|CARVGGYSQPYFDYW:CARVGGYSKPYFDYW|CARVGGYSQPYFDYW|CARVGGYTKPYFDYW	7	15	0.391087
N36	A5R043	IGHV1:IGHJ2:14:2712	emerged	0	0	0.162237	5	-	-	-	-	-	-	-	-	D07	IGHE:IGHG	04:01:00	8.69441230174348:7.5860192397036	5 days, 23:08:00	0.153641188731547:0.00859531125770892	CARGLTIEGYFDLW|CARGLTVEGYFDLW|CARGLTIERYFDLW|CARGLTIEGYFDPW:CARGLTIEGYFDLW	5	14	0.162237
N36	A5R043	IGHV4:IGHJ4:21:29557	emerged	0	0	0.181576	6	-	-	-	-	-	-	-	-	D07	IGHA:IGHM:IGHE	02:01:03	0.687429854096521:0.925925925925926:0.174804610062536	0.169259	0.00429765562885446:0.00107441390721361:0.176203880783033	CASLYYCSSTYCSSAFWVDCW|CASLYYCSSTYCSSAFWVDYW:CASLYYCSSTYCSSAFWVDYW:CASLYYCSSTYCSSAFWVDYW|CASLYYCSGTYCSSAFWVDYW|CASLYYCSSTYYSSAFWVDYW	6	21	0.181576
N36	A5R043	IGHV4:IGHJ4:21:29557	emerged	0	0	0.17181	7	-	-	-	-	-	-	-	-	D10	IGHA:IGHM:IGHE:IGHG	1:1:4:1	0.253164556962025:0:0.231248458957823:0	5:1:194:1	0.00427386956150098:0.000854773912300197:0.165826138986238:0.000854773912300197	CASLYYCSSTYCSSAFWVDYW:CASLYYCSSTYCSSAFWVDYW:CASLYYCSSTYCSSAFWVDYW|CASLYYCSSTYCSPAFWVDYW|CASLYYCSSTYCPSAFWVDYW|CANLYYCSSTYCSSAFWVDYW:CASLYYCSSTYCSSAFWVDYW	7	21	0.17181
N36	A5R043	IGHV1:IGHJ2:14:2712	emerged	0	0	0.0846226	6	-	-	-	-	-	-	-	-	D10	IGHM:IGHE	01:05:00	5.55555555555556:8.94536705620495	0.109722	0.000854773912300197:0.0837678434054193	CARGLTIEGYFDLW:CARGLTIEGYFDLW|CARGLTVEGYFDLW|YARGLTIEGYFDLW|CARGLTIEGYFDLL|RARGLTIEGYFDLW	6	14	0.0846226
N36	A5R043	IGHV4:IGHJ4:15:14739	emerged	0	0	0.391486	16	-	-	-	-	-	-	-	-	D10	IGHA:IGHM:IGHE:IGHG	2:1:12:1	6.69911796404789:6.25:7.18756806853264:9.71428571428571	15:1:441:1	0.0128216086845029:0.000854773912300197:0.376955295324387:0.000854773912300197	CARVGGYSKPYFDYW|CARVGGYSKPYFDSW:CARVGGYSKPYFDYW:CARVGGYSKPYFDYW|CARVGGYSKPYFGYW|CAGVGGYSKPYFDYW|CARVGGYSKAYFDYW|CARVGGYSKPYLDYW|CAKVGGYSKPYFDYW|CARVGGYSKPYFDHW|CARVSGYSKPYFDYW|CARVGGYNKPYFDYW|FARVGGYSKPYFDYW|CARVGGYSKPYFDCW|CARVGRYSKPYFDYW:CARVGGYSKPYFDYW	16	15	0.391486
N36	A5R043	IGHV4:IGHJ4:16:17369	emerged	0	0	0.291478	9	-	-	-	-	-	-	-	-	D10	IGHA:IGHM:IGHE:IGHG	2:2:4:1	5.43577814352214:5.5392499262197:6.78182262018677:7.08333333333333	13:6:320:2	0.0111120608599026:0.00512864347380118:0.273527651936063:0.00170954782460039	CARDRAGYSFWEFDFW|CVRDRAGYSFWEFDFW:CARDRAGYSFWEFDFW|CVRDRAGYSFWEFDFW:CARDRAGYSFWEFDFW|CVRDRAGYSFWEFDFW|CARDRAGYSFWELDFW|CVRDRAEYSFWEFDFW:CARDRAGYSFWEFDFW	9	16	0.291478
N36	A6L108	IGHV4:IGHJ4:11:11028	emerged	0	0	0.412165	12	-	-	-	-	-	-	-	-	D07	IGHA:IGHM:IGHE:IGHG	8:1:1:2	11.7712001467677:11.7647058823529:10.7438016528926:9.97181113460183	1044:1:1:2	0.410592015479791:0.000393287371149225:0.000393287371149225:0.00078657474229845	CARDVATIDFW|CARDVATVDFW|CARDAATIDFW|CARGVATIDFW|CARDVATIDFR|CARDVTTIDFW|CGRDVATIDFW|CARDVATIDYW:CARDVATIDFW:CARDVATIDFW:CARDAATIDFW|CARDVATIDFW	12	11	0.412165
N36	A6L108	IGHV4:IGHJ4:14:19780	emerged	0	0	0.151022	7	-	-	-	-	-	-	-	-	D07	IGHA:IGHG	05:02:00	7.374540022603:5.14233207601541	14 days, 23:25:00	0.141190166242572:0.00983218427873063	CARTYGAWSHFDSW|CARTYGAWSRFDSW|CTRTYGAWSHFDSW|CARTYGDWSHFDSW|CVRTYGAWSHFDSW:CARVYGAWSHFDSW|CARIYGAWSHFDSW	7	14	0.151022
N36	A6L108	IGHV4:IGHJ4:23:5316	emerged	0	0	0.328395	16	-	-	-	-	-	-	-	-	D07	IGHA:IGHM:IGHE:IGHG	11:1:1:3	9.92135613580442:8.46418389972397:10.3212586431535:10.9739287009461	818:3:3:11	0.321709069600066:0.00117986211344768:0.00117986211344768:0.00432616108264148	CARDQRLAYGTNIRQWDYYYDSW|CARDQRLAYGTDIRQWDYYYDSW|CARGQRLAYGTNIRQWDYYYDSW|YARDQRLAYGTNIRQWDYYYDSW|CARDQRLAYGTNIRQRDYYYDSW|CARDQRLAYGTNIRQWGYYYDSW|CARDQRLAYGTNIRQWDYYYDSR|CARDQRLAYSTNIRQWDYYYDSW|CARDQRLAYGTNIRQWDYYYGSW|CARDQGLAYGTNIRQWDYYYDSW|CARDQRLAYGGNIRQWDYYYDSW:CARDQRLAYGTNIRQWDYYYDSW:CARDQRLAYGTNIRQWDYYYDSW:CARDQRLAYGGNIRQWDYYYDSW|CARDQRLAYGGHIRQWDYYYDSW|CARDQRLAYGTNIRQWDYYYDSW	16	23	0.328395
N36	A6L108	IGHV4:IGHJ4:18:5503	emerged	0	0	0.0884897	11	-	-	-	-	-	-	-	-	D07	IGHA:IGHM:IGHG	08:01:02	5.19178253039271:3.36134453781513:4.51184880532707	9 days, 6:01:02	0.087309796395128:0.000393287371149225:0.00078657474229845	CARARYKSGWSQTHFDSW|CARARYKSGWSQSHFDSW|CARARYKSGWSQTHFDYW|RARARYKSGWSQSHFDSW|CARARYKSGWSQTHLDYW|CARARYRSGWSQTHFDYW|CARARYKSGWSQGHFDSW|CARARYKSGWSQSHFDSR:CARARYKSGWSQTHFDSW:CARARYKSGWSQTHFDYW|CARARYKSGWSQSHFDSW	11	18	0.0884897
N36	A6L108	IGHV1:IGHJ4:8:3390	emerged	0	0	0.618641	13	-	-	-	-	-	-	-	-	D07	IGHA:IGHM:IGHE:IGHG	1:1:9:2	16.1534399317571:15.2895634568475:16.1396258702184:8.52238985328171	12:9:1542:10	0.0047194484537907:0.00353958634034302:0.606449126312105:0.00393287371149225	CLTDGVHW:CLTDGVHW:CLTDGVHW|CLTDGVHR|CLTVGVHW|CLTGGVHW|CLIDGVHW|CSTDGVHW|CLTDGAHW|CLTDDVHW|CFTDGVHW:CLTDGVHW|CFTDGIHW	13	8	0.618641
N36	A6L108	IGHV4:IGHJ5-1:16:27432	emerged	0	0	0.0652857	10	-	-	-	-	-	-	-	-	D07	IGHA:IGHG	04:06:00	9.27316575629:12.2150445072074	38:128	0.0149449201036706:0.0503407835071008	CAKKSGTLRGWRFDVW|CAKKSGTLKGWRFDVW|CAKKSGTPRGWRFDVW|CAKKSGTLREWRFDVW:CAKKSGTLKGWWFDVW|CAKKSGTLKGWRFDVW|CAKKSGTLKGWRLDVW|CAKKSGTLKGWQFDVW|CAKKGGTLKGWRFDVW|CAKKSGALKGWRFDVW	10	16	0.0652857
N36	A6L108	IGHV4:IGHJ5-1:16:27585	emerged	0	0	0.231646	21	-	-	-	-	-	-	-	-	D07	IGHA:IGHM:IGHE:IGHG	5:3:5:8	5.28147831448046:3.99703161758366:6.36569731700402:6.68775258684068	8:3:299:279	0.0031462989691938:0.00117986211344768:0.117592923973618:0.109727176550634	CARDYYGVFNNRFDVW|CAQDYYGVFNSRFDVW|CAQDYFGVFNSRFDVW|CARDFYGVFNNRFDVW|CARDYYGAFNNRFDVW:CAQDYYGVFNSRFDVW|CARDYYGAFNNRFDVW|CARDYYGVFNNRFDVW:CARDYYGAFNNRFDVW|CAQDYFGVFNSRFDVW|CAQDYYGVFNSRFDVW|CARDYYGVFNNRFDVW|CAQDYLGVFNSRFDVW:CAQDYYGVFNTRFDVW|CARDYYGVFNNRFDVW|CARDFYGVFNNRFDVW|CAQDYFGVFNSRFDVW|CAQDYYGVFNSRFDVW|CARDYYGVFNSLFDVW|RARDYYGVFNNRFDVW|CARDYYGVLNNRFDVW	21	16	0.231646
N36	A6L108	IGHV4:IGHJ4:14:19777	emerged	0	0	0.368117	17	-	-	-	-	-	-	-	-	D07	IGHA:IGHM:IGHE:IGHG	10:3:1:3	6.08058002885745:5.93125936249655:5.42986425339367:5.7881099877919	911:6:1:18	0.358284795116944:0.00235972422689535:0.000393287371149225:0.00707917268068605	CARFYVPSYLFDYW|CARFYVSSYLFDYW|CARFYVPSYLFDCW|CARFHVPSYLFDYW|CARFYVLSYLFDYW|CARFYVPSCLFDYW|CVRFYVSSYLFDYW|CARFYVPSYLFDSW|CVRFYVPSYLFDYW|CARCYVPSYLFDYW:CARFYVPSCLFDYW|CARFYVPSYLFDYW|CARFYVSSYLFDYW:CARFYVSSYLFDYW:CARFYVPSYLFDYW|CAKFYVPSYLFDYW|CARFYVPSYIFDYW	17	14	0.368117
N36	A6L108	IGHV4:IGHJ6:17:11907	emerged	0	0	0.0542737	6	-	-	-	-	-	-	-	-	D07	IGHA	6	6.26367	138	0.0542737	CVRDYVTGTYYYGLDSW|CVRDYVTGTFYYGLDSW|CVRDYVAGTFYYGLDSW|CVRDYVAGTFYYGSDSW|CVRDYVTGTFYCGLDSW|CIRDYVAGTFYYGLDSW	6	17	0.0542737
N36	A6L108	IGHV4:IGHJ3:15:23770	emerged	0	0	0.0995017	5	-	-	-	-	-	-	-	-	D07	IGHA:IGHG	02:03:00	9.51710903047224:9.13558463879672	171:82	0.0672521404665175:0.0322495644342365	CARAFRTWSSAFDIW|CAGAFRTWSSAFDIW:CARAFRTWSSAFDIW|CARAFRTLSSAFDIW|CARASRTWSSAFDIW	5	15	0.0995017
N36	A6L108	IGHV4:IGHJ4:11:11012	emerged	0	0	1.25301	24	-	-	-	-	-	-	-	-	D07	IGHA:IGHM:IGHE:IGHG	20:2:1:1	3.11695260175168:3.76699817042013:3.72117400419287:2.49003600963331	3158:18:2:8	1.24200151808925:0.00707917268068605:0.00078657474229845:0.0031462989691938	CVRQDTLFDDW|CVRQDSLFDDW|CARQDTLFDDW|CVRQNNLFDDW|CVRQDTLFDNW|CVRQNTLFDDW|CVRQDTLLDDW|CVRQDTFFDDW|CVRQDTLFGDW|CVRQGTLFDDW|CVRQDALFDDW|CVRQDTLFDDS|CVRQDTPFDDW|CVRRDTLFDDW|RVRQDTLFDDW|CVRQDTLCDDW|CVRQDTLFDDR|CARQNNLFDDW|YVRQDTLFDDW|CVRQDTLFDGW:CVRQDTLFDDW|CVRQDTLFDYW:CVRQDTLFDDW:CVRQDTLFDDW	24	11	1.25301
N36	A6L108	IGHV4:IGHJ4:13:7669	emerged	0	0	2.94336	42	-	-	-	-	-	-	-	-	D07	IGHA:IGHM:IGHE:IGHG	36:1:1:4	6.29203370085443:5.753177612887:6.00511751764779:6.30705989496162	7423:33:6:22	2.9193721560407:0.0129784832479244:0.00235972422689535:0.00865232216528295	CASIAAGGKDDYW|CASIAAGGEDDYW|CASIAADGKDDYW|CASSAAGGKDDYW|CASIAAGGKDGYW|CASIAAGGKDDCW|CAGIAAGGKDDYW|CASIEAGGKDDYW|CVSIAAGGKDDYW|CAGIAAGGKDDHW|CASIAARGKDDYW|RASIAAGGKDDYW|CASIAAGGKDNYW|CASIAAGRKDDYW|CASIAAGGKDVYW|CASIAAGGKDDHW|CASIAAGGKDDFW|CASIATGGKDDYW|YASIAAGGKDDYW|GASIAAGGKDDYW|CASIAVGGKDDYW|CASIAAGGKGDYW|CASIAAGGQDDYW|CASITAGGKDDYW|CANIAAGGKDDYW|CASIVAGGKDDYW|CASMAAGGKDDYW|CASIAAGGKYDYW|CASISAG…	42	13	2.94336
N36	A6L108	IGHV4:IGHJ4:15:33020	emerged	0	0	0.0625327	7	-	-	-	-	-	-	-	-	D07	IGHA:IGHM:IGHE:IGHG	1:1:3:2	1.71865983288886:2.40800865800866:1.73040884009347:2.49436001350895	4:2:148:5	0.0015731494845969:0.00078657474229845:0.0582065309300853:0.00196643685574613	CARAHTIVVFDFDYW:CARAHTIVVFDFDYW:CARAHTIVVFDFDYW|CARAHTIVVFDFDHW|CARAHTIVVFDFDCW:CARAHTIVVNDFDYW|CARAHTIVVFDFDYW	7	15	0.0625327
N36	A6L108	IGHV1:IGHJ4:16:3879	emerged	0	0	0.350419	5	-	-	-	-	-	-	-	-	D07	IGHA:IGHM:IGHG	03:01:01	15.8787905852966:14.5876629010413:13.2867132867133	36 days, 21:05:01	0.348059323467064:0.00196643685574613:0.000393287371149225	CATAGGCSDGVCYGYW|CATAGGCSDGVCCGYW|CATAGGCSGGVCYGYW:CATAGGCSDGVCYGYW:CATAGGCSDGVCYGYW	5	16	0.350419
N36	A6L108	IGHV4:IGHJ1:15:14166	emerged	0	0	1.4469	34	-	-	-	-	-	-	-	-	D07	IGHA:IGHM:IGHE:IGHG	4:3:23:4	7.8372514883978:6.53119306322775:7.74827772419149:6.6554612309009	22:8:3631:18	0.00865232216528295:0.0031462989691938:1.42802644464284:0.00707917268068605	CARGSGSWSGYFDFW|YARGSGSWSGYFDFW|CARGSGSWSGYFGFW|CARGSGSWSGYFEFW:CARGSGSWSGYFDFW|CARGGGSWSAYFEFW|YARGSGSWSGYFDFW:CARGSGSWSGYFDFW|YARGSGSWSGYFDFW|CARGSGSWSGYFDLW|CARGSGSRSGYFDFW|CARGSGSWSGYFGFW|YARGTGSWSGYFDFW|CARGSDSWSGYFDFW|CARGSGSWSGHFDFW|CVRGSGSWSGYFDFW|YARGSGSWSGYFDSW|YARGSGSWSGYFDLW|CARGSGTWSGYFDFW|CAIGSGSWSGYFDFW|CARGSGSWSGYVDFW|RARGSGSWSGYFDFW|YARESGSWSGYFDFW|CARGFGSWSGYFDFW|CARGSGSWSGYLDFW…	34	15	1.4469
N36	A6L108	IGHV4:IGHJ5-1:23:1215	emerged	0	0	0.550209	23	-	-	-	-	-	-	-	-	D07	IGHA:IGHM:IGHE:IGHG	19:1:1:2	8.40281274361732:9.45161330828626:9.89010989010989:10.7662668958646	1383:8:1:7	0.543916434299378:0.0031462989691938:0.000393287371149225:0.00275301159804458	CARDQRLAYGTTYRKWDYYYDVW|CARDQRLAYGTTYRKLDYYYDVW|CARDQRPAYGTTYRKWDYYYDVW|CARDQGLAYGTTYRKWDYYYDVW|CARDQRLGYGTTYRKWDYYYDVW|CAGDQRLAYGTTYRKWDYYYDVW|CARDHRLAYGTTYRKWDYYYDVW|CARDRRLAYGTTYRKWDYYYDVW|CARDQRLAYGTTYRKWNYYYDVW|CARDQRLAYGTTYGKWDYYYDVW|CARDQRLAYGTTYRKWDYYHDVW|CARDQRLAYGTIYRKWDYYYDVW|CARDQRLAYGTTYRKWDYCYDVW|CARGQRLAYGTTYRKWDYYYDVW|CARDQRLVYGTTYRKWDYYYDVW|CARNQRLAYGTTYRKWDYYYDVW|YARDQRLAYGTTYRK…	23	23	0.550209
N36	A6L108	IGHV3:IGHJ5-2:20:8065	emerged	0	0	0.0609595	8	-	-	-	-	-	-	-	-	D07	IGHA:IGHM:IGHG	04:01:03	9.19199511730634:6.31578947368421:9.79464208616573	5 days, 22:01:12	0.05584680670319:0.000393287371149225:0.0047194484537907	CTTDLPGLPDWLRYKSFDVW|CATDLPGLPDWLRYKSFDVW|CTTDLPGLPDWLRYKSFDVR|CTTDLPGLPDWLRHKSFDVW:CTTDLPGLPDWLRYKSFDVW:CTTDLPGLPDWLRYKSFDVW|CTTDLPGVPDWLRYKSFDVR|CTTDLPGVPDWLRYKSFDVW	8	20	0.0609595
N36	A6L108	IGHV4:IGHJ5-1:13:23293	emerged	0	0	0.128998	6	-	-	-	-	-	-	-	-	D07	IGHA:IGHG	05:01:00	7.34439820091686:9.50556453457569	224:104	0.0880963711374264:0.0409018865995194	CAWGYSGYRFDVW|CAWAYSGYRFDVW|CAWGYSGYRFNVW|CAWGYSGYRSDVW|CAWGYSGYRLDVW:CAWGYSGYRFDVW	6	13	0.128998
N36	A6L108	IGHV4:IGHJ4:17:3016	emerged	0	0	0.108547	6	-	-	-	-	-	-	-	-	D07	IGHA:IGHM:IGHG	04:01:01	9.54080499744414:9.0537084398977:8.69565217391304	11 days, 9:02:01	0.107367452323738:0.00078657474229845:0.000393287371149225	CTGGSYGSSSTGEIDYW|CTGGSHGSSSTGEIDYW|CTGGSYGGSSTGEIDYW|CTGGSYGSNSTGEIDYW:CTGGSYGSSSTGEIDYW:CTGGSYGSSSTGEIDYW	6	17	0.108547
N36	A6L108	IGHV4:IGHJ4:14:19780	emerged	0	0	0.136175	14	-	-	-	-	-	-	-	-	D10	IGHA:IGHM:IGHE:IGHG	6:2:3:3	5.81935760052683:5.51179371603673:6.01419995484139:4.37238375659428	856:10:5:5	0.133065750958742:0.0015545064364339:0.00077725321821695:0.00077725321821695	CARVYGAWSHFDSW|CARIYGAWSHFDSW|CARIYSAWSHFDSW|CARVYGAWSHFDYW|CARVYGAWSHFDFW|CARIYGAWSHLDSW:CARVYGAWSHFDSW|CARIYGAWSHFDSW:CARVYGAWSHFDSW|CARIYGAWSHFDSW|CARIYSAWSHFDSW:CARVYGAWSHFDFW|CARVYGAWSHFDSW|CARIYSAWSHFDSW	14	14	0.136175
N36	A6L108	IGHV4:IGHJ4:11:11028	emerged	0	0	0.460445	17	-	-	-	-	-	-	-	-	D10	IGHA:IGHM:IGHE:IGHG	8:2:3:4	8.81753459521653:8.66441611689907:10.1655404617474:7.37882457672285	2895:21:6:40	0.450029613347614:0.00326446351651119:0.00093270386186034:0.0062180257457356	CARDAAIIDFW|CARDAATIDFW|CARDVATIDFW|CARDLATIDFW|CAGDAATIDFW|CARDAATIDYW|CARDTATIDFW|CARDTAPIDFW:CARDAATIDFW|CARDAAIIDFW:CARDAAIIDFW|CARDAATIDFW|CARDVATIDFW:CARDAATIDFW|CARDTAPIDFW|CARDAAIIDFW|CARDVATIDFW	17	11	0.460445
N36	A6L108	IGHV4:IGHJ4:18:5503	emerged	0	0	0.169597	17	-	-	-	-	-	-	-	-	D10	IGHA:IGHM:IGHG	09:04:04	4.72728151411914:3.97677324252537:3.40718985823054	44 days, 6:08:21	0.16508858354928:0.00124360514914712:0.00326446351651119	CARARYKSGWSQSHFDSW|CARARYKSGWSQTHFDYW|CARARYKSGWSQTHFDSW|CARARYKSGWSQSHFDYW|CARARYKNGWSQSHFDSW|CTRARYKSGWSQSHFDYW|CSRARYKSGWSQSHFDSW|CARARYKSGWSRSHFDSW|CARARYKSGWSQSHFDFW:CARARYKSGWSQTHFDYW|CARARYKSGWSQSHFDSW|CARARYKSGWSQSHFDYW|CARARYKSGWSQTHFDSW:CARARYKSGWSQTHFDYW|CARARYKSGWSQSHFDYW|CARARYKSGWSQSHFDSW|CARARYKSGWSQTHFDIW	17	18	0.169597
N36	A6L108	IGHV4:IGHJ4:23:5316	emerged	0	0	0.450651	45	-	-	-	-	-	-	-	-	D10	IGHA:IGHM:IGHE:IGHG	35:5:1:4	11.10152940591:10.8886224607795:6.57894736842105:10.7007988515563	2873:13:1:12	0.446609699187459:0.00202085836736407:0.00015545064364339:0.00186540772372068	CARDQRLAYGTDIRQWDYYYDSW|CARDQRLAYGTNIRQWDYYYDSW|CARDQRLAYGGNIRQWDYYYDSW|CARDQRLAYGSNIRQWDYYYDSW|CARDQRLPYGSNIRQWDYYYDSW|CARDQRPAYGTNIRQWDYYYDSW|CAGDQRLAYGTNIRQWDYYYDSW|CTRDQRLAYGGNIRQWDYYYDSW|CARDQRLAYGTNIRQWDYYYGSW|CARDQRLAYGGDIRQWDYYYDSW|CARGQRLAYGTNIRQWDYYYDSW|CARDQGLAYGGNIRQWDYYYDSW|CARDQRLAYGTNIRQWDYYYDSG|CARDRRLAYGTDIRQWDYYYDSW|CARDQRLAYGANIRQWDYYYDSW|CARNQRLAYGTNIRQWDYYYDSW|CARDQRLPYGPNIRQ…	45	23	0.450651
N36	A6L108	IGHV1:IGHJ4:8:3390	emerged	0	0	0.257426	17	-	-	-	-	-	-	-	-	D10	IGHA:IGHM:IGHE:IGHG	2:3:11:1	13.1650814416343:13.8267188491696:13.871099621899:9.53715252028135	31:13:1609:3	0.00481896995294509:0.00202085836736407:0.250120085622214:0.00046635193093017	CFTDGIHW|CLTDGVHW:CFTDGMHW|CLTDGVHW|CFTDGIHW:CFTDGIHW|CLTDGVHW|CFADGIHW|CLTDGAHW|CFTDGMHW|CFTDSIHW|CFTDGTHW|CFTDGIYW|RFTDGIHW|CFTDGIHR|CFTGGIHW:CFTDGIHW	17	8	0.257426
N36	A6L108	IGHV4:IGHJ4:14:19777	emerged	0	0	0.147834	15	-	-	-	-	-	-	-	-	D10	IGHA:IGHM:IGHE:IGHG	9:2:1:3	5.59811393054546:6.06107865551156:6.12244897959184:6.02744145587677	844:7:1:99	0.131200343235021:0.00108815450550373:0.00015545064364339:0.0153896137206956	CARFYVSSYLFDYW|CARFYVPSYLFDYW|CARFYVPSHLFDYW|CARFYVASYLFDYW|CARFYVPGYLFDYW|CAGFYVPSYLFDYW|CARFYVPSCLFDYW|CAGFYVSSYLFDYW|CARFYVSSYLSDYW:CARFYVPSYLFDYW|CARFYVSSYLFDYW:CARFYVPSHLFDYW:CARFYVPSYLFDYW|CARFYVSSYLFDYW|CARFYVPSCLFDYW	15	14	0.147834
N36	A6L108	IGHV4:IGHJ5-1:16:27432	emerged	0	0	0.0590712	6	-	-	-	-	-	-	-	-	D10	IGHA:IGHM:IGHG	02:01:03	11.2646360775647:8.82352941176471:10.7645751388391	14 days, 16:01:27	0.0547186265624733:0.00015545064364339:0.00419716737837153	CAKKSGTLKGWRFDVW|CAKKSGTLRGWRFDVW:CAKKSGTLRGWRFDVW:CAKKSGTLKGWRFDVW|CAKKSGTFKGWRFDVW|CAKKSGTIKGWRFDVW	6	16	0.0590712
N36	A6L108	IGHV4:IGHJ5-1:16:27585	emerged	0	0	0.0604703	11	-	-	-	-	-	-	-	-	D10	IGHA:IGHM:IGHE:IGHG	2:3:4:2	6.68308819790132:6.03608819414291:6.37057940597355:4.74178378612064	11:3:354:21	0.00170995708007729:0.00046635193093017:0.0550295278497601:0.00326446351651119	CARDYYGVFNNRFDVW|CAQDYYGVFNSRFDVW:CARDYYGVFNNRFDVW|CARDYYGVFNSRFDVW|CAQDYYGVFNSRFDVW:CARDYYGVFNNRFDVW|CAQDYYGVFNSRFDVW|GAQDYYGVFNSRFDVW|CAQGYYGVFNSRFDVW:CARDYYGVFNNRFDVW|CARDYYGVFNSRFDVW	11	16	0.0604703
N36	A6L108	IGHV4:IGHJ6:17:11907	emerged	0	0	0.142237	18	-	-	-	-	-	-	-	-	D10	IGHA:IGHM:IGHG	12:04:02	5.12369445996897:4.86832220305027:2.32008592910849	37 days, 17:08:02	0.140682832497268:0.00124360514914712:0.00031090128728678	CVRDYVTGTYYYGLDSW|CVRDYVTGTFYYGLDSW|CVRDYVAGTFYYGLDSW|CVRDYVTGFYYYGLDSW|CVRDYVAGFYYYGLDSW|CVRDYVTGTYYYGLDPW|CVRDYVTGAYYYGLDSW|CVRDYVTGTLYYGLDSW|CARDYVTGTYYYGLDSW|CVRDYVARFYYYGLDSW|CVRDYVTGTYCYGLDSW|CARDYVTGTFYYGLDSW:CVRDYVTGTYYYGLDSW|CVRDYVARFYYYGLDSW|CVRDYVTGTFYYGLDSW|CVRDYVAGTFYYGLDSW:CVRDYVTGTFYYGLDSW|CVRDYVTGTYYYGLDSW	18	17	0.142237
N36	A6L108	IGHV4:IGHJ3:15:23770	emerged	0	0	0.195868	8	-	-	-	-	-	-	-	-	D10	IGHA:IGHM:IGHE:IGHG	5:1:1:1	9.53015904126791:8.10810810810811:8.57096490007882:8.57142857142857	1256:1:2:1	0.195246008416098:0.00015545064364339:0.00031090128728678:0.00015545064364339	CARAFRTWSSAFDIW|CAMAFRTWSSAFDIW|CARALRTWSSAFDIW|CARAFRTWSSAFEIW|CARAFRTWSGAFDIW:CARAFRTWSSAFDIW:CARAFRTWSSAFDIW:CARAFRTWSSAFDIW	8	15	0.195868
N36	A6L108	IGHV4:IGHJ4:11:11012	emerged	0	0	0.265821	11	-	-	-	-	-	-	-	-	D10	IGHA:IGHM:IGHE:IGHG	8:1:1:1	3.13645523026998:3.32459116783193:3.32742914979757:3.43830722043913	1684:14:2:10	0.261778883895469:0.00217630901100746:0.00031090128728678:0.0015545064364339	CVRQDTLFDDW|CVRQDILFDDW|CVRQDALFDDW|CARQDTLFDDW|CVRRDTLFDDW|CVGQDTLFDDW|RVRQDTLFDDW|CVRQDTLFDYW:CVRQDTLFDDW:CVRQDTLFDDW:CVRQDTLFDDW	11	11	0.265821
N36	A6L108	IGHV4:IGHJ4:13:7669	emerged	0	0	0.660199	23	-	-	-	-	-	-	-	-	D10	IGHA:IGHM:IGHE:IGHD:IGHG	14:3:2:1:3	6.51818119598074:5.99246155812146:5.51288344852539:2.40963855421687:6.54222722254325	4193:33:6:1:14	0.651804548796734:0.00512987124023187:0.00093270386186034:0.00015545064364339:0.00217630901100746	CASIAAGGKDDYW|CAIIAAGGKDDYW|CASIAASGKDDYW|CASIVAGGKDDYW|CANIAAGGKDDYW|CASMAAGGKDDYW|CASIAAGGKDDFW|CASIAAGGKDDSW|CAGIAAGGKDDYW|CASIAAGGKDGYW|CASIATGGKDDYW|CASIAAGGKYDYW|CASIAVGGKDDYW|CASIAAGGKNDYW:CASIAAGGKDDYW|CAIIAAGGKDDYW|CASIAAGGKDDSW:CASIAAGGKDDYW|CAIIAAGGKDDYW:CASIAAGGKDDYW:CASIAAGGKDDYW|CAIIAAGGKDDYW|CASIAAGGKDDFW	23	13	0.660199
N36	A6L108	IGHV1:IGHJ4:16:3879	emerged	0	0	1.2778	24	-	-	-	-	-	-	-	-	D10	IGHA:IGHM:IGHE:IGHG	21:1:1:1	14.1177435468134:13.1604054368523:13.565339441068:12.0088912930515	8169:27:7:17	1.26987630792285:0.00419716737837153:0.00108815450550373:0.00264266094193763	CATAGGCSDGVCYGYW|CATAGGCSDGACYGYW|CAAAGGCSDGVCYGYW|CATAGGCSDGVCYDYW|CATAGGCSDGVCCGYW|RATAGGCSDGVCYGYW|CATAGGCSDGVCYGYR|CAKAGGCSDGVCYGYW|CATAGGRSDGVCYGYW|CATAGGCSDGFCYGYW|CATAGSCSDGVCYGYW|CATAGGCSDGVCHGYW|CATAGGCSDGVCYCYW|CATAGGCSDGVRYGYW|CATAGGCSDSVCYGYW|CATAGGCSGGVCYGYW|CATAGGCSDDVCYGYW|CATARGCSDGVCYGYW|CATAGGCSDGVYYGYW|CAIAGGCSDGVCYGYW|CATAGGCSDGVCYGHW:CATAGGCSDGVCYGYW:CATAGGCSDGVCYGYW:CATAGGCS…	24	16	1.2778
N36	A6L108	IGHV4:IGHJ4:15:33020	emerged	0	0	0.103064	8	-	-	-	-	-	-	-	-	D10	IGHA:IGHM:IGHE:IGHG	2:1:4:1	2.26293442894344:1.89002772631438:1.76268670815272:2.22921701621392	17:14:627:5	0.00264266094193763:0.00217630901100746:0.0974675535644055:0.00077725321821695	CARAHTIVVFDFDYW|CARAHTIVVFDFDYR:CARAHTIVVFDFDYW:CARAHTIVVFDFDYW|CARAHTIVVFDFDCW|CARAHTIVVFDFDYR|CARAHTIVVFDFGYW:CARAHTIVVFDFDYW	8	15	0.103064
N36	A6L108	IGHV4:IGHJ1:15:14166	emerged	0	0	0.063113	7	-	-	-	-	-	-	-	-	D10	IGHA:IGHM:IGHE:IGHG	1:1:3:2	7.5671894153113:1.39415136500534:7.14957214777272:7.1754181845925	7:2:394:3	0.00108815450550373:0.00031090128728678:0.0612475535954957:0.00046635193093017	CARGEGSWSGYFEFW:CARVGGSWSGYFEFW:CARGEGSWSGYFEFW|CARGEGSWSGYFEIW|CARGGGSWSGYFEFW:CARGEGSWSGYFEIW|CARGEGSWSGYFEFW	7	15	0.063113
N36	A6L108	IGHV4:IGHJ5-1:23:1215	emerged	0	0	0.680563	30	-	-	-	-	-	-	-	-	D10	IGHA:IGHM:IGHE:IGHG	24:2:1:3	9.02983304588623:9.51125857652815:10.3113325217882:9.26585065795119	4296:24:4:54	0.667815965092003:0.00373081544744136:0.00062180257457356:0.00839433475674306	CARDQRLAYGTTYRKWDYYYDVW|CARDQRLGYGTTYRKWDYYYDLW|CARDQRLAYGTTYRKWDYYYDLW|CARDQRLAYGTTHRKWDYYYDVW|CARDQRLAYGTTYRKRDYYYDVW|CARDQRLAYGTTYRKWDYCYDVW|CARDQRLAYGTTYRKWGYYYDVW|CARDQGLAYGTTYRKWDYYYDVW|CARDQRLAYGTTYRKWDYYYGVW|CARDQRLAYGTTYRKCDYYYDVW|CARDQRLAYGTTYRKWDYYCDVW|CAKDQRLAYGTTYRKWDYYYDVW|CARDQRRAYGTTYRKWDYYYDVW|CARDQRPAYGTTYRKWDYYYDVW|CARDQRLAYGMTYRKWDYYYDVW|CARDQRLAYGTTYGKWDYYYDVW|CARDQRLAYGTTYRK…	30	23	0.680563
N36	A6L108	IGHV3:IGHJ5-2:20:8065	emerged	0	0	0.0537859	8	-	-	-	-	-	-	-	-	D10	IGHA:IGHM:IGHE:IGHG	4:1:1:2	9.44745057157717:10.2702702702703:5.81395348837209:10.1302215010864	309:1:1:35	0.0480342488858075:0.00015545064364339:0.00015545064364339:0.00544077252751865	CTTDLPGLPDWLRYKSFDVW|CTTDLPGVPDWLRYKSFDVW|CATDLPGLPDWLRYKSFDVW|CTTDLPSLPDWLRYKSFDVW:CTTDLPGLPDWLRYKSFDVW:CTTDLPSLPDWLRYKSFDVW:CTTDLPGVPDWLRYKSFDVW|CTTDLPGLPDWLRYKSFDVW	8	20	0.0537859
N36	A6L108	IGHV4:IGHJ5-1:13:23293	emerged	0	0	0.149699	15	-	-	-	-	-	-	-	-	D10	IGHA:IGHM:IGHE:IGHG	8:1:1:5	6.87004494358961:7.28982099358971:7.48299319727891:8.55409346485977	811:7:1:144	0.126070471994789:0.00108815450550373:0.00015545064364339:0.0223848926846482	CAWGYSGYRFDVW|CARGYSGYRFDVW|CAWGYSDYRFDVW|CAWGCSGYRFDVW|CTWGYSGYRFDVW|CAWGYSGYWFDVW|CAWRYSGYRFDVW|CAWGYSGYRLDVW:CAWGYSGYRFDVW:CAWGYSGYRFDVW:CAWGYSGYRFDVW|CAWGYSGYRFEVW|CARGYSGYRFDVW|CAWGYSDYRFDVW|CAWGCSGYRFDVW	15	13	0.149699
N36	A6L108	IGHV4:IGHJ4:17:3016	emerged	0	0	0.206283	9	-	-	-	-	-	-	-	-	D10	IGHA:IGHM:IGHE:IGHG	5:2:1:1	9.59562806867441:9.91577116419118:9.20612147297944:10.3358704471594	1289:18:2:18	0.20037587965633:0.00279811158558102:0.00031090128728678:0.00279811158558102	CTGGSYGSSSTGEIDYW|CTGGSYGSSSTGEIGYW|CTGGSYGSSSAGEIDYW|CTGGSYGSSSTREIDYW|CTGGSYGGSSTGEIDYW:CTGGSYGSSSTGEIDYW|CTGGSYGSSSAGEIDYW:CTGGSYGSSSTGEIDYW:CTGGSYGSSSTGEIDYW	9	17	0.206283
N51	04D323	IGHV3:IGHJ5-1:15:17086	emerged	0	0	0.130476	17	-	-	-	-	-	-	-	-	D07	IGHA:IGHM:IGHG	11:03:03	5.52356318294384:4.81354902407534:8.60008508152396	7 days, 18:03:07	0.123819223933058:0.0019970842569848:0.00465986326629787	CASPVAGTTKWFDVW|CASPVAGTTRWFDVW|CASPIAGTTRWFDVW|CASPIAGTTIWFDVW|CASPIAGATKWFDVW|CASPIAGTTKWFDVW|CASPIAGTTTWFDVW|CASPIAGTTTWFDAW|CASPIAGATRWFDVW|CASPVAGTTIWFDVW|CASPMAGTTRWFDVW:CASPVAGTTKWFDVW|CASPIAGATRWFDVW|CASPIAGATKWFDVW:CASPVAGTTIWFDVW|CASPIAGTTRWFDVW|CASPIAGATKWFDVW	17	15	0.130476
N51	04D323	IGHV4:IGHJ5-1:16:8739	emerged	0	0	0.133805	13	-	-	-	-	-	-	-	-	D07	IGHA:IGHM:IGHG	09:03:01	5.22046919931072:3.74063478868746:4.34782608695652	8 days, 1:07:01	0.128479087199356:0.00465986326629787:0.000665694752328267	CARKYVGLQSNWFDVW|CARKFVGLQTNWLDVW|CARKFVGLRSNWFDVW|CARKYVGLQSNWLDVW|RARKFVGLQTNWLDVW|CAIKFVGLQTNWLDVW|CARKFVGLQSNWLDVW|CARKYVVLQSNWFDVW|CARKFVGLQTNWFDVW:CARKFVGLQTNWLDVW|CARKYVGLQSNWFDVW|CARKFVGLRSNWFDVW:CARKYVGLQSNWFDVW	13	16	0.133805
N51	04D323	IGHV4:IGHJ4:15:33581	emerged	0	0	0.200374	20	-	-	-	-	-	-	-	-	D07	IGHA:IGHM:IGHG	14:04:02	8.71938793067409:5.05143471701139:6.63614643378712	11 days, 23:07:07	0.191054393918213:0.00465986326629787:0.00465986326629787	CARSYTPPSSYFDSW|CVRSYTPPSSYFDFW|CVRSYTPPSSYFDYW|CVRPYTPPSSYFDLW|CARSYTPPSSYFDFW|CVRSYTPPSSYFDLW|CARSYTPPSSYFDRW|CARSYTPPSSYFDAW|CARSYTPPSSYFDYW|CARSYTPPSSYFDLW|CARSYAPPSSYFDLW|CARSYTPPSSYFDVW|CARPYTPPSSYFDSW|CARSYTPPSNYFDFW:CARSYTPPSSYFDFW|CARSYTPPSSYFDYW|CARSYTPPSSYFDSW|CARSYTPPSSYFDRL:CVRSYTPPSSYFDYW|CARSYTPPSSYFDYW	20	15	0.200374
N51	04D323	IGHV4:IGHJ3:15:2445	emerged	0	0	0.186395	22	-	-	-	-	-	-	-	-	D07	IGHA:IGHM:IGHG	02:02:18	12.779600830678:8.0735632183908:11.3316292508027	0.254537	0.0039941685139696:0.00133138950465653:0.181068972633289	CARGELLRNDAFDFW|CARGEWLKNDAFDFW:CARGEWLRNDAFDLW|CARGEFLKNDAFDFW:CARGEWLKNDAFDLW|CARGELLRNDAFDFW|CARGQWLRNDALDVW|CARGELLKNDAFDFW|CARGEYLKNDAFDLW|CARGEWLRNDAFDFW|CARGEWLKNDAFDFW|CARGEWLRNDAFDLW|CARGEWLRNDALDVW|CARGEWLKNDAFEFW|CARGEWLRSDAFDFW|CARGEWLKNDAFEVW|CARGEYLKNDAFDIW|CARGEWLKNDAFDIW|CARGQWLKNDAFDFW|CTRGELLRNDAFDFW|CARGELLRNNAFDFW|CVRGELLRNDAFDFW	22	15	0.186395
N51	04D323	IGHV4:IGHJ4:13:5429	emerged	0	0	0.0672352	15	-	-	-	-	-	-	-	-	D07	IGHA:IGHM:IGHG	01:01:13	6.25:7.31707317073171:6.76909223469235	0.0435069	0.000665694752328267:0.000665694752328267:0.0659037804804985	CAKDEGYGWYVYW:CARDEGFGWYVYW:CAKEEGYGWYVYW|CARDEGFGWYVYW|CVREEGYGWYVYW|CAKDEGYGWFVYW|CVREEGYGWFVYW|CAKEEGFGWYVFW|CAKEEGFGWYVSW|CAKDEGYGWYVYW|CARDEGFGWYVHW|CARDEGYGWYVHW|CAREEGYGWYVYW|CAKEEGFGWYVYW|CAKEEAYGWYVYW	15	13	0.0672352
N51	04D323	IGHV3:IGHJ6:11:20234	emerged	0	0	0.58448	26	-	-	-	-	-	-	-	-	D07	IGHA:IGHM:IGHG	08:16:02	7.12113618135467:6.09880977950699:6.33667309886029	373:499:6	0.248304142618444:0.332181681411805:0.0039941685139696	CATYSRPLDLW|CAVYSRPLDSW|CATYSRNLDSW|CAIYSRPLDSW|CATYSRTLDSW|CATYPRPLDLW|CATYSRPLDSW|CATYSRTLDLW:CAVYSRPLDSW|CATYSRTLDSW|CATYSRNLDSW|CATYSRPLDLW|CTTYSRNLDSW|CAIYSRPLDSW|CATYSRTLDLW|CATYSRPLDSW|CATYSRSLDSW|RAVYSRPLDSW|CAIYPRPLDSW|CATYARTLDSW|CATYSRNLDPW|CAVCSRPLDSW|CAIYSRPLGSW|FAVYSRPLDSW:CAVYSRPLDSW|CATYSRPLDLW	26	11	0.58448
N51	04D323	IGHV4:IGHJ4:19:51	emerged	0	0	0.0991885	6	-	-	-	-	-	-	-	-	D07	IGHA:IGHM:IGHG	04:01:01	4.47500912228939:1.31578947368421:5.26315789473684	6 days, 3:01:01	0.0978571285922553:0.000665694752328267:0.000665694752328267	CARLGQYYEDDYGYYYLAW|CARLGQYFEDDYGYYYLAW|CARLGQYYKDDYGYYYLAW|CARLEQYYEDDYGYYYLAW:CARLGQYYEDDYGYYYLAW:CARLGQYYEDDYGYYYLAW	6	19	0.0991885
N51	04D323	IGHV4:IGHJ4:15:34068	emerged	0	0	0.128479	9	-	-	-	-	-	-	-	-	D07	IGHA:IGHM:IGHG	05:02:02	2.84483409388488:2.9683847496943:3.38068855860928	7 days, 17:05:03	0.123153529180729:0.00332847376164134:0.0019970842569848	CARVPIYSSWSFDFW|CARVPIYSSWSFDYW|CARVPIYGSWSFDYW|CAGVPIYSSWSFDFW|CARDPIYSSWSFDYW:CARVPIYSSWSFDFW|CARVPIYSSWSFDYW:CARVPIYSSWSFDFW|CARDPIYSSWSFDYW	9	15	0.128479
N51	04D323	IGHV4:IGHJ5-1:14:36964	emerged	0	0	0.103848	7	-	-	-	-	-	-	-	-	D07	IGHA:IGHM:IGHG	04:02:01	6.69046774743054:5.274211184005:10.6382978723404	6 days, 7:04:01	0.100519907601568:0.00266277900931307:0.000665694752328267	CARDRDSSWSLGLW|CARDRNNSWSLGLW|CARDRNSSWSLGLW|CARDRNNSWPLGLW:CARDRDSSWSLGLW|CARDRNNSWSLGLW:CARDRDSSWSLGLW	7	14	0.103848
N51	04D323	IGHV3:IGHJ5-1:17:21300	emerged	0	0	0.23033	10	-	-	-	-	-	-	-	-	D07	IGHA:IGHM:IGHG	08:01:01	1.29377854900578:1.28845553098048:1.44871182396537	13 days, 12:18:04	0.215685099754359:0.0119825055419088:0.00266277900931307	CAKGGGSWSTYNWFDVW|CAKGGGSWSTYTWFDVW|CAKGGGSWPTYNWFDVW|CAKGGGSWSTHNWFDVW|CAKGGGGWSTYNWFDVW|CAKGGGRWSTYNWFDVW|CAEGGGSWSTYNWFDVW|CAKGGGSWSTYNWFDAW:CAKGGGSWSTYNWFDVW:CAKGGGSWSTYNWFDVW	10	17	0.23033
N51	04D323	IGHV1:IGHJ4:14:2975	emerged	0	0	0.442687	29	-	-	-	-	-	-	-	-	D07	IGHA:IGHM:IGHG	18:08:03	5.27919730440618:4.86672780825174:4.32114015358978	27 days, 0:14:03	0.431370199508717:0.00931972653259574:0.0019970842569848	CAISPPDLTPFDHW|CAYSPPELTPFDYW|CAHSPPDLTPFDYW|CASSPPELTPFDYW|CAISPPDLTPFDSW|CAGSPPDLTPFDYW|CAGSPPDLTPFDFW|CAISPPDLTPFDYW|CAYSPPELTPYDYW|CAYSPPDLTPFDYW|CAISLPDLTPFDYW|CAMSPPDLTPFDYW|CAGPPPDLTPFDFW|CAGSPPDLTPFDCW|CAYSPPELTPFEYW|CAGSPPDLTPFGYW|CAGSLPDLTPFDYW|CAGSPLDLTPFDYW:CAYSPPELTPFDYW|CAISPPDLTPFDYW|CAGSPPDLTPFDYW|CAHSPPDLTPFDYW|CASSPPELTPFDYW|CAGSPPDLTPFDFW|CAISPPDLTPFDHW|CAYSPPDLTPFDYW:CAYSPPDLT…	29	14	0.442687
N51	04D323	IGHV3:IGHJ5-1:17:21300	emerged	0	0	0.359645	10	-	-	-	-	-	-	-	-	D10	IGHA:IGHM:IGHG	08:01:01	1.21788073506594:1.33456105754079:1.75050379738349	27 days, 7:27:10	0.340415358709436:0.0140323888322974:0.00519718104899902	CAKGGGSWSTYNWFDVW|CAKGGGSWSAYNWFDVW|CAKGGGSWSTYNWSDVW|RAKGGGSWSTYNWFDVW|CTKGGGSWSTYNWFDVW|CAKGGGIWSTYNWFDVW|CAKGGGSWSTYSWFDVW|CAKGGGSWSTYNCFDVW:CAKGGGSWSTYNWFDVW:CAKGGGSWSTYNWFDVW	10	17	0.359645
N51	04D323	IGHV4:IGHJ5-1:14:36964	emerged	0	0	0.100825	8	-	-	-	-	-	-	-	-	D10	IGHA:IGHM	06:02:00	6.31379208077258:7.79040404040404	8 days, 0:02:00	0.0997858761407812:0.0010394362097998	CARDRNNSWSLGLW|CARDRNSSWSLGLW|CARDRDSSWSLGLW|CARDRDTSWSLGLW|CARDRDNNWSLGLW|CARDRDNSWSLGLW:CARDRDTSWSLGLW|CARDRNNSWSLGLW	8	14	0.100825
N51	04D323	IGHV3:IGHJ6:11:20234	emerged	0	0	0.0592479	8	-	-	-	-	-	-	-	-	D10	IGHA:IGHM	02:06:00	9.72147619477336:4.89678198969589	0.734722	0.00831548967839844:0.0509323742801904	CAVYSRPLDSW|CATYSRNLDSW:CATYSRPLDSW|CATYSRTLDSW|CAIYSRPLDSW|CATYSRNLDSW|CAVYSRPLDSW|CATYARTLDSW	8	11	0.0592479
N51	04D323	IGHV3:IGHJ5-1:15:17086	emerged	0	0	0.0524915	10	-	-	-	-	-	-	-	-	D10	IGHA:IGHM:IGHG	07:02:01	5.08469672529515:3.6755325636618:9.84596798550287	3 days, 22:04:03	0.0488535018605908:0.00207887241959961:0.00155915431469971	CASPIAGTTRWFDVW|CASPIAGATRWFDVW|CASPVAGTTIWFDVW|CASPIAGTTTWFDAW|CASPIAGTTTWFDVW|CASPIAGTTKWFDVW|CASPVAGTTKWFDVW:CASPVAGTTKWFDVW|CASPIAGTTRWFDVW:CASPVAGTTIWFDVW	10	15	0.0524915
N51	04D323	IGHV4:IGHJ5-1:16:8739	emerged	0	0	0.0696422	15	-	-	-	-	-	-	-	-	D10	IGHA:IGHM:IGHG	09:05:01	5.83470772255082:5.84068103620749:2.46913580246914	5 days, 5:08:01	0.0649647631124878:0.00415774483919922:0.000519718104899902	CARKYVGLRSNWFDVW|CARKYVGLQSNWFDVW|CARKFVGLQTNWLDVW|CARKYVGLQNNWFDVW|CARKYVGLRSNWSDVW|CARKYVDLQSNWFDVW|CARKFVDLQTNWLDVW|CARKFAGLQTNWLDVW|RARKFVGLQTNWLDVW:CARKYVGLRSNWFDVW|CARKFVGLQTNWLDVW|CARKYVGLQSNWFDVW|CARKYVGLQNNWFDVW|CARKYVGLRSNWSDVW:CARKFVGLQTNWLDVW	15	16	0.0696422
N51	04D323	IGHV4:IGHJ4:15:33581	emerged	0	0	0.177744	19	-	-	-	-	-	-	-	-	D10	IGHA:IGHM:IGHE:IGHG	12:3:1:3	7.86709117214211:8.47335158800086:9.56521739130435:7.39945059589132	330:5:1:6	0.171506974616968:0.00259859052449951:0.000519718104899902:0.00311830862939941	CARSYTPPSSYFDNW|CARSYTPPSSYFDSW|CARSYTPPSSYFDLW|CARSYTPPSSYFDFW|CARPYTPPSSYFDSW|CVRSYTPPSSYFDLW|CARSYTPPSSYFDYW|CARSYTPPGSYFDRW|CARSYTPPSSYFDLR|CARSYTPPSSYFDRW|CARSYTPPSGYFDLW|CARPYTPPSSYFDLW:CARSYTPPSSYFDFW|CARSYTPPSSYFDRW|CARSYTPPSSYFDSW:CARSYTPPSSYFDRW:CVRSYTPPSSYFDYW|CARSYTPPSSYFDYW|CVRSYTPPSSYFDLW	19	15	0.177744
N51	04D323	IGHV1:IGHJ4:14:2975	emerged	0	0	0.0712014	7	-	-	-	-	-	-	-	-	D10	IGHA:IGHM:IGHG	05:01:01	4.84428681936829:1.23456790123457:6.38297872340426	5 days, 15:01:01	0.0701619441614868:0.000519718104899902:0.000519718104899902	CAGSPPDLTPFDFW|CAISPPDLTPFDYW|CAYSPPDLTPFDSW|CAGSPPDLTPFDYW|CAYSPPELTPFDYW:CAISPPDLTPFDYW:CAYSPPELTPFDYW	7	14	0.0712014
N51	04D323	IGHV4:IGHJ4:15:34068	emerged	0	0	0.0670436	9	-	-	-	-	-	-	-	-	D10	IGHA:IGHM	07:02:00	2.38271200298319:1.00711193871106	5 days, 6:03:00	0.0654844812173877:0.00155915431469971	CARVPIYSSWSFDFW|CARVPIYSSWSFDYW|CARDPIYSSWSFDYW|CARVPIYSSWSLDYW|CARVPIYSSWSFDHW|CARVPIYSSWSLDFW|CARVPIYSSWSSDYW:CARVPIYSSWSFDYW|CARVPIYSSWSFDFW	9	15	0.0670436
N51	04D323	IGHV4:IGHJ4:19:51	emerged	0	0	0.0634056	5	-	-	-	-	-	-	-	-	D10	IGHA:IGHM:IGHE	03:01:01	4.28525059617972:3.64963503649635:5.45454545454545	5 days, 0:01:01	0.0623661725879883:0.000519718104899902:0.000519718104899902	CARLGQYYEDDYGYYYLAW|CARLGQYYADDYGYYYLAW|CARLGQYYEDDYGYHYLAW:CARLGQYYEDDYGYYYLAW:CARLGQYYEDDYGYYYLAW	5	19	0.0634056
N51	04D323	IGHV4:IGHJ3:15:2445	emerged	0	0	0.0686028	11	-	-	-	-	-	-	-	-	D10	IGHE:IGHG	05:06:00	5.21025643763328:6.09819321766229	4 days, 22:14:00	0.0613267363781885:0.00727605346859863	CARGEWLRNDAFDVW|CARGEWLKNDAFDLW|CARGEWSRNDAFDVW|CARGEWLRNDAFGVW|CARGEWLRNDAFDVR:CARGEWLKNDAFDLW|CARGEWLRNDAFDLW|CARGELLRNDAFDFW|CTRGEWLRNDAFDFW|CARGEWLKNDAFDSW|CARGEWLKNDAFDFW	11	15	0.0686028
N51	04D323	IGHV4:IGHJ4:13:5429	emerged	0	0	0.060807	12	-	-	-	-	-	-	-	-	D10	IGHA:IGHM:IGHE:IGHG	1:1:5:5	13.2012638661575:16.9934640522876:4.73716861025032:5.40809549822518	3:1:84:29	0.00155915431469971:0.000519718104899902:0.0436563208115918:0.0150718250420972	CARDEGYGWYVYW:CARDEGYGWYVYW:CARDEGYGWYVYW|CARGEGYGWYVYW|CAGDEGYGWYVYW|CARDEGFGWYVYW|CARDEGYGWYAYW:CARDEGFGWYVYW|CAKEEAFGWYVYW|CARDEGYGWYVYW|CARDEGFGWYVHW|CARDEGFGRYVHW	12	13	0.060807
N51	05D131	IGHV1:IGHJ1:17:1421	emerged	0	0	0.0710002	6	-	-	-	-	-	-	-	-	D07	IGHA:IGHM:IGHE:IGHG	1:1:2:2	4.88413287406271:5.6413129700588:5.18329030504258:4.87836740019009	21:10:658:144	0.00178992120937305:0.000852343433034786:0.0560841978936889:0.0122737454357009	CARTTVTTFGDEYFEFW:CARTTVTTFGDEYFEFW:CARTTVTTFGDEYFEFW|CVRTTVTTFGDEYFEFW:CVRTTVTTFGDEYFEFW|CARTTVTTFGDEYFEFW	6	17	0.0710002
N51	05D131	IGHV1:IGHJ6:18:8064	emerged	0	0	0.179077	47	-	-	-	-	-	-	-	-	D07	IGHA:IGHM:IGHE:IGHD:IGHG	11:10:14:1:11	4.33769327119398:4.58096886177997:4.67548585802971:1.21951219512195:4.14190073053595	76:60:1797:1:167	0.00647781009106437:0.00511406059820872:0.153166114916351:8.52343433034786e-05:0.0142341353316809	CARGQVDDYGSSYGLDSW|CARGQMDDYGSSYGLDSW|CARGRIDDYGNSYGLDSW|CARGTIDDYGNSYGLDSW|CARGTVEDYGNSYGLDSW|CAKGQMDDYGSSYGLDSW|CARGTIDDYGSSYGLDSW|CARGRIDDYGSSYGLDSW|CARGAVEDYGNSYGLDSW|CARGTPDDYGNSYGLDSW|CARGTVDDYGNSYGLDSW:CARGQMDDYGSSYGLDSW|CARGTIDDYGNSYGLDSW|CARGQVDDYGSSYGLDSW|CARGTVDDYGNSYGLDSW|CARGTVEDYGNSYGLDSW|CARGRIDDYGNSYGLDSW|CARGTIDDYGSSYGLDSW|CARGRIDDYGSSYGLDSW|CARGQMDDFGSSYGLDSW|CARGAVEDYGNSYGLDSW:…	47	18	0.179077
N51	05D131	IGHV2:IGHJ4:15:2795	emerged	0	0	0.245475	13	-	-	-	-	-	-	-	-	D07	IGHA:IGHM:IGHE:IGHG	3:2:7:1	4.55768816973718:3.99253910174051:4.42770727774972:3.77448187694935	136:246:2425:73	0.0115918706892731:0.0209676484526557:0.206693282510936:0.00622210706115394	CARKFRESEYAYDYW|CARKFRESEHAYDYW|CARKFRESEYAYDSW:CARKFRESEYAYDYW|CARRFRESEYAYDYW:CARKFRESEYAYDYW|CARKFREPEYAYDYW|CARKFRESEYAYDSW|CARKFRESECAYDYW|CARKFRESEYAYDDW|CARKFRESEHAYDYW|CARRFRESEYAYDYW:CARKFRESEYAYDYW	13	15	0.245475
N51	05D131	IGHV4:IGHJ4:17:606	emerged	0	0	0.0504587	6	-	-	-	-	-	-	-	-	D07	IGHA:IGHM:IGHE:IGHG	2:1:1:2	6.71904821462423:0:7.33421453133521:6.54842764124251	23:1:555:13	0.00196038989598001:8.52343433034786e-05:0.0473050605334306:0.00110804646294522	CARHVGRYLLPYYFDYW|CARHVGRYLFPYYFDYW:CARHVGRYLLPYYFDYW:CARHVGRYLLPYYFDYW:CARHVGRYLFPYYFDYW|CARHVGRYLLPYYFDYW	6	17	0.0504587
N51	05D131	IGHV1:IGHJ4:16:7437	emerged	0	0	0.256641	61	-	-	-	-	-	-	-	-	D07	IGHA:IGHM:IGHE:IGHD:IGHG	16:13:14:1:17	7.80886535054297:8.42843655377217:8.24630532088938:7.03125:7.18742340398431	105:34:2202:1:669	0.00894960604686525:0.00289796767231827:0.18768602395426:8.52343433034786e-05:0.0570217756700272	CARGSLVENINPFEYW|CARGSLVESINPFEYW|CARGSLVDKTNPFEYW|CARGSLVENINPFEFW|CARGSLVVNLNPFEYW|CARGSLVENTNPFESW|CARGSLVVNVNPFEYW|CARGSLVDRTNPFEYW|CARGSLVEKTNPFEYW|CARGSLVENIKPFEYW|CARGSLVVNTNPFEYW|CAQGSLVENINPFEYW|CARGSLVENISPFEYW|CARGSLVVNINPFEYW|CARGSLVEKINPFEYW|CARGSLVENTNPFEYW:CARGSLVVNINPFEYW|CARGSLVVNLNPFEYW|CARGSLVENTNPFESW|CARGSLVENINPFEFW|CARGSLVENINPFEYW|CARGSLVVNVNPFEYW|CARGSLVDKTNPFEYW|CARGSLVE…	61	16	0.256641
N51	05D131	IGHV4:IGHJ6:21:6112	emerged	0	0	0.0501178	6	-	-	-	-	-	-	-	-	D07	IGHA:IGHM:IGHE:IGHG	2:2:1:1	5.13081432769497:5.42269403009434:6.08642663222533:5.70371935756551	18:562:6:2	0.00153421817946261:0.047901700936555:0.000511406059820872:0.000170468686606957	CVRDQGMMPGTSSRGYSWDSW|CVRDQGMIPGTSSRGYSWDSW:CVRDQGMMPGTSSRGYSWDSW|CVRDQGMIPGTSSRGYSWDSW:CVRDQGMMPGTSSRGYSWDSW:CVRDQGMMPGTSSRGYSWDSW	6	21	0.0501178
N51	05D131	IGHV1:IGHJ4:9:1	emerged	0	0	0.0828478	15	-	-	-	-	-	-	-	-	D07	IGHA:IGHM:IGHE:IGHG	3:3:5:4	4.0747584230592:4.18857331225553:3.70978332162367:4.06447774345693	26:21:897:28	0.00221609292589044:0.00178992120937305:0.0764552059432203:0.0023865616124974	CAIVGTPYW|CAIVGTPFW|CAIVGTSYW:CAIVGTPYW|CAIVGTPFW|CAIVGTSYW:CAIVGTPYW|CAIVGTPFW|CAIVGTSYW|CAVVGTPFW|CVIVGAPYW:CVIVGAPYW|CAIVGTSYW|CAIVGTPYW|CAIVGTPFW	15	9	0.0828478
N51	05D131	IGHV1:IGHJ2:25:123	emerged	0	0	2.46063	133	-	-	-	-	-	-	-	-	D07	IGHA:IGHM:IGHE:IGHG	16:12:82:23	7.10413310378988:6.75801356065523:7.04500745420633:6.68408454240016	147:79:28177:466	0.0125294484656114:0.00673351312097481:2.40164809126212:0.039719203979421	CATWGRGRGQGVVVSATFDWYFDLW|CATWGRGRGQGVMVSATFDWYFDLW|CATWGRGRGQGVVVSATFDWYFDVW|CATWGRGRGQGVVVSASFDWYFDVW|CATWGRGRGQGVVESATFDWYFDLW|CATWGRGRGQGVVVSTTFDWYFDLW|CATWGRGRGQGVAVSGTFDWYFDLW|CATWGRGRGQGVAVSATFDWYFDLW|CATWGRGRGQGMVVSATFDWYFDLW|CATWGRGRGQGVVVSATLDWYFDLW|CATWGRGRGQGVVVSGTFDWYFDLW|CATWGRGRGQGVVVSPTFDWYFDVW|CATWGRGRGQGVVVSPTFDWYFDLW|CATWGRGRGRGVVVSATFDWYFDLW|CATWGRGRGQGVVVSATFDWYFDFW|CATWGRGRG…	133	25	2.46063
N51	05D131	IGHV4:IGHJ3:19:18287	emerged	0	0	0.276926	24	-	-	-	-	-	-	-	-	D07	IGHA:IGHM:IGHE:IGHG	3:2:14:5	4.28524427899866:4.20510813836226:4.28891329075501:4.69006131713135	29:14:3140:66	0.00247179595580088:0.0011932808062487:0.267635837972923:0.00562546665802959	CARSNLAVVFTSIWAFDFW|CARSNLAAVFTSIWAFDFW|CARSILAVVFTSIWAFDFW:CARSNLAVVFTSIWAFDFW|CARSILAVVFTSIWAFDFW:CARSNLAVVFTSIWAFDFW|CARSILAVVFTSIWAFDFW|CAGSNLAVVFTSIWAFDFW|CARSSLAVVFTSIWAFDFW|CARSNLAVVFTSIWAFDLW|CARSNLAVVFTSIWAFDFR|CARSILAVVFTSIWAFDLW|CARSNLAVVFTSIWALDFW|YARSNLAVVFTSIWAFDFW|CARSNLAAVFTSIWAFDFW|RARSNLAVVFTSIWAFDFW|CARSNPAVVFTSIWAFDFW|CARSNLAVVFTSIWASDFW|CARSILAVVSTSIWAFDFW:CARSILAVVFTSIWAFDLW…	24	19	0.276926
N51	05D131	IGHV4:IGHJ5-1:14:17877	emerged	0	0	0.184362	7	-	-	-	-	-	-	-	-	D07	IGHA:IGHM:IGHE:IGHG	3:1:1:2	7.49656393244434:6.79896175254481:7.17501533694321:6.3466226479877	1941:41:150:31	0.165439860352052:0.00349460807544262:0.0127851514955218:0.00264226464240784	CARPGVRVGRFDVW|CARPGARVGRFDVW|CARPGFRVGRFDVW:CARPGVRVGRFDVW:CARPGVRVGRFDVW:CARPGVRVGRFDVW|CARPGARVGRFDVW	7	14	0.184362
N51	05D131	IGHV2:IGHJ2:17:817	emerged	0	0	0.236951	14	-	-	-	-	-	-	-	-	D07	IGHA:IGHM:IGHE:IGHG	1:2:9:2	8.74289994440567:8.89466546112116:8.29084540038717:7.93123219689624	39:2:2713:26	0.00332413938883566:0.000170468686606957:0.231240773382337:0.00221609292589044	CARWWTPGSLGWFFDVW:CARWWTPGALGWFFDVW|CARWWTPGSLGWFFDVW:CARWWTPGSLGWFFDVW|CARWWTPGALGWFFDVW|CARWWTPGSLGWLFDVW|CARWWTPGALGRFFDVW|CARWWTPGSLGWFFDIW|CARRWTPGSLGWFFDVW|CARWRTPGSLGWFFDVW|CARWWMPGSLGWFFDVW|CTRWWTPGSLGWFFDVW:CARWWTPGSLGWFFDVW|CARWWTPGALGWFFDVW	14	17	0.236951
N51	05D131	IGHV4:IGHJ1:15:24351	emerged	0	0	0.216154	9	-	-	-	-	-	-	-	-	D07	IGHA:IGHM:IGHE:IGHG	1:2:4:2	6.35264761820905:6.7319582397174:7.67010516055989:7.49630447012247	47:24:2366:99	0.00400601413526349:0.00204562423928349:0.20166445625603:0.00843819998704438	CATGPYDLEEYFEFW:CATGPYDLEEYFEFW|CATGPYDLEECFEFW:CATGPYDLEEYFEFW|CATGPYDLEEYLEFW|CATGPYDSEEYFEFW|CATGPYDLEECFEFW:CATGPYDLEEYFEFW|CAGGPYDLEEYFEFW	9	15	0.216154
N51	05D131	IGHV1:IGHJ1:17:1414	emerged	0	0	0.0801203	10	-	-	-	-	-	-	-	-	D07	IGHA:IGHM:IGHE:IGHD:IGHG	3:2:3:1:1	7.04249878510532:5.90458262204866:5.90494274041007:3.7037037037037:4.31230556092012	10:5:908:1:16	0.000852343433034786:0.000426171716517393:0.0773927837195586:8.52343433034786e-05:0.00136374949285566	CAGDNGSWQSDNYFELW|CAGDKGSWQSDNYFELW|CAGDNGSWQSDDYFELW:CAGDNGSWQSDNYFELW|CAGDNGSWQSDDYFELW:CAGDNGSWQSDNYFELW|CAGDNGSWQSDDYFELW|CAGDKGSWQSDNYFELW:CAGDNGSWQSDNYFELW:CAGDNGSWQSDNYFELW	10	17	0.0801203
N51	05D131	IGHV5:IGHJ6:15:1751	emerged	0	0	0.103901	6	-	-	-	-	-	-	-	-	D07	IGHA:IGHM:IGHE:IGHG	1:1:2:2	4.8136250027844:5.29450742820838:4.51242860890872:4.4881116378282	26:15:1032:146	0.00221609292589044:0.00127851514955218:0.0879618422891899:0.0124442141223079	CAKNSDTDINALDSW:CAKNSDTDINALDSW:CAKNSDTDINALDSW|CVKNSDTDINALDSW:CAKNSDTDINALDSW|CVKNSDTDINALDSW	6	15	0.103901
N51	05D131	IGHV4:IGHJ4:15:11225	emerged	0	0	0.0828478	11	-	-	-	-	-	-	-	-	D07	IGHA:IGHM:IGHE:IGHD:IGHG	2:2:3:1:3	4.98737361242651:5.89693809974583:4.85737305625832:4.1958041958042:4.39753177297822	39:9:829:1:94	0.00332413938883566:0.000767109089731307:0.0706592705985837:8.52343433034786e-05:0.00801202827052699	CARPPPATTFYFDSW|CARPPPATTFYFDNW:CARPPPATTFYFDNW|CARPPPATTFYFDSW:CARPPPATTFYFDNW|CARPPPATTFYFDSW|CARPPPATTFYLDNW:CARPPPATTFYFDSW:CARPPPATTFYFDSW|CARPPPATTFYFDNW|CARPPPATTFYFDYW	11	15	0.0828478
N51	05D131	IGHV3:IGHJ4:12:5844	emerged	0	0	0.0944397	16	-	-	-	-	-	-	-	-	D07	IGHA:IGHM:IGHE:IGHG	4:4:4:4	4.77049154737257:5.4814792364794:4.42988730241486:4.49576427795017	44:17:700:347	0.00375031110535306:0.00144898383615914:0.059664040312435:0.0295763171263071	CARQGRSGWYDW|CARQGSSGWYDW|CARQGPSGWYDW|CARQGASGWYDW:CARQGSSGWYDW|CARQGASGWYDW|CARQGPSGWYDW|CARQGRSGWYDW:CARQGRSGWYDW|CARQGPSGWYDW|CARQGSSGWYDW|CARQGASGWYDW:CARQGSSGWYDW|CARQGPSGWYDW|CARQGASGWYDW|CARQGRSGWYDW	16	12	0.0944397
N51	05D131	IGHV4:IGHJ4:12:2874	emerged	0	0	0.0583003	11	-	-	-	-	-	-	-	-	D07	IGHA:IGHM:IGHE:IGHG	5:3:2:1	8.33079265030138:8.50534623601562:8.54039009741648:7.39012606444962	636:15:29:4	0.0542090423410124:0.00127851514955218:0.00247179595580088:0.000340937373213914	CGTHLADTVSYW|CGTHLADTVSSW|CGTRLADTVSYW|CGTHLADTVPYW|CGTHLAGTVSYW:CGTHLADTVSSW|CGTHLADTVSYW|CGTRLADTVSYW:CGTHLADTVSYW|CGTHLADTVSSW:CGTHLADTVSYW	11	12	0.0583003
N51	05D131	IGHV3:IGHJ5-1:17:20715	emerged	0	0	0.297468	97	-	-	-	-	-	-	-	-	D07	IGHA:IGHM:IGHE:IGHD:IGHG	23:19:27:1:27	4.28529520872428:4.19560091986018:4.29573548062898:0.952380952380952:3.90863960892108	166:66:2368:1:889	0.0141489009883774:0.00562546665802959:0.201834924942637:8.52343433034786e-05:0.0757733311967925	CARRGRDYGEYNWFDVW|CARRGSSHGQYNWFDVW|CTRRGSNHGQYNWFDVW|CARRGNSHGQYNWFDVW|CARRGGGHGQYNWLDVW|CARRGSHHGQYNWFDVW|CARRGSGYGQYNWFDVW|CARRGSGHGQYNWFDVW|CARRGSDYGQYNWFDVW|CARRGGGHGQYNWFDVW|CARRGSGHGQYNWLDVW|CARRGAGHGQYNWFDVW|CTRRGNNHGQYNWFDVW|CARRGSNHGQYNWFDVW|CARRGSGHGEYNWLDVW|CARRGSDHGQYNWFDVW|CARRGSNHGEYNWFDVW|CARRGSGHGEYNWFDVW|CARRGSSYGQYNWFDVW|CARRGNDHGQYNWLDVW|CARRGNGHGQYNWLDVW|CARRGYNHGQYNWFDVW|CAR…	97	17	0.297468
N51	05D131	IGHV1:IGHJ4:18:277	emerged	0	0	0.308207	13	-	-	-	-	-	-	-	-	D07	IGHA:IGHM:IGHE:IGHD:IGHG	3:1:5:1:3	6.56332097966865:6.39441789451345:6.89629443383819:6.08695652173913:6.49455713273217	113:38:3094:1:370	0.00963148079329308:0.00323890504553219:0.263715058180963:8.52343433034786e-05:0.0315367070222871	CARGITRMITVTSYFDLW|CARGITRMITVTSYFDSW|CARGITRMITVTSYFDVW:CARGITRMITVTSYFDLW:CARGITRMITVTSYFDLW|CARGITRIITVTSYFDLW|CARGITRMITVTSYFDVW|CARGITRMITVASYFDLW|CARGITRMITVTSYFDSW:CARGITRMITVTSYFDLW:CARGITRMITVTSYFDLW|CARGITRMITVTSYFDVW|CARGITRIITVTSYFDLW	13	18	0.308207
N51	05D131	IGHV3:IGHJ4:17:3942	emerged	0	0	0.132284	63	-	-	-	-	-	-	-	-	D07	IGHA:IGHM:IGHE:IGHD:IGHG	17:8:17:1:20	3.52846160460975:3.03991281622172:3.82050711588074:4.25531914893617:2.82192445218846	67:22:809:1:653	0.00571070100133307:0.00187515555267653:0.0689545837325142:8.52343433034786e-05:0.0556580261771715	CARRGIGLGATTYFDYW|CARRGVGLGETTYFDYW|CVRRGIGIGATTYFDYW|CARRGIGLGATTYVDYW|CARRGIGIGETTYLDYW|CVRRGIGIAATTYFDYW|CARRGVGLGATTYFDYW|CARRGIGIGETTYFDYW|CARRGIGIGATTYFDYW|CARRGVGIGETTYFDYW|CARRGIGIGETTYFDSW|CARRGIGLGATTYFDNW|CARRGIGIGETTYIDYW|CARRGVGLGETTYFDFW|CARRGIGIAETTYFDYW|CARRGIGLGETTYFDYW|CARRGIGIGATTYIDYW:CARRGIGIGATTYFDYW|CARRGIGLGATTYFDFW|CARRGIGIAETTYFDYW|CARRGIGLGATTYFDYW|CARRGVGLGETTYFDYW|CVR…	63	17	0.132284
N51	05D131	IGHV4:IGHJ4:14:31037	emerged	0	0	0.0547204	22	-	-	-	-	-	-	-	-	D07	IGHA:IGHM:IGHE:IGHG	6:6:5:5	6.33298309492535:5.64980500638898:5.76605652090768:6.80783365328946	173:399:29:41	0.0147455413915018:0.034008502978088:0.00247179595580088:0.00349460807544262	CGRELSSGWSFDNW|CARELSSGWSFDSW|CARELSSGWSFDYW|CARELTAGWSFDSW|CARELNSGWSFDLW|CARELTSGWSFDNW:CARELSSGWSFDSW|CARELTAGWSFDSW|CARELSSGWSFDYW|CARELNSGWSFDLW|CARELTSGWSFDNW|CGRELSSGWSFDNW:CARELSSGWSFDYW|CARELSSGWSFDSW|CARELNSGWSFDLW|CARELTSGWSFDNW|CARELTAGWSFDSW:CARELTSGWSFDNW|CARELNSGWSFDLW|CARELSSGWSFDSW|CARELSSGWSFDYW|CARELTAGWSFDSW	22	14	0.0547204
N51	05D131	IGHV5:IGHJ4:15:584	emerged	0	0	0.282552	50	-	-	-	-	-	-	-	-	D07	IGHA:IGHM:IGHE:IGHD:IGHG	10:7:17:2:14	3.79764851644646:3.29348871590718:4.07120770457447:3.2183908045977:4.10326413002876	94:55:2788:2:376	0.00801202827052699:0.00468788888169132:0.237633349130098:0.000170468686606957:0.0320481130821079	CAKDEGGGWYYFDYW|CAKDEGSGWYYFDYW|CAKDEGGGWYYFDFW|CAKDEGSGWYYFDSW|CAKDEGSGWYHFDYW|CAKDEGSGWYLFDSW|CAKDEGSGWSYFDYW|CAKDEGGGRYYFDYW|CAKDEGSGWYYFDFW|CVKDEGSGWYYFDYW:CAKDEGSGWYYFDYW|CAKDEGGGWYYFDYW|CAKDEGSGWYLFDSW|CAKDEGSGWYYFDSW|CAKDEGSGWYYFDFW|CAKDEGSGWYYLDSW|CAKDEGGGWYYLDSW:CAKDEGGGWYYFDYW|CAKDEGSGWYYFDYW|CAKDEGSGWYYFDSW|CAKDEGSGWYLFDSW|CAKDEGSGWNYFDSW|CAKDEGSGWYYFGSW|CAKDEGGGRYYFDYW|CAKDEGGGWYYFDFW…	50	15	0.282552
N51	05D131	IGHV5:IGHJ4:13:57	emerged	0	0	1.49143	90	-	-	-	-	-	-	-	-	D07	IGHA:IGHM:IGHE:IGHD:IGHG	18:18:35:2:17	3.66238162800625:3.32446818943906:3.30355604605576:2.86851497805331:3.89525694345229	709:326:15742:4:717	0.0604311494021663:0.027786395916934:1.34175903228336:0.000340937373213914:0.0611130241485941	CARGVTLTDIDYW|CATGITLTDIDYW|CAKGVTLTDIDYW|CAKGVTLTDIDFW|CAKGVTLTDIDSW|CAKGITLTDIDSW|CATGITLTSIDYW|CAKGVTLTDLDYW|CATGVTLTDIDYW|CAKGVTLTDIDYR|CATGITLTDIDFW|CAKGVTLTDIDHW|CATGVTLTDIDHW|CAKGVTLTDIAYW|CAKGVTSTDIDYW|CVKGVTLTDIDYW|CAKGVTFTDIDYW|CAKGATLTDIDYW:CAKGVTLTDIDYW|CAKGVTLTDLDYW|CAKGVTLTDIEYW|CATGITLTDIDYW|CAKGVTLTDIDFW|CAKGVTLTDIVYW|CAKGITLTDIDSW|CATGITLTSIDYW|CAKGVTLADIDYW|CATGVTLTDIDYW|CARGVTL…	90	13	1.49143
N51	05D131	IGHV1:IGHJ2:22:2092	emerged	0	0	0.0882175	11	-	-	-	-	-	-	-	-	D07	IGHA:IGHE:IGHG	02:06:03	6.54246453572355:6.74330135209215:5.36698873828194	0.819815	0.000255703029910436:0.0852343433034786:0.00272749898571131	CAASSSRPEFKIVISDWYFDIW|CAASSSRPEFKTVITDWYFDVW:CAASSSRPEFKTVITDWYFDVW|CAASSSRPEFKIVISDWYFDIW|CAASSSRPEFKTVISDWYFDIW|CAASSSRPAFKIVISDWYFDIW|CAASSSRPEFKVVITDWYFDIW|CAASSSRPEFKIVISDWHFDIW:CAASSSRPEFKIVISDWYFDIW|CAASSSRPEFKVVITDWYFDIW|CAASSSRPEFKTVITDWYFDVW	11	22	0.0882175
N51	05D131	IGHV3:IGHJ4:13:2433	emerged	0	0	0.171491	18	-	-	-	-	-	-	-	-	D07	IGHA:IGHM:IGHE:IGHG	4:4:7:3	3.90288123318517:3.49281691141892:3.77370638762542:2.55135561194016	80:44:1847:41	0.00681874746427829:0.00375031110535306:0.157427832081525:0.00349460807544262	CTRVGGLYYFDYW|CTRVGGLYYFDFW|CARVGGLYYFDYW|CTRVGGLYFFDYW:CARVGGLYYFDYW|CTRVGGLYYFDYW|CTRVGGLYYFDFW|CTRVGGLYFFDYW:CARVGGLYYFDYW|CTRVGGLYYFDYW|CTRVGGLYYFDFW|CTRVGGLYFFDYW|CTRVGGLCYFDYW|CARAGGLYYFDYW|CAGVGGLYYFDYW:CARVGGLYYFDYW|CTRVGGLYYFDYW|CTRVGGLYYFDFW	18	13	0.171491
N51	05D131	IGHV3:IGHJ3:17:1768	emerged	0	0	0.0512258	9	-	-	-	-	-	-	-	-	D07	IGHA:IGHM:IGHE	05:01:03	7.46603261462561:5.69105691056911:6.90140669414068	24 days, 16:01:08	0.0504587312356593:8.52343433034786e-05:0.000681874746427829	CAKDSYSSWFTDAFDVW|CAKDAYSSWFTDAFDVW|CAKDSYSSWITDAFDVW|CAKDSYSSWITDAFNVW|CAKDLYSSWFTDAFHVW:CAKDAYSSWFTDAFDVW:CAKDAYSSWFTDAFDVW|CAKDSYSSWFTDAFDVW|CAKDSYSSWITDAFDVW	9	17	0.0512258
N51	05D131	IGHV4:IGHJ4:15:10534	emerged	0	0	0.460521	37	-	-	-	-	-	-	-	-	D07	IGHA:IGHM:IGHE:IGHG	8:5:17:7	5.88314927194605:6.24288147590291:6.02346508936091:5.12130551008899	187:90:4915:211	0.0159388221977505:0.00767109089731307:0.418926797336597:0.017984446437034	CARRQGLPTFFFDYW|CARRQGLPTYYFDYW|CARRQGLPAYYFDYW|CARRQGLPAFFFDYW|CARRQGLPAYFFDYW|CARRQGLPAYYFDYR|CARRRGLPTFFFDYW|CVRRQGLPAYYFDYW:CARRQGLPTFFFDYW|CARRQGLPAFFFDYW|CARRQGLPTYYFDYW|CARRQGLPAYYFDYW|CARRQGLPAYFFDYW:CARRQGLPTFFFDYW|CARRQGLPTYYFDYW|CARRQGLPAYYFDYW|CARRQGLPAYFFDYW|CARRQGLPAFFFDYW|CARRQGLPTYYFDYR|CVRRQGLPAYYFDYW|CARRRGLPTFFFDYW|CARRQGLPTFSFDYW|CARRQGLPTFFFDYR|CARRQGLPTFYFDYW|CARRQGLPAYYFDYR…	37	15	0.460521
N51	05D131	IGHV4:IGHJ4:16:7740	emerged	0	0	0.148563	12	-	-	-	-	-	-	-	-	D07	IGHA:IGHM:IGHE:IGHG	2:2:6:2	4.22570435211843:2.58822101944835:3.03804168959914:2.0801307247962	79:26:1594:44	0.00673351312097481:0.00221609292589044:0.135863543225745:0.00375031110535306	CAREGVVITSWYFDYW|CAREGVVITSWYFDSW:CAREGVVITSWYFDYW|CAREGVVITSWYFDSW:CAREGVVITSWYFDYW|CAREGVVITSWYFDSW|CAREGVVITSWHFDYW|CAREGVVITGWYFDYW|CAREGAVITSWYFDSW|CAREGVVITSWYLDSW:CAREGVVITSWYFDSW|CAREGVVITSWYFDYW	12	16	0.148563
N51	05D131	IGHV3:IGHJ4:14:13751	emerged	0	0	0.487455	38	-	-	-	-	-	-	-	-	D07	IGHA:IGHM:IGHE:IGHD:IGHG	11:7:8:2:10	6.26004826119417:5.72788822542956:6.3057627210239:5.15042511445389:6.40760393535434	269:120:4194:2:1134	0.0229280383486357:0.0102281211964174:0.357472835814789:0.000170468686606957:0.0966557453061447	CARRTVDSNCIDFW|CARRTADSNSIDYW|CARRTVDSNSIDYW|CARRTVDSNSIDSW|CARRTVDSNSIDFW|CARRTVDNNSIDYW|CARRTVDSNSIDLW|CARRTDDSNSIDYW|CARRTADSNSVDYW|CARRTADSNCIDFW|CARRTADSNSIDSW:CARRTADSNSIDSW|CARRTVDSNSIDYW|CARRTVDSNCIDFW|CARRTVDSNSIDFW|CARRTADSNSIDYW|CARRTDDSNSIDYW|CARRTVDNNSIDYW:CARRTVDSNSIDYW|CARRTVDSNSIDFW|CARRTVDSNCIDFW|CARRTADSNSIDYW|CARRTVDNNSIDYW|CARRTADSNCIDFW|CARRTDDSNSIDYW|CARRTADSNSVDYW:CARRTVDSN…	38	14	0.487455
N51	05D131	IGHV1:IGHJ4:17:4471	emerged	0	0	0.506462	62	-	-	-	-	-	-	-	-	D07	IGHA:IGHM:IGHE:IGHD:IGHG	16:10:22:2:12	5.7676380739604:4.93786720991157:6.19191333949113:5.56971434639482:6.22936428369069	181:98:5045:2:616	0.0154274161379296:0.0083529656437409:0.430007261966049:0.000170468686606957:0.0525043554749428	CARGFPHSGSSLGFDFW|CARGFPHDGSSLGFDHW|CARGFPHSGSSPGFDYW|CARGFPHDGSSLGFDYW|CARGFPHSGSSLGFDYW|CARGFPHSGSSLGFDCW|CARGFPHDGSSLGFDSW|CARGFPHSGSSMGFDYW|CARGFPHSGSSLGFDHW|CARGFPHDGSSLGFDFW|CARGFPHSGSSLDFDYW|CARGFPHSGGSLGFDYW|CARGFPHSGSSTGFDYW|CARGFPHSGSSLGFDLW|CARGFPHSGSSMGFDHW|CARGFPHSGSSLGFDSW:CARGFPHDGSSLGFDYW|CARGFPHSGSSLGFDHW|CARGFPHSGSSLGFDYW|CARGFPHSGSSLGFDFW|CARGFPHSGSSMGFDYW|CARGFPHSGSSLGFDCW|CAR…	62	17	0.506462
N51	05D131	IGHV4:IGHJ4:15:10509	emerged	0	0	0.0616244	5	-	-	-	-	-	-	-	-	D07	IGHA:IGHM:IGHE:IGHD:IGHG	1:1:1:1:1	6.49456325552618:6.70781292213956:6.9707249761068:4.8780487804878:5.68075424262475	20:15:626:1:61	0.00170468686606957:0.00127851514955218:0.0533566989079776:8.52343433034786e-05:0.00519929494151219	CARDVDTVAVYFDVW:CARDVDTVAVYFDVW:CARDVDTVAVYFDVW:CARDVDTVAVYFDVW:CARDVDTVAVYFDVW	5	15	0.0616244
N51	05D131	IGHV4:IGHJ4:19:14267	emerged	0	0	0.0820807	13	-	-	-	-	-	-	-	-	D07	IGHA:IGHM:IGHE:IGHG	3:3:4:3	5.14902439612126:4.38193508177157:4.74478865309767:4.84699586958636	27:17:906:13	0.00230132726919392:0.00144898383615914:0.0772223150329516:0.00110804646294522	CASDPHNLWDDYPYSFDSW|CASDPHNLWDDYPYSFDYW|CASDPHNLWDDYPYYFDYW:CASDPHNLWDDYPYSFDSW|CASDPHNLWDDYPYSFDYW|CASDPHNLWDDYPYYFDYW:CASDPHNLWDDYPYSFDYW|CASDPHNLWDDYPYSFDSW|CASDPHNLWDDYPYYFDYW|CVSDPHNLWDDYPYSFDSW:CASDPHNLWDDYPYSFDSW|CASDPHNLWDDYPYSFDYW|CASDPHNLWDDYPYYFDYW	13	19	0.0820807
N51	05D131	IGHV1:IGHJ2:18:2297	emerged	0	0	0.354063	56	-	-	-	-	-	-	-	-	D07	IGHA:IGHM:IGHE:IGHG	9:7:21:19	6.17848539764608:5.92612012152035:6.29888138087569:6.4785380356842	14:13:3768:359	0.0011932808062487:0.00110804646294522:0.321163005567507:0.0305991292459488	CTRGRIGYTNGYWYFDLW|CTRGRIGYSKGYWYFDLW|CARGRIGYTSGYWFFDVW|CSRGRIGYTNGYWSFDLW|CARGRIGYTSGYWFFDLW|CTRGRIGYTKGYWYFDLW|CARGRIGYSHGYWYFDLW|CARGRVGYSSGYWYFDVW|CARGRIGYTSGYWYFDLW:CTRGRIGYSKGYWYFDLW|CARGRIGYTSGYWYFDLW|CSRGRIGYTNGYWSFDLW|CARGRIGYTSGYWFFDVW|CSRGRIGYTNGYWYFDLW|CTRGRIGYSNGYWYFDLW|CTRGRIGYTKGYWYFDLW:CARGRVGYSSGYWYFDVW|CTRGRIGYTKGYWYFDLW|CTRGRIGYSKGYWYFDLW|CSRGRIGYTNGYWSFDLW|CARGRIGYTSGYWFFDVW|…	56	18	0.354063
N51	05D131	IGHV4:IGHJ4:17:693	emerged	0	0	0.136204	13	-	-	-	-	-	-	-	-	D07	IGHA:IGHM:IGHE:IGHG	3:3:5:2	5.53883378457519:5.22198930625658:5.58382317553872:4.15102374573427	49:17:1522:10	0.00417648282187045:0.00144898383615914:0.129726670507894:0.000852343433034786	CAREKGTILVAPHLDDW|CAREKGTILVAPHLDYW|CAREKATILVAPHLDDW:CAREKGTILVAPHLDDW|CAREKATILVAPHLDDW|CAREKGTILVAPHLDYW:CAREKGTILVAPHLDDW|CAREKATILVAPHLDDW|CAREKGTILVAPHLDYW|CAGEKGTILVAPHLDDW|CVREKGTILVAPHLDDW:CAREKATILVAPHLDDW|CAREKGTILVAPHLDDW	13	17	0.136204
N51	05D131	IGHV3:IGHJ4:16:21997	emerged	0	0	0.0911155	12	-	-	-	-	-	-	-	-	D07	IGHA:IGHM:IGHE:IGHG	4:2:3:3	7.06646858620416:5.98796049085387:6.16609440571618:6.37114484794474	1016:8:39:6	0.0865980927963342:0.000681874746427829:0.00332413938883566:0.000511406059820872	CVRATTVASMANFDFW|CVRATTVASVANFDYW|CVRATTVASMASFDFW|CVRATTVASMANFDYW:CVRATTVASMANFDYW|CVRATTVASMANFDFW:CVRATTVASMANFDFW|CVRATTVASVANFDYW|CVRATTVASMANFDYW:CVRATTVASMANFDFW|CVRATTVASVANFDYW|CVRATTVASMANFDYW	12	16	0.0911155
N51	05D131	IGHV4:IGHJ4:12:2794	emerged	0	0	0.559137	40	-	-	-	-	-	-	-	-	D07	IGHA:IGHM:IGHE:IGHG	9:4:21:6	6.47023982343775:6.2391158829925:6.43446798962007:7.17054725979525	309:134:5889:228	0.0263374120807749:0.0114214020026661:0.501945047714185:0.0194334302731931	CVRRWVQEFDHW|CARRWVQEFDHW|CARRWVQEYDHW|CARRWVQEFDSW|CVRRRVQEFDHW|CARRWVQEFDYW|CVRRWVQEFDYW|CARRWVREFDHW|RARRWVQEFDHW:CVRRWVQEFDHW|CARRWVQEFDSW|CARRWVQEFDHW|CVRRWVQEFDYW:CARRWVQEFDHW|CVRRWVQEFDHW|CARRWVQEFDSW|RARRWVQEFDSW|CARRWVREFDHW|CARRWVQEYDHW|CVRRWVQEFGHW|CARRCVQEFDHW|CARRRVQEFDHW|CARRWVQEFGHW|CARRWVQEFDPW|CARRWVQEFDYW|CVRRWVQEFDRW|CARRWAQEFDHW|CVRRWVQEFDSW|RVRRWVQEFDHW|CARRWVQEFDSR|CAGRWVQEF…	40	12	0.559137
N51	05D131	IGHV5:IGHJ4:16:899	emerged	0	0	0.113703	13	-	-	-	-	-	-	-	-	D07	IGHA:IGHM:IGHE:IGHG	3:3:5:2	5.98271304880098:5.8617714254763:6.21279514304344:6.16948846850883	20:12:1201:101	0.00170468686606957:0.00102281211964174:0.102366446307478:0.00860866867365134	CATETKETGLYYFDNW|CATESIETGLYYFESW|CATETIETGLYYFDSW:CATETIETGLYYFDSW|CATESIETGLYYFESW|CATETKETGLYYFDNW:CATETIETGLYYFDSW|CATESIETGLYYFESW|CATETKETGLYYFDNW|CATETIETGPYYFDSW|CATETKETGPYYFDNW:CATETKETGLYYFDNW|CATETIETGLYYFDSW	13	16	0.113703
N51	05D131	IGHV1:IGHJ4:18:414	emerged	0	0	0.066568	8	-	-	-	-	-	-	-	-	D07	IGHA:IGHM:IGHE:IGHG	2:2:2:2	4.36197226116961:4.19021442335833:4.38746935922613:2.93199577554903	45:19:685:32	0.00383554544865654:0.00161945252276609:0.0583855251628828:0.00272749898571131	CARGGSAVSGLVGRVEYW|CARGGSAVFGLVGRVEYW:CARGGSAVFGLVGRVEYW|CARGGSAVSGLVGRVEYW:CARGGSAVSGLVGRVEYW|CARGGSAVFGLVGRVEYW:CARGGSAVFGLVGRVEYW|CARGGSAVSGLVGRVEYW	8	18	0.066568
N51	05D131	IGHV1:IGHJ4:22:3134	emerged	0	0	0.295507	64	-	-	-	-	-	-	-	-	D07	IGHA:IGHM:IGHE:IGHG	15:13:22:14	5.68418451920503:5.15443717513159:5.63341477932909:4.91350336896841	129:55:3066:217	0.0109952302861487:0.00468788888169132:0.261328496568465:0.0184958524968549	CARDLLHCTGTDCSAGGYFDSW|CARDLLLCSGTDCSEGGYFDSW|CARDLLHCTGTDCSEGGYFDSW|CARDVLHCSGTDCSAGGYFDSW|CARDLLYCAGTDCSEGGYFDSW|CARDLLHCSGTDCSAGGYLDSW|CARDLLHCSGTDCSEGGYFDSW|CARDLLDCSGTDCSEGGYFDSW|CARDLLHCTGTDCSSGGYFDSW|CARDLLHCSGTDCSAGGYFDSW|CARDLLYCTGTDCSEGGYFESW|CARDLLYCTGTDCSEGGYFDSW|CARDLLYCTSTDCSEGGYFDSW|CARDLLSCSGTDCSEGGYFDSW|CARDLLHCSGADCSSGGYFDSW:CARDLLYCTGTDCSEGGYFESW|CARDLLHCTGTDCSAGGYFDSW|CARDLLHC…	64	22	0.295507
N51	05D131	IGHV4:IGHJ4:15:10425	emerged	0	0	0.270193	42	-	-	-	-	-	-	-	-	D07	IGHA:IGHM:IGHE:IGHD:IGHG	10:7:14:1:10	4.25872535455723:4.38635345488228:4.66266859673879:5.06329113924051:3.67554274887796	123:48:2763:1:235	0.0104838242263279:0.00409124847856697:0.235502490547511:8.52343433034786e-05:0.0200300706763175	CARERVSPPYYFDYW|CARERVSPPYYFDSW|CARERVSPPYFFDSW|CARERVSPPYYFDPW|CARETVSPPYYFDHW|CARETVSPPYYFDYW|CARERLSPPYYFDSW|CTRERLSPPYYFDSW|CARERVSPPHFFDSW|CARETVSPPYYFDSW:CARERVSPPYYFDYW|CARERVSPPYYFDPW|CARERVSPPYYFDSW|CARETVSPPYYFDHW|CARERVSPPYFFDSW|CARETVSPPYYFDSW|CTRERLSPPYYFDSW:CARERVSPPYYFDSW|CARETVSPPYYFDHW|CARERVSPPYFFDSW|CARERVSPPYYFDPW|CARERVSPPYYFDYW|CARETVSPPYYFDSW|CTRERLSPPYYFDSW|CARKRVSPPYYFDPW…	42	15	0.270193
N51	05D131	IGHV1:IGHJ4:18:321	emerged	0	0	0.149501	13	-	-	-	-	-	-	-	-	D07	IGHA:IGHM:IGHE:IGHG	3:2:6:2	1.60734685207267:1.50267173793555:1.38095692034004:1.27126391797314	59:31:1625:39	0.00502882625490524:0.00264226464240784:0.138505807868153:0.00332413938883566	CARGRMNDYGNIWYFDYW|CARGRMNDYGNIWYLDYW|CARGRMNDYGSIWYFDYW:CARGRMNDYGNIWYFDYW|CARGRMNDYGSIWYFDYW:CARGRMNDYGNIWYFDYW|CARGRMNDYGSIWYFDYW|CARGRMNDYGDIWYFDYW|CARGRMNDYGNIWYLDYW|CARGRMNGYGNIWYFDYW|CARGRMNDYGNIWYFDSW:CARGRMNDYGNIWYFDYW|CARGRMNDYGSIWYFDYW	13	18	0.149501
N51	05D131	IGHV4:IGHJ3:11:24580	emerged	0	0	0.238741	19	-	-	-	-	-	-	-	-	D07	IGHA:IGHM:IGHE:IGHD:IGHG	9:4:2:1:3	6.61283007336402:6.84010137061087:6.37463765798896:7.26256983240224:4.40581090735889	2752:8:36:1:4	0.234564912771173:0.000681874746427829:0.00306843635892523:8.52343433034786e-05:0.000340937373213914	CARWKDVFDFW|CARWKDTFDFW|CARWKDAFDFW|CARWKDVFDFC|CARWKDVFDLW|CARRKDVFDFW|CARWKGVFDFW|CARWKDVLDFW|CARWEDVFDFW:CARWKDAFDFW|CARWKDVFDFC|CARWKDVFDFW|CARWKDTFDFW:CARWKDVFDFW|CARWKDAFDFW:CARWKDVFDFW:CARWKDAFDFW|CARWKDVFDFW|CARWKDTFDFW	19	11	0.238741
N51	05D131	IGHV4:IGHJ4:18:22754	emerged	0	0	1.06304	100	-	-	-	-	-	-	-	-	D07	IGHA:IGHM:IGHE:IGHD:IGHG	22:15:42:3:18	4.85306277840174:4.83726031052561:4.90635265620659:4.85489320044135:4.55721711277473	428:208:11131:3:702	0.0364802989338888:0.0177287434071235:0.94874347531102:0.000255703029910436:0.059834508999042	CASDPVSIITPEGYFDNW|CASDPVSVITPEGYFDSW|CASDPVSVITPEGHYDNW|CASDPVSIISPEGYFDNW|CASDPVSIITPEGYLDNW|CASDPVSIITPEGHYDNW|CASDPVSVITPEGYFDNW|CASDPVSVITPEGYYDYW|CASDPVSVITPEGYFDCW|CASDPVSIITPVGYFDNW|CASDPVSVITPEGYFDTW|CASDPVSIIAPEGYFDNW|CASDPASIITPEGYFDNW|CASDPVSIITPEGYFDDW|CASDPVSIISPEGYFDYW|CASDPVSIITAEGYFDNW|CASDPVSIVTPEGYFDNW|CASDPVSIITPKGYFDNW|CARDPVSIITPEGYFDNW|CASDPVSVITPEGYFDYW|CASDPVSIITPEGYFDSW|…	100	18	1.06304
N51	05D131	IGHV5:IGHJ4:14:2258	emerged	0	0	0.177969	24	-	-	-	-	-	-	-	-	D07	IGHA:IGHM:IGHE:IGHD:IGHG	6:5:6:1:6	6.48028624558825:4.6529841135162:5.62787768372484:5.33333333333333:4.89179814675845	203:24:1708:1:152	0.0173025716906062:0.00204562423928349:0.145580258362341:8.52343433034786e-05:0.0129556201821287	CARLDWGYYHHDYW|CARLDWGYYHHDFW|CARLDWGDYHHDQW|CARLDWGDYHHDYW|CTRLDWGYYHHDFW|CARLDWGYYRHDYW:CARLDWGDYHHDYW|CARLDWGDYHHDQW|CARLDWGYYHHDFW|CAKLDWGDYHHDYW|CARLDWGYYHHDYW:CARLDWGYYHHDFW|CARLDWGYYHHDYW|CTRLDWGYYHHDFW|CARLDWGDYHHDYW|CARLDWGDYHHDQW|CARLDWGYYRHDYW:CARLDWGYYHHDYW:CARLDWGYYHHDYW|CARLDWGYYHHDFW|CARLDWGDYHHDQW|CARLDWGDYHHDYW|CAKLDWGDYHHDYW|CARLDWGYYHHEYW	24	14	0.177969
N51	05D131	IGHV4:IGHJ5-1:20:28144	emerged	0	0	0.168934	10	-	-	-	-	-	-	-	-	D07	IGHA:IGHM:IGHE:IGHG	1:1:7:1	4.17797785209849:4.45812605223994:4.27045110408052:3.22879571640643	56:23:1882:21	0.0047731232249948:0.00196038989598001:0.160411034097147:0.00178992120937305	CARDFITIFGLVSSLSLDVW:CARDFITIFGLVSSLSLDVW:CARDFITIFGLVSSLSLDVW|CARDFITIFGLVFSLSLDVW|CARDFITIFGLVSSLSLDAW|CARDFITIFRLVSSLSLDVW|CATDFITIFGLVSSLSLDVW|CARDFIAIFGLVSSLSLDVW|CARDFVTIFGLVSSLSLDVW:CARDFITIFGLVSSLSLDVW	10	20	0.168934
N51	05D131	IGHV4:IGHJ5-1:16:16245	emerged	0	0	0.549847	59	-	-	-	-	-	-	-	-	D07	IGHA:IGHM:IGHE:IGHD:IGHG	11:12:19:2:15	7.29104217559907:6.63965602815593:7.64686483440498:8.8159111933395:6.06911686532466	375:98:5418:2:558	0.0319628787388045:0.0083529656437409:0.461799672018247:0.000170468686606957:0.0475607635633411	CARDSIAVVDSRFDVW|CARDSIEVVDSRFDVW|CARDSLVVVDSRIDVW|CARDSLTMVDSRFDVW|CARDSIVVVDSRFDVW|CARDSITMVDSRFDVW|CARDSITVVDSRFDVW|CARDSITLVDSRFDVW|CARDSIDVVDSRFDVW|CARDSLTMVYSRFDVW|CARDSIVVVESRFDVW:CARDSIAVVDSRFDVW|CARDSITLVDSRFDVW|CARDSLTMVDSRFDVW|CARDSLVVVDSRIDVW|CARDSITMVDSRFDVW|CARDSITVVDSRFDVW|CARDSIVVVDSRFDVW|CARDSIKVVDSRIDVW|CARDSIEVVDSRFDVW|CARDSIVVVESRFDVW|CARDSLTMVYSRFDVW|CARDSIDVVDSRFDVW:CARDSIAV…	59	16	0.549847
N51	05D131	IGHV4:IGHJ6:21:6073	emerged	0	0	0.0610278	10	-	-	-	-	-	-	-	-	D07	IGHA:IGHM:IGHE:IGHG	3:2:2:3	3.45489587252984:3.4566005004152:3.75825290977697:5.16563559795608	27:18:659:12	0.00230132726919392:0.00153421817946261:0.0561694322369924:0.00102281211964174	CARDTSFFLGSVSSPGGLDSW|CARDTSFFIGSVSSPGGLDSW|CARDTSFFLGSVSSPGGLDTW:CARDTSFFIGSVSSPGGLDSW|CARDTSFFLGSVSSPGGLDSW:CARDTSFFIGSVSSPGGLDSW|CARDTSFFLGSVSSPGGLDSW:CARDTSFFLGSVSSPGGLDSW|CARDTSFFLGSVSSPGGLDTW|CARDTSFFIGSVSSPGGLDSW	10	21	0.0610278
N51	05D131	IGHV1:IGHJ5-1:18:2989	emerged	0	0	0.167059	20	-	-	-	-	-	-	-	-	D07	IGHA:IGHM:IGHE:IGHD:IGHG	4:4:8:1:3	7.53554231364384:7.86759555470878:7.66113706308209:6.30630630630631:7.69123049084263	73:31:1823:1:32	0.00622210706115394:0.00264226464240784:0.155382207842241:8.52343433034786e-05:0.00272749898571131	CARGGLGEYTGYDRFDVW|CARGDLGEYNNYDRFDVW|CARGGLGEYNNYDRFDVW|CARGGLGEYTNYDRFDVW:CARGGLGEYNNYDRFDVW|CARGGLGEYKNYDRFDVW|CARGGLGEYTGYDRFDVW|CARGGLGEYTNYDRFDVW:CARGGLGEYNNYDRFDVW|CARGGLGEYKNYDRFDVW|CARGGLGEYTGYDRFDVW|CARGGLGEYTNYDRFDVW|CARGGLGEYNDYDRFDVW|CARGDLGEYNNYDRFDVW|CARGGLGEYNNYGRFDVW|CARGGLGEYNNYDWFDVW:CARGGLGEYNNYDRFDVW:CARGGLGEYNNYDRFDVW|CARGGLGEYTNYDRFDVW|CARGGLGEYTGYDRFDVW	20	18	0.167059
N51	05D131	IGHV4:IGHJ5-2:22:4404	emerged	0	0	0.100065	12	-	-	-	-	-	-	-	-	D07	IGHA:IGHM:IGHE:IGHG	2:2:4:4	3.64527704560189:3.97948046216839:3.65924661631896:2.95275076792389	34:22:1084:34	0.00289796767231827:0.00187515555267653:0.0923940281409708:0.00289796767231827	CARDRGTTLFGVLISPVPVGVW|CARDRGTTLFGILVSPVPVGVW:CARDRGTTLFGVLISPVPVGVW|CARDRGTTLFGILVSPVPVGVW:CARDRGTTLFGVLISPVPVGVW|CARDRGTTLFGILVSPVPVGVW|CARGRGTTLFGVLISPVPVGVW|CARDRGATLFGVLISPVPVGVW:CARDRGTTLFGVLISPVPVGVW|CARDRGATLFGVLISPVPVGVW|CARDRGTTLFGILVSPVPVGVW|CARGRGTTLFGVLISPVPVGVW	12	22	0.100065
N51	05D131	IGHV4:IGHJ4:18:22743	emerged	0	0	0.099298	21	-	-	-	-	-	-	-	-	D07	IGHA:IGHM:IGHE:IGHD:IGHG	5:3:7:1:5	5.38008840580717:5.24653276501679:6.1830466356998:8.33333333333333:3.54129755530426	27:19:981:1:137	0.00230132726919392:0.00161945252276609:0.0836148907807125:8.52343433034786e-05:0.0116771050325766	CAREVSLSLDWLLEIDFW|CAREVSLSLDWLLEIDYW|CAREVSLSLDWLLEIDHW|CAREISLSLDWLLEIDYW|CAREVSLSLDWLLEVDYW:CAREVSLSLDWLLEIDHW|CAREVSLSLDWLLEVDYW|CAREVSLSLDWLLEIDYW:CAREVSLSLDWLLEIDHW|CAREVSLSLDWLLEVDYW|CAREISLSLDWLLEIDYW|CAREVSLSLDWLLEIDYW|CAREASLSLDWLLEIDHW|CAGEVSLSLDWLLEIDHW|CAREVSLSLDWLLEIDFW:CAREVSLSLDWLLEIDHW:CAREVSLSLDWLLEIDFW|CAREISLSLDWLLEIDYW|CAREVSLSLDWLLEIDYW|CAREVSLSLDWLLEIDHW|CAREVSLSLDWLLEVDYW	21	18	0.099298
N51	05D131	IGHV4:IGHJ4:16:7793	emerged	0	0	0.0604311	9	-	-	-	-	-	-	-	-	D07	IGHA:IGHM:IGHE:IGHD:IGHG	2:2:2:1:2	5.4937628067517:6.86126436953163:5.88424015125938:6.55737704918033:5.1814637343761	25:11:664:1:8	0.00213085858258696:0.000937577776338264:0.0565956039535098:8.52343433034786e-05:0.000681874746427829	CANTPEEDLLLPAKYW|CAKTPEEDLLLPAKYW:CANTPEEDLLLPAKYW|CAKTPEEDLLLPAKYW:CANTPEEDLLLPAKYW|CAKTPEEDLLLPAKYW:CANTPEEDLLLPAKYW:CAKTPEEDLLLPAKYW|CANTPEEDLLLPAKYW	9	16	0.0604311
N51	05D131	IGHV5:IGHJ5-1:17:1926	emerged	0	0	0.0670794	12	-	-	-	-	-	-	-	-	D07	IGHA:IGHM:IGHE:IGHD:IGHG	2:2:4:1:3	1.90205105419431:1.59425970387859:1.48239423732225:1.91082802547771:1.5791000309542	125:26:569:1:66	0.0106542929129348:0.00221609292589044:0.0484983413396793:8.52343433034786e-05:0.00562546665802959	CVKTGTGVGEYNWFDVW|CAKTGTGVGEYNWFDVW:CAKTGTGVGEYNWFDVW|CVKTGTGVGEYNWFDVW:CAKTGTGVGEYNWFDVW|CVKTGTGVGEYNWFDVW|CTKTGTGVGEYNWFDVW|CAKTGTGAGEYNWFDVW:CAKTGTGVGEYNWFDVW:CAKTGTGVGEYNWFDVW|CVKTGTGVGEYNWFDVW|CTKTGTGVGEYNWFDVW	12	17	0.0670794
N51	05D131	IGHV4:IGHJ5-1:20:28174	emerged	0	0	0.081484	10	-	-	-	-	-	-	-	-	D07	IGHA:IGHM:IGHE:IGHD:IGHG	2:2:2:2:2	4.27236171026289:4.14308399712451:4.4123334604192:5.98916852500796:2.5229608462157	40:19:836:2:59	0.00340937373213914:0.00161945252276609:0.0712559110017081:0.000170468686606957:0.00502882625490524	CASDSVTIFGLVTGDWFDVW|CASDSVTIFGLVNGDWFDVW:CASDSVTIFGLVNGDWFDVW|CASDSVTIFGLVTGDWFDVW:CASDSVTIFGLVNGDWFDVW|CASDSVTIFGLVTGDWFDVW:CASDSVTIFGLVNGDWFDVW|CASDSVTIFGLVTGDWFDVW:CASDSVTIFGLVNGDWFDVW|CASDSVTIFGLVTGDWFDVW	10	20	0.081484
N51	05D131	IGHV5:IGHJ5-1:15:1626	emerged	0	0	0.359433	22	-	-	-	-	-	-	-	-	D07	IGHA:IGHM:IGHE:IGHG	6:5:8:3	4.04489280854779:3.91852067695274:3.92754126967424:3.61201045122209	243:108:3337:529	0.0207119454227453:0.00920530907677569:0.284427003603708:0.0450889676075402	CARVASGSWNWFDVW|CARVASGSWNWFDIW|RARVASGSWNWFDVW|CARVASGSWNWFDAW|CARLASGSWNWFDVW|CARVASGSRNWFDVW:CARVASGSWNWFDVW|CARVASGSWNWFDIW|RARVASGSWNWFDVW|CARVASGGWNWFDVW|CARVASGSRNWFDVW:CARVASGSWNWFDVW|CARVASGSWNWFDIW|CARLASGSWNWFDVW|CARVASGGWNWFDVW|CTRVASGSWNWFDVW|CARVASGSWNWFDAW|CARVASGSRNWFDVW|RARVASGSWNWFDVW:CARVASGSWNWFDIW|CARVASGSWNWFDVW|CARVASGSRNWFDVW	22	15	0.359433
N51	05D131	IGHV4:IGHJ1:16:34438	emerged	0	0	0.0827625	17	-	-	-	-	-	-	-	-	D07	IGHA:IGHM:IGHE:IGHD:IGHG	5:1:4:1:6	6.96215437550851:6.14828731833849:6.18975170555931:5:6.43203935077931	26:3:457:1:484	0.00221609292589044:0.000255703029910436:0.0389520948896897:8.52343433034786e-05:0.0412534221588836	CARDSGSWGFEHFEFW|CARDSGSWGYGHFEFW|CARDSGSWGYEHFEFW|CARGSGSWGFEHFEFW|CARDNGSWGFEHFEFW:CARDSGSWGFEHFEFW:CARDSGSWGFEHFEFW|CARDSGSWGYEHFEFW|CARGSGSWGFEHFEFW|CARDNGSWGFEHFEFW:CARDSGSWGYEHFEFW:CARDSGSWGFEHFEFW|CARDSGSWGYEHFEFW|CARDNGSWGFEHFEFW|CARDSGSWGFEQFEFW|CARDSGSWGYGHFEFW|CARGSGSWGFEHFEFW	17	16	0.0827625
N51	05D131	IGHV4:IGHJ5-2:22:4403	emerged	0	0	0.291331	46	-	-	-	-	-	-	-	-	D07	IGHA:IGHM:IGHE:IGHG	10:10:13:13	5.78305055157633:5.8800380608792:5.59749797319821:5.83514094895645	105:53:3114:146	0.00894960604686525:0.00451742019508436:0.265419745047032:0.0124442141223079	CSRDRGTTLFGVLITPVSLDVW|CARDRGTTIFGVLITPVPSDVW|CARDRGTTIFGVLITPVPLDVW|CARDRGTTFFGVLITPVPLDVW|CARDRGTTIFGVLITPMPLDVW|CARDRGTTLFGVLITPMPLDVW|CARDRGTTIFGILITPVPLDVW|CARDRGTTLFGVLITPVPLDVW|CARDRGTTLLGVLITPVPLDVW|CARDRGTTLFGVLISPVSLDVW:CARDRGTTIFGVLITPVPLDVW|CARDRGTTIFGVLITPMPLDVW|CSRDRGTTLFGVLITPVSLDVW|CARDRGTTIFGVLITPVPSDVW|CARDRGTTIFGILITPVPLDVW|CARDRGTTLFGVLITPMPLDVW|CARDRGTTLFGVLITPVPLDVW|CGRDRGTT…	46	22	0.291331
N51	05D131	IGHV1:IGHJ5-1:18:2987	emerged	0	0	0.284427	57	-	-	-	-	-	-	-	-	D07	IGHA:IGHM:IGHE:IGHD:IGHG	16:8:14:1:18	4.73034995696185:4.674533178467:4.90882057503553:5.6:4.10653057248454	213:53:2676:1:394	0.0181549151236409:0.00451742019508436:0.228087102680109:8.52343433034786e-05:0.0335823312615706	CARGDTRMITVTTWFDVW|CARVITRMITVTKWFDVW|CARGVTRMMTVTTWFDVW|CARGITRMITVTSWFDVW|CARGITRMITVTNWFDVW|CARGITRMITVTVWFDVW|CARGITRMMTVTSWFDVW|CARGDTRVITVTTWFDVW|CARGVTKMMTVTTWFDVW|CARGITRMITVTTWFDVW|CARGDTRMMTVTTWFDVW|CVRGITRMITVTTWFDVW|CVRGVTRMITVTSWFDVW|CARGVTRMLTVTSWFDVW|CARGITRMITITTWFDVW|CARGITRMITITMWFDVW:CARGDTRMITVTTWFDVW|CARGVTRMMTVTTWFDVW|CVRGITRMITVTTWFDVW|CARGITRMITVTSWFDVW|CARGITRMITVTTWFDVW|…	57	18	0.284427
N51	05D131	IGHV3:IGHJ5-1:26:1434	emerged	0	0	0.241469	56	-	-	-	-	-	-	-	-	D07	IGHA:IGHM:IGHE:IGHG	13:11:20:12	6.34580426643439:5.59934372587903:5.62431319353801:5.43191077202574	94:42:2642:55	0.00801202827052699:0.0035798424187461:0.22518913500779:0.00468788888169132	CTTEGSTVLQYLDWLLPLSYTWFDVW|CTTEGSTVLQSFDWFLPLSYVWFDVW|CATEGSTVLQSLDWLLPLSYVWFDVW|CTTEGSTVLQSLDWLLPLSYVWFDVW|CTTEGSTVLQSLDWLLPLYYIWLDVW|CTTEGSTVLQSLDWLLPVSYVWFDVW|CTTEGSTVLQYLDWLLPLSYIWFDVW|CATEGSTVLQSLDWLLPVSYVWFDVW|CATEGSTVLQSLDWLLPLYYIWLDVW|CTAEGSTILQSLDWLLPLYYIWFDVW|CTTEGSTILQSLDWLLPLYYIWFDVW|CTTEGSTVLQSLDWLLPLYYIWFDVW|CTAEGSTILQSLDWLLPLHYIWFDVW:CTTEGSTVLQYLDWLLPLSYTWFDVW|CTTEGSTVLQSFDWFLPLSYV…	56	26	0.241469
N51	05D131	IGHV4:IGHJ4:15:10422	emerged	0	0	3.63354	151	-	-	-	-	-	-	-	-	D07	IGHA:IGHM:IGHE:IGHD:IGHG	33:22:64:3:29	6.34435150192391:6.1194830942127:6.69010839935674:5.42134720280258:5.93786651778809	1807:806:38439:11:1567	0.154018458349386:0.0686988807026037:3.27632292224241:0.000937577776338264:0.133562215956551	CARDVVVVSGLFDEW|CARDVVVVTGLFDEW|CARDIVVVSGLFDEW|CARGIVVVSGLFDEW|CARDVVVVSGLFDAW|CARDVVVVSGFFDEW|CVRDVVVVSGLFDYW|CAGDVVVVSGLFDEW|RARDVVVVSGLFDEW|CARDVVAVSGLFDEW|CARDVVVVPGLFDEW|CARDVVVVSGLFDYW|CVRDVVVVSGLFDEW|CARDIVVVPGLFDEW|CARDVVVVSGLFDKW|CARDIVVVSGLFDYW|YARDVVVVSGLFDEW|CARDVVVVSGLFDSW|CARDIVVASGLFDEW|CARDVVVVSGLFGEW|CARDVVVVSGLLDEW|CARDIVVVSGLFDGW|CARDVVVVSGLFDFW|CVRDVVVVSGLFDFW|CARDVVVASGLFDEW…	151	15	3.63354
N51	05D131	IGHV4:IGHJ5-1:19:33435	emerged	0	0	1.12458	157	-	-	-	-	-	-	-	-	D07	IGHA:IGHM:IGHE:IGHD:IGHG	35:27:52:3:40	4.19945315514305:3.89964250291347:3.89343315041084:3.46967846967847:3.76816952978478	638:229:11094:3:1230	0.0543795110276193:0.0195186646164966:0.945589804608791:0.000255703029910436:0.104838242263279	CARDANTIFGLVYGWFDVW|CARDDVTIFGLTWGWFEVW|CARDAVTIFGLVWGWFDVW|CARDPNTIFGLLIGWFDVW|CARDDVTIFGLVWGWFDVW|CARDAITIFGLVYGWFDVW|CARDDVTMFGLTWGWFEVW|CARDSITIFGLVWGWFDVW|CARDPITIFGLVYGWFDVW|CARDDVTIFGLVWGWFEVW|CARDSVTIFGLVAGWFDVW|CAKDAITIFGLVYGWFDVW|CARDESTIFGLVWGWFDVW|CARDSVTIFGLVTGWFDVW|CARDAITIFGLVWGWFDVW|CARDAVTIFGLVYGWFDVW|CARDEITIFGLVWGWFDVW|CARDAVTMFGLVWGWFDVW|CARDPITMFGLVYGWFDVW|CARDDVTIFGLTWGWFDVW…	157	19	1.12458
N51	05D131	IGHV4:IGHJ4:19:14341	emerged	0	0	0.206693	28	-	-	-	-	-	-	-	-	D07	IGHA:IGHM:IGHE:IGHG	7:7:6:8	4.43340695429795:4.62289530649974:4.63093494127137:5.14948288978182	70:30:2194:131	0.0059664040312435:0.00255703029910436:0.187004149207832:0.0111656989727557	CARDRVTIFGLVTGYFDFW|CARDRATIFGLVTGYFDYW|CARDRVTIFGLVTGYFDVW|CVRDRVTIFGLVTGYFDVW|CVRDRATIFGLVTGYFDVW|CARDRVTIFGLLTGYFDFW|CVRDRATIFGLVTGYFDIW:CVRDRVTIFGLVTGYFDVW|CARDRVTIFGLVTGYFDVW|CARDRVTIFGLLTGYFDFW|CARDRATIFGLVTGYFDYW|CVRDRATIFGLVTGYFDVW|CARDRVTIFGLVTGYFDFW|CVRDRATIFGLVTGYFDIW:CARDRATIFGLVTGYFDYW|CARDRVTIFGLLTGYFDFW|CVRDRVTIFGLVTGYFDVW|CARDRVTIFGLVTGYFDVW|CARDRVTIFGLVTGYFDFW|CVRDRATIFGLVTGYFDVW…	28	19	0.206693
N51	05D131	IGHV4:IGHJ2:20:17071	emerged	0	0	0.127681	16	-	-	-	-	-	-	-	-	D07	IGHA:IGHM:IGHE:IGHG	3:2:4:7	4.16478277469657:5.90076592687564:5.42373045461364:5.28745333246503	3:4:1097:394	0.000255703029910436:0.000340937373213914:0.093502074603916:0.0335823312615706	CGRLVGRSSWSSEDWYIDLW|CGRLVGRSNWSSEDWYIDLW|CGRLVGRSGWSSEDWYIDLW:CGRLVGRSNWSSEDWYIDLW|CGRLVGRSSWSSEDWYIDLW:CGRLVGRSNWSSEDWYIDLW|CGRLVGRSSWSSEDWYIDLW|CGRLVGRSKWSSEDWYIDLW|CGRLVGRTKWSSEDWYIDLW:CGRLVGRSNWSSEDWYIDLW|CGRLVGRSSWSSEDWYIDLW|CGRLVGRSNWSSEDWYIDVW|CGRLVGRSGWSSEDWYIDLW|CGRLVGRSSWSSEDWFIDLW|CGRLVGRTKWSSEDWYIDLW|CGRLVGRSKWSSEDWYIDLW	16	20	0.127681
N51	05D131	IGHV4:IGHJ4:17:693	emerged	0	0	0.0575543	15	-	-	-	-	-	-	-	-	D10	IGHA:IGHM:IGHE:IGHG	3:1:10:1	4.227906873075:3.47191883889132:3.72439446622104:4.91803278688525	6:3:264:1	0.00126031356601522:0.000630156783007612:0.0554537969046699:0.000210052261002537	CAREKGTILVAPHLDDW|CAREKGTILVAPHLDAW|CAREKGTILVAPHLDSW:CAREKGTILVAPHLDDW:CAREKGTILVAPHLDDW|CAREKGTMLVAPHLDDW|CAREKGTILVVPHLDDW|CAREKGTIFVAPHLDDW|CAREKGTILVAPHPDDW|CAREKGAILVAPHLDDW|RAREKGTILVAPHLDDW|CARERGTILVAPHLDDW|CAREKGTILVASHLDDW|CARETGTILVAPHLDDW:CAREKGTILVAPHLDDW	15	17	0.0575543
N51	05D131	IGHV1:IGHJ2:18:2297	emerged	0	0	0.135064	25	-	-	-	-	-	-	-	-	D10	IGHE:IGHG	22:03:00	5.97624637599414:5.01484380443919	26 days, 11:08:00	0.133383185736611:0.0016804180880203	CARGRIGYTSGYWYFDIW|CARGRIGYTSGYWFFDVW|CSRGRIGYTNGYWSFDLW|CTRGRIGYSKGYWYFDLW|CTRGRIGYTKGYWYFDLW|CTRGRIGYTNGYWYFDLW|CARGRIGYTSGYWFFDLW|CTRGRIGYTKGYSYFDLW|CARGRIGYTSGYWSFDVW|CTGGRIGYTKGYWYFDLW|CTRGRIGDTKGYWYFDLW|CTRGRIGYTKGYWYFVLW|CTRGRIEYTKGYWYFDLW|CTRGRIGYTKGYWYFDLR|CTRGRMGYSKGYWYFDLW|CTRGRIGHTKGYWYFDLW|CTRGRIGYTKGYWYLDLW|CTRGRIGYTRGYWYFDLW|CARGRIGYTNGYWSFDLW|CTRGRIGYTKGYWCFDLW|RARGRIGYTSGYWSFDVW|…	25	18	0.135064
N51	05D131	IGHV4:IGHJ4:19:14267	emerged	0	0	0.140735	18	-	-	-	-	-	-	-	-	D10	IGHA:IGHM:IGHE:IGHG	2:1:13:2	5.50619757269183:5.70709180358303:5.22883194407884:5.04112954733047	10:3:654:3	0.00210052261002537:0.000630156783007612:0.137374178695659:0.000630156783007612	CASDPHNLWDDYAYSFDYW|CASDPHNLWDDYPYSFDSW:CASDPHNLWDDYPYSFDSW:CASDPHNLWDDYPYSFDSW|CASDPHNLWNDYPYSFDSW|CASDPHNLWDDYAYSFDYW|CVSDPHNLWDDYPYSFDSW|CASYPHNLWDDYPYSFDSW|RASDPHNLWDDYPYSFDSW|CASDPHNLWGDYAYSFDYW|CASDPHNLWGDYPYSFDSW|CASDPHNLWDDYPHSFDSW|CASDPHNLWDDYPYSLDSW|CASDPHNLWDDYPYSFDSR|CARDPHNLWDDYAYSFDYW|CASDPHNLWDDYPYAFDSW:CASDPYNLWDDYPYSFDSW|CASDPHNLWDDYPYSFDFW	18	19	0.140735
N51	05D131	IGHV4:IGHJ4:15:10509	emerged	0	0	0.306046	34	-	-	-	-	-	-	-	-	D10	IGHA:IGHM:IGHE:IGHG	4:1:26:3	6.87455013312909:6.63156221601001:7.19620989278045:5.86760668996605	29:7:1397:24	0.00609151556907359:0.00147036582701776:0.293443008620545:0.0050412542640609	CARDVDTVAVYFDVW|CARDVDTVAAYFDVW|CARDVDTVAVYFDFW|CARDVDTVAVYFDIW:CARDVDTVAVYFDVW:CARDVDTVAVYFDVW|CARDVGTVAVYFDVW|CARDVDAVAVYFDVW|CARDVDTVAVYFDAW|CARDVDTVPVYFDVW|CAGDVDTVAVYFDVW|CARDADTVAVYFDVW|CARGVDTVAVYFDVW|CARDVDTVAVHFDVW|CARDVDTVAAYFDVW|CVRDVDTVAVYFDVW|CARYVDTVAVYFDVW|CARDVDTAAVYFDVW|CARDVDTVAVYLDVW|CARDVDTVAVYFDGW|CARDVDTVVVYFDVW|CARDVDTVAVYVDVW|CTRDVDTVAVYFDVW|CARDVDTGAVYFDVW|CARDVDTVAVYFDYW…	34	15	0.306046
N51	05D131	IGHV4:IGHJ4:12:2794	emerged	0	0	0.507906	41	-	-	-	-	-	-	-	-	D10	IGHA:IGHM:IGHE:IGHG	6:5:27:3	2.91475192682974:3.92132823802626:3.72778699534158:4.65146296506623	98:16:2290:14	0.0205851215782487:0.0033608361760406:0.481019677695811:0.00294073165403552	CARRWVQEFDSW|CARRWVQEFDHW|CVRRWVQEFDHW|CARRWVQEFDYW|CARRWVQEFDFW|CARRWVREFDSW:CARRWVQEFDSW|CAGRWVQEFDSW|CARRWVQEFDHW|CARRWVQEYDHW|CVRRWVQEFDYW:CARRWVQEFDSW|CVRRWVQEFDHW|CARRWVQEFDHW|CARRWVQEFGSW|CARRWVQEYDHW|CVRRWVQELDHW|RARRWVQEFDSW|CARRWVREFDSW|CARRRVQEFDSW|CVRRWAQEFDHW|CAGRWVQEFDSW|CARRWVQGFDSW|CVRRWVQEFGHW|CARRWVQEFDFW|CVGRWVQEFDHW|CARRWVQQFDSW|CVRRWVQEFDHR|YARRWVQEFDSW|CVRCWVQEFDHW|CARRWVQEF…	41	12	0.507906
N51	05D131	IGHV3:IGHJ4:16:21997	emerged	0	0	0.155229	22	-	-	-	-	-	-	-	-	D10	IGHA:IGHM:IGHE:IGHG	15:2:2:3	6.39434691457586:7.59342301943199:5.52917361690298:4.84636216276595	728:2:4:5	0.152918046009847:0.000420104522005075:0.00084020904401015:0.00105026130501269	CVRATTVASMANFDFW|CVRATTVASVANFDYW|CVRATTVASMANFDYW|CVRATTVASMANFGFW|CVRAATVASMANFDFW|CVRATTVASVVNFDYW|CVRATTVTSMANFDFW|CVRATTVASMANFAFW|CVRATTVAPMANFDFW|CIRATTVASMANFDFW|CVRATTVASMADFDFW|CVRATTVASVANFDFW|CVRATTVASMANFDSW|CVRATTVASVANFDCW|CVRATTEASMANFDFW:CVRATTVASMANFDFW|CVRATTVASVANFDYW:CVRATTVASMANFDYW|CVRATTVASMANFDFW:CVRATTVASMANFDFW|CVRATTAASMANFDYW|CVRATTVASVANFDYW	22	16	0.155229
N51	05D131	IGHV1:IGHJ4:18:414	emerged	0	0	0.102085	16	-	-	-	-	-	-	-	-	D10	IGHA:IGHM:IGHE:IGHG	3:2:9:2	4.84298310187457:4.99954094158929:4.6322946942532:2.59401625368446	14:11:438:23	0.00294073165403552:0.00231057487102791:0.0920028903191114:0.00483120200305836	CARGGSAVSGLVGRVEYW|CARGGSAVFGLVGRVEYW|CARGGSAVFGLVGRVEFW:CARGGSAVSGLVGRVEYW|CARGGSAVFGLVGRVEYW:CARGGSAVSGLVGRVEYW|CTRGGSAVFGLVGRVEYW|CARGGSAVFGLVGRVEYW|CARGGSAVSGLVCRVEYW|CARSGSAVSGLVGRVEYW|RARGGSAVSGLVGRVEYW|GARGGSAVSGLVGRVEYW|CARGGSAVSGLVGHVEYW|YARGGSAVSGLVGRVEYW:CARGGSAVSGLVGRVEYW|CARGGSAVFGLVGRVEYW	16	18	0.102085
N51	05D131	IGHV5:IGHJ4:16:899	emerged	0	0	0.0941034	18	-	-	-	-	-	-	-	-	D10	IGHA:IGHE:IGHG	03:14:01	5.04575090125429:5.44692973895395:6.33913889727843	0.718785	0.00210052261002537:0.0913727335361038:0.000630156783007612	CATETKETGLYYFDNW|CATESIETGLYYFESW|CATETIETGLYYFDSW:CATETKETGLYYFDNW|CATESIETGLYYFESW|CATETKETGLYYFDSW|CATETIETGLYYFDSW|CATEAIETGLYYFDSW|CATETIETGLYYLDSW|CATETIETGFYYFDSW|CATETIETGLYYFDPW|CATETKETGPYYFDNW|CAAETIETGLYYFDSW|CATETIETGLYYFGSW|CATESIETGLYYFGSW|CATEAKETGLYYFDNW|CATETKETGLYYLDNW:CATETKETGLYYFDNW	18	16	0.0941034
N51	05D131	IGHV1:IGHJ4:18:321	emerged	0	0	0.0516729	19	-	-	-	-	-	-	-	-	D10	IGHA:IGHM:IGHE:IGHG	3:2:11:3	2.83085569874656:3.09557993285027:3.25374651763365:4.74353928899383	5:3:235:3	0.00105026130501269:0.000630156783007612:0.0493622813355963:0.000630156783007612	CARGRMNDYGSIWYFDYW|CARGRMNDYGNIWYFDYW|CGRGRMNDYGSIWYFDYW:CARGRMNDYGSIWYFDSW|CARGRMNDYGSIWYFDYW:CARGRMNDYGNIWYFDYW|CARGRMNDYGSIWYFDYW|CARGRMNDYGSIWYFDSW|CVRGRMNDYGNIWYFDYW|CARGRMNDYGSIWYLDSW|CARGRVNDYGSIWYFDYW|CARGRMNDYGSIWYLDYW|CGRGRMNDYGSIWYFDYW|CASGRMNDYGSIWYFDYW|YARGRMNDYGSIWYFDYW|CARGRMDDYGSIWYFDYW:CARGRMNDYGNIWYFDSW|CARGRMNDYGSIWYFDSW|CARGRMNDYGSIWYFDYW	19	18	0.0516729
N51	05D131	IGHV4:IGHJ4:15:10425	emerged	0	0	0.532693	61	-	-	-	-	-	-	-	-	D10	IGHA:IGHM:IGHE:IGHG	10:3:41:7	3.56640383549699:2.29232768301072:3.26685722552615:2.8799119099378	67:13:2428:28	0.01407350148717:0.00273067939303299:0.510006889714161:0.00588146330807105	CARERVSPPYYFDPW|CARERVSPPYYFDYW|CARERVSPPYFFDSW|CTRERVSPPYYFDSW|CARGRVSPPYYFDYW|CARETVSPPYYFDHW|CARETVSPPYYFDYW|CARERVSPPYYFDFW|CARERVSPPYFFDYW|CARERVSPPYYFDSW:CARERVSPPYYFDPW|CARERVSPPYYFDYW|CARETVSPPYYFDYW:CAREAVSPPYYFDHW|CARERVSPPYFFDSW|CARERVSPPYYFDSW|CARERVSPPYYFDYW|CARERVSPPYYFDPW|CARETVSPPYYFDHW|CARETVSPPYYFDYW|CTRERVSPPYYFDSW|CARERVSPPYFFDYW|CARERVSPLYYFDYW|CAREKVSPPYYFDYW|CARGRVSPPYYFDYW…	61	15	0.532693
N51	05D131	IGHV1:IGHJ4:22:3134	emerged	0	0	0.0726781	27	-	-	-	-	-	-	-	-	D10	IGHA:IGHM:IGHE:IGHG	6:2:17:2	6.4737987939672:6.12534372401721:6.10184326870224:6.47222222222222	12:6:326:2	0.00252062713203045:0.00126031356601522:0.0684770370868272:0.000420104522005075	CARDLLYCTGTDCSEGGYFDSW|CARDVLHCSGADCSSGGYFDSW|CARDVLHCSGTDCSAGGYFDSW|CARDLLHCTGTDCSEGGYFDSW|CARDLLHCSGTDCSAGGYLDSW|CARDLLHCTGTDCSSGGYFDSW:CARDVLHCSGADCSSGGYFDSW|CARDLLYCTGTDCSEGGYFDSW:CARDVLHCSGADCSSGGYFDSW|CARDLLHCTGTDCSEGGYFDSW|CARDLLHCSGTDCSAGGYLDSW|CARDVLHYSGTDCSAGGYFDSW|CARDLLHCSGTDCSAGGYFDSW|CARDLLHCTGTDCSSGGYFDSW|CARDLLYCTGTDCSEGGYFDSW|CARDVLHCSGTDCSAGGYFDSW|CARDVLHCSGTDRSAGGYFDSW|CARDLLHC…	27	22	0.0726781
N51	05D131	IGHV4:IGHJ3:11:24580	emerged	0	0	0.298904	30	-	-	-	-	-	-	-	-	D10	IGHA:IGHM:IGHE	1 day, 2:02:02	6.30871039983249:6.23443378729267:5.69167331737164	59 days, 3:02:02	0.298064158362601:0.000420104522005075:0.000420104522005075	CARWKDVFDFW|CARWKDAFDFW|CARWKDGFDFW|CARCKDAFDFW|CARWKDVLDFW|CARWKDVFDSW|CARWKGGFDFW|CARWKDDFDFW|CARWKDVFDLW|RARWKDVFDFW|CARWEDVFDFW|CVRWKDVFDFW|CARWKDAFDFG|CARWTDGFDFW|CARRKDVFDFW|CARWKDVFDFS|CARWRDVFDFW|CAGWKDAFDFW|CAGWKDVFDFW|CARWKDGFDFR|CARRKDGFDFW|CARSKDVFDFW|CARLKDVFDFW|CARWKGAFDFW|CARWKGVFDFW|CARWNDGFDFW:CARWKDVFDFW|CARWKDAFDFW:CARWKDAFDFW|CARWKDVFDFW	30	11	0.298904
N51	05D131	IGHV4:IGHJ4:18:22754	emerged	0	0	0.694223	67	-	-	-	-	-	-	-	-	D10	IGHA:IGHM:IGHE:IGHG	10:4:48:5	5.10617467193984:5.57413128104029:4.99566592256618:5.36053637624364	98:12:3175:20	0.0205851215782487:0.00252062713203045:0.666915928683056:0.00420104522005075	CASDPVSIITPEGYFDNW|CASDPVSIITPEGYFNNW|CASDPVSVITPEGHYDNW|CASDPVSITTPEGYFDNW|CASDPVSVITPEEHYDNW|CASDPVSVITPEGYFDNW|CASDPVSIITPEGYFDYW|CASDPVSVITPEGYFDYW|CASDPVSIITPEVYFDNW|CASDPVSIIAPEGYFDNW:CASDPVSIITPEGYFDNW|CASDPVSVITPEGHYDNW|CASDPMSIITPEGYFDNW|CASDPVSVITPEGYFDYW:CASDPVSIITPEGYFDNW|CASDPVSIITPGGYFDNW|CASDLVSIITPEGYFDNW|CASDPVSVITPEGYFDNW|CASDPVSVITPEGYFDYW|CASDPASIITPEGYFDNW|CASDPVSVITPEGHYDNW|…	67	18	0.694223
N51	05D131	IGHV4:IGHJ6:21:6073	emerged	0	0	0.0815003	14	-	-	-	-	-	-	-	-	D10	IGHA:IGHM:IGHE	02:01:11	3.35284660283666:3.15270935960591:3.1180914332234	0.339097	0.0016804180880203:0.000420104522005075:0.0793997546589591	CARDTSFFLGSVSSPGGLDSW|CARDTSFFIGSVSSPGGLDSW:CARDTSFFIGSVSSPGGLDSW:CARDTSFFLGSVSSPGGLDSS|CARDTSFFIGSVSSPGGLDSW|CARDTSFFLGSVSSPGGLDSW|CARDTSFFLGAVSSPGGLDSW|CARDTSFFIGLVSSPGGLDSW|CARDTSFFIGSVPSPGGLDSW|CARDTSFFIGSVSSPGGLDPW|CARDTGFFIGSVSSPGGLDSW|CARDTSFFIGSVSSSGGLDSW|CARDTSFFVGSVSSPGGLDSW|CARDTSSFIGSVSSPGGLDSW	14	21	0.0815003
N51	05D131	IGHV4:IGHJ5-1:20:28144	emerged	0	0	0.111538	14	-	-	-	-	-	-	-	-	D10	IGHA:IGHE:IGHG	02:11:01	2.94070594655854:3.59252641964536:3.52854119087885	0.817396	0.00231057487102791:0.108597018938312:0.000630156783007612	CARDFITIFGLVSSLSLDVW|CARDSITIFGLVSSLSLDVW:CARDFITIFGLVSSLSLDVW|CARDSITIFGLVSSLSLDVW|CARDFITIFGLVSSLSLNVW|CARDLITIFGLVSSLSLDVW|CARDFITIFGRVSSLSLDVW|CARDFITIFGLVSSLSFDVW|CARDFITISGLVSSLSLDVW|CARDFITIFGLVSSLSLDVR|CARDFITIFGPVSSLSLDVW|CARDFITIFRLVSSLSLDVW|CARDFITIFGLVSSLSLDVS:CARDFITIFGLVSSLSLDVW	14	20	0.111538
N51	05D131	IGHV4:IGHJ5-1:16:16245	emerged	0	0	0.231898	47	-	-	-	-	-	-	-	-	D10	IGHA:IGHM:IGHE:IGHG	9:2:32:4	8.1692946152266:7.05413068726961:7.534660400144:7.23041283515163	30:4:1065:5	0.00630156783007612:0.00084020904401015:0.223705657967702:0.00105026130501269	CARDSIDVVDSRFDVW|CARDSLTMVDSRFDVW|CARDSIAVVDSRFDVW|CARDSITVVDSRFDVW|CARDSLVIVDSRIDVW|CARDSITMVDSRFDVW|CARDSIVVVDSRFDVW|CARDSLTMVDSRLDVW|CARGSLTMVDSRFDVW:CARDSIAVVDSRFDVW|CARDSIDVVDSRFDVW:CARDSLTMVDSRFDVW|CARDSLVVVDSRFDVW|CARDSIAVVDSRFDVW|CARDSITVVDSRFDVW|CARDSLVIVDSRIDVW|CAGDSIAVVDSRFDVW|CARDSLVVVDSRIDVW|CARDSIDVVDSRFDVW|CARDSIEVVDSRFDVW|CARDSIDVVNSRFDVW|CARDSITMVDSRFDVW|CARDSIVVVDSRFDVW|CARDPLTM…	47	16	0.231898
N51	05D131	IGHV5:IGHJ4:14:2258	emerged	0	0	0.0962039	21	-	-	-	-	-	-	-	-	D10	IGHA:IGHM:IGHE:IGHG	3:1:14:3	5.13361773193965:6.25:5.55676579932511:11.3856487011922	7:1:447:3	0.00147036582701776:0.000210052261002537:0.0938933606681342:0.000630156783007612	CARLDWGYYHHEYW|CAKLDWGDFHHDYW|CARLDWGYYHHDYW:CARLDWGYYHHEYW:CARLDWGYYHHEYW|CAKLDWGDFHHDYW|CARLDWGYYHHDYW|CARLDWGYYPHEYW|CARLGWGYYHHDYW|CARLGWGYYHHEYW|CARLDWGYCHHEYW|CARSDWGYYHHDYW|FARLDWGYYHHEYW|CTRLDWGYYHHEYW|CAKLGWGDFHHDYW|CARLDWGYYHHGYW|CAKLDWGDFHHDSW|CAKLDWDDFHHDYW:CAKLDWGDFHHDYW|CARLDWGYYHHEYW|CARLDWGYYHHDYW	21	14	0.0962039
[truncated: 193 more rows]
